# Supplementary material for: Large-scale identification of plasma membrane repair proteins revealed spatiotemporal cellular responses to plasma membrane damage
Source: eLife. 2026 Mar 10;14:RP108585. doi: 10.7554/eLife.108585 (PMC12975127; doi:10.7554/eLife.108585)
Supplement: Figure 2—source data 2. [file elife-108585-fig2-data2.zip]

Archive with 81 entries (80 files):
- Figure_2–Source Data/
- Figure_2–Source Data/Abp140_rep.xlsx
- Figure_2–Source Data/Abp1_rep.xlsx
- Figure_2–Source Data/Ack1_rep.xlsx
- Figure_2–Source Data/Aim21_rep.xlsx
- Figure_2–Source Data/Apl1_rep.xlsx
- Figure_2–Source Data/Aps2_rep.xlsx
- Figure_2–Source Data/Arc19_rep.xlsx
- Figure_2–Source Data/Arc35_rep.xlsx
- Figure_2–Source Data/Ark1_rep.xlsx
- Figure_2–Source Data/Avl9_rep.xlsx
- Figure_2–Source Data/Bbc1_rep.xlsx
- Figure_2–Source Data/Bem1_rep.xlsx
- Figure_2–Source Data/Bil1_rep.xlsx
- Figure_2–Source Data/Bsp1_rep.xlsx
- Figure_2–Source Data/Bud6_rep.xlsx
- Figure_2–Source Data/Bzz1_rep.xlsx
- Figure_2–Source Data/Caf120_rep.xlsx
- Figure_2–Source Data/Cap2_rep.xlsx
- Figure_2–Source Data/Chs3_rep.xlsx
- Figure_2–Source Data/Cpp1_rep.xlsx
- Figure_2–Source Data/Csi2_rep.xlsx
- Figure_2–Source Data/Dfg5_rep.xlsx
- Figure_2–Source Data/Dnf1_rep.xlsx
- Figure_2–Source Data/Dnf2_rep.xlsx
- Figure_2–Source Data/Ede1_rep.xlsx
- Figure_2–Source Data/End3_rep.xlsx
- Figure_2–Source Data/Ent1_rep.xlsx
- Figure_2–Source Data/Epo1_rep.xlsx
- Figure_2–Source Data/Exo84_rep.xlsx
- Figure_2–Source Data/Flc1_rep.xlsx
- Figure_2–Source Data/Gyl1_rep.xlsx
- Figure_2–Source Data/Kel1_rep.xlsx
- Figure_2–Source Data/Kin1_rep.xlsx
- Figure_2–Source Data/Las17_rep.xlsx
- Figure_2–Source Data/Mob2_rep.xlsx
- Figure_2–Source Data/Msb1_rep.xlsx
- Figure_2–Source Data/Msb4_rep.xlsx
- Figure_2–Source Data/Mso1_rep.xlsx
- Figure_2–Source Data/Myo2_rep.xlsx
- Figure_2–Source Data/Myo3_rep.xlsx
- Figure_2–Source Data/Myo4_rep.xlsx
- Figure_2–Source Data/Pal1_rep.xlsx
- Figure_2–Source Data/Pan1_rep.xlsx
- Figure_2–Source Data/Pin2_rep.xlsx
- Figure_2–Source Data/Pkc1_rep.xlsx
- Figure_2–Source Data/Poc4_rep.xlsx
- Figure_2–Source Data/Prk1_rep.xlsx
- Figure_2–Source Data/Prm5_rep.xlsx
- Figure_2–Source Data/Pxl1_rep.xlsx
- Figure_2–Source Data/Rgd1_rep.xlsx
- Figure_2–Source Data/Rgd2_rep.xlsx
- Figure_2–Source Data/Rgd3_rep.xlsx
- Figure_2–Source Data/Rom2_rep.xlsx
- Figure_2–Source Data/Rvs161_rep.xlsx
- Figure_2–Source Data/Rvs167_rep.xlsx
- Figure_2–Source Data/Sac6_rep.xlsx
- Figure_2–Source Data/Sap1_rep.xlsx
- Figure_2–Source Data/Sec2_rep.xlsx
- Figure_2–Source Data/Sec5_rep.xlsx
- Figure_2–Source Data/Sho1_rep.xlsx
- Figure_2–Source Data/Skg1_rep.xlsx
- Figure_2–Source Data/Skg3_rep.xlsx
- Figure_2–Source Data/Skg6_rep.xlsx
- Figure_2–Source Data/Skt5_rep.xlsx
- Figure_2–Source Data/Sla1_rep.xlsx
- Figure_2–Source Data/Sla2_rep.xlsx
- Figure_2–Source Data/Slg1_rep.xlsx
- Figure_2–Source Data/Slt2_rep.xlsx
- Figure_2–Source Data/Smi1_rep.xlsx
- Figure_2–Source Data/Smy1_rep.xlsx
- Figure_2–Source Data/Srv2_rep.xlsx
- Figure_2–Source Data/Svl3_rep.xlsx
- Figure_2–Source Data/Tos7_rep.xlsx
- Figure_2–Source Data/Tpm2_rep.xlsx
- Figure_2–Source Data/Twf1_rep.xlsx
- Figure_2–Source Data/Ubx3_rep.xlsx
- Figure_2–Source Data/Vrp1_rep.xlsx
- Figure_2–Source Data/Yap1801_rep.xlsx
- Figure_2–Source Data/Yap1802_rep.xlsx
- Figure_2–Source Data/Ypr089w_rep.xlsx
