# Supplementary material for: Large-scale identification of plasma membrane repair proteins revealed spatiotemporal cellular responses to plasma membrane damage
Source: eLife. 2026 Mar 10;14:RP108585. doi: 10.7554/eLife.108585 (PMC12975127; doi:10.7554/eLife.108585)
Supplement: Figure 2—source data 2. [file elife-108585-fig2-data2.zip › Figure_2–Source Data/Abp140_rep.xlsx]

## Sheet: damage_site
	nor_damage_mean	nor_damage_mean.1	nor_damage_mean.2
-0.533333	1.16051	0.94174	0.898376
-0.266667	1.48319	0.655288	0.77307
0	0.958186	1.20934	0.841155
0.5	1.21314	1.41789	1.09346
1	1.70642	2.16353	1.05191
1.5	0.976875	3.45585	2.53611
2	3.70823	5.42121	2.17742
2.5	2.37799	2.90053	1.99118
3	2.8062	3.01893	3.32013
3.5	3.67124	2.94568	4.84431
4	2.59885	2.66484	3.82441
4.5	1.53521	2.71241	3.01932
5	2.30595	4.21922	3.038
5.5	2.97412	3.47148	3.65808
6	1.81841	2.3767	2.93943
6.5	1.56875	3.50833	4.29822
7	2.55444	3.5577	3.5924
7.5	1.66994	2.62276	3.26928
8	1.10075	2.34097	1.70739
8.5	1.2618	1.74596	2.22056
9	2.08704	2.10595	3.72182
9.5	2.72645	2.6853	4.81055
10	1.87494	2.2505	3.62165
10.5	2.05941	2.83568	2.77348
11	1.81812	4.40406	4.68541
11.5	5.5937	2.47279	3.39552
12	5.13726	4.14513	4.39515
12.5	3.76939	4.84293	4.03735
13	1.94311	3.27098	5.7211
13.5	2.75246	2.5591	2.77908
14	2.33027	2.79092	3.49063
14.5	1.2797	2.2373	2.59478
15	1.89943	1.8119	4.26454
15.5	1.546	1.77794	2.81242
16	1.50708	2.1957	2.54772
16.5	2.02664	2.03961	5.03894
17	2.15119	1.72559	2.5011
17.5	1.88482	4.07973	2.67143
18	2.77667	2.28303	2.82682
18.5	1.64094	2.48699	1.78816
19	4.84723	2.36974	2.42925
19.5	1.00121	2.58462	5.14895
20	2.40371	2.68776	2.0708
20.5	2.26851	2.15675	2.00238
21	1.30923	3.36125	3.07923
21.5	1.09404	1.75876	2.49486
22	1.1229	2.39849	1.62546
22.5	2.72322	1.74854	2.73371
23	1.68938	2.90616	2.15974
23.5	1.51218	1.64649	1.57773
24	2.93264	1.92376	2.05598
24.5	3.86747	2.90196	1.63035
25	1.32557	1.30238	1.95231

## Sheet: budtip
	nor_budtip	nor_budtip.1	nor_budtip.2
-0.533333	0.905757	1.25542	1.21714
-0.266667	1.15016	1.65381	1.53306
0	0.665136	1.36995	1.0407
0.5	0.757173	0.903937	1.0475
1	0.696233	0.615191	1.42076
1.5	0.794148	0.591355	0.993896
2	0.510913	0.913817	1.43767
2.5	0.726028	0.331494	0.720379
3	1.05142	0.653882	0.804471
3.5	0.607956	0.584654	0.742051
4	1.40175	1.64665	0.801337
4.5	0.631735	0.314576	0.811235
5	0.844016	0.785119	1.00214
5.5	0.903266	0.892461	1.26075
6	1.02546	0.51802	1.31137
6.5	1.02373	1.00404	0.835102
7	1.05268	0.668025	0.575032
7.5	1.96819	0.879943	1.13148
8	2.34759	1.14414	1.16739
8.5	2.43819	0.723045	1.25834
9	0.95675	0.960192	1.32611
9.5	2.885	0.788241	0.753948
10	1.49967	1.21393	1.24599
10.5	1.72271	1.75502	1.13054
11	1.38836	1.04446	1.91942
11.5	2.92218	1.32153	1.10685
12	1.42198	0.604212	1.54985
12.5	1.59551	0.473203	1.0785
13	1.43605	0.435073	1.54344
13.5	1.01922	1.13545	1.94153
14	0.616576	0.535614	0.743562
14.5	1.3167	0.601437	1.38349
15	1.45157	1.21015	0.874221
15.5	1.34343	1.40449	1.07292
16	1.59036	1.9163	1.01593
16.5	1.29964	1.2991	1.16196
17	1.12068	0.762382	0.785514
17.5	1.47994	0.623722	1.5948
18	0.731985	1.1368	1.54642
18.5	1.51701	0.389882	1.76702
19	0.755452	1.25083	0.688216
19.5	1.04395	0.472462	1.14949
20	1.01839	0.824002	1.17146
20.5	0.95368	2.59178	1.14789
21	0.635837	1.17727	1.90554
21.5	0.833555	0.52546	3.1905
22	1.22972	0.686165	1.3077
22.5	1.00717	0.775064	1.34763
23	0.908578	0.912389	1.79436
23.5	3.0357	0.373491	3.45471
24	1.23198	0.720928	2.16188
24.5	0.954751	1.99047	1.89671
25	0.777033	0.663786	1.63036

## Sheet: control
	nor_control	nor_control.1	nor_control.2
-0.533333	1.79669	0.401232	1.52049
-0.266667	1.80413	0.435838	1.22093
0	1.83513	0.422395	1.65042
0.5	2.28539	0.454448	1.35744
1	1.72712	0.400357	0.944334
1.5	1.36502	0.412889	1.60936
2	0.894605	0.573228	1.46042
2.5	1.51969	0.634676	1.18697
3	1.15238	0.64703	0.973476
3.5	0.641751	0.850505	1.05369
4	1.14519	0.990002	0.967648
4.5	1.30895	1.64728	0.969976
5	1.08753	1.30146	1.16476
5.5	1.21428	1.11793	0.740198
6	2.23341	1.62498	1.29499
6.5	1.21845	0.77828	1.31363
7	1.50347	1.63891	1.22778
7.5	1.04876	2.1822	1.91175
8	1.60834	2.94583	1.16155
8.5	1.24866	1.93519	1.6971
9	1.37958	3.04848	0.865447
9.5	0.729766	1.11522	1.84707
10	1.27618	1.09896	1.42496
10.5	1.57629	1.18778	1.16161
11	1.15888	1.19289	1.2645
11.5	0.801034	1.60979	1.01338
12	1.34798	1.68603	1.4338
12.5	1.56911	2.3193	1.07212
13	1.68946	2.02123	1.39014
13.5	1.18317	2.10442	1.09358
14	0.899844	1.09272	1.22393
14.5	1.2635	0.796742	2.07874
15	1.702	1.18176	0.82113
15.5	1.03265	1.18004	0.879473
16	1.37378	1.2721	1.66254
16.5	1.33267	1.24773	1.05777
17	1.00068	1.96557	2.0072
17.5	1.10119	0.818333	1.21077
18	0.660024	2.08396	1.79898
18.5	0.925103	2.21399	1.46926
19	0.928268	2.46307	1.92514
19.5	2.08617	1.51091	1.70578
20	1.06986	1.15912	1.37924
20.5	1.56046	2.52045	2.59852
21	1.08446	1.8873	1.06271
21.5	2.97828	1.72859	1.18454
22	0.734821	1.12533	2.25944
22.5	0.897494	1.73813	1.21124
23	2.41834	1.68785	1.36249
23.5	1.00538	1.42795	0.990496
24	0.683675	1.04375	0.926092
24.5	1.13758	1.19272	1.11514
25	2.57218	1.25572	0.855735
