# Supplementary material for: Large-scale identification of plasma membrane repair proteins revealed spatiotemporal cellular responses to plasma membrane damage
Source: eLife. 2026 Mar 10;14:RP108585. doi: 10.7554/eLife.108585 (PMC12975127; doi:10.7554/eLife.108585)
Supplement: Figure 2—source data 2. [file elife-108585-fig2-data2.zip › Figure_2–Source Data/Abp1_rep.xlsx]

## Sheet: damage_site
	nor_damage_mean	nor_damage_mean.1	nor_damage_mean.2
-0.533333	0.622025	0.564945	0.375683
-0.266667	0.458481	0.284648	0.434734
0	0.544659	0.689859	1.51882
0.5	0.47983	0.243069	0.549928
1	0.386253	0.391925	0.38784
1.5	0.587354	0.828621	0.387109
2	0.48039	0.384703	0.406363
2.5	0.312353	6.15345	0.628583
3	1.01046	2.94515	6.94373
3.5	6.76155	0.261416	2.8604
4	12.3789	0.716155	4.67202
4.5	2.98553	3.94772	2.03832
5	3.78729	0.899606	2.00637
5.5	9.6355	1.41317	0.701555
6	4.01561	4.09963	0.641812
6.5	11.1113	0.590729	6.7658
7	1.02351	2.95128	11.6926
7.5	2.97299	0.462945	3.66977
8	7.83154	0.922805	2.97301
8.5	11.7403	1.50319	4.31042
9	3.48243	5.84693	4.16409
9.5	7.10117	6.28503	1.54586
10	8.4956	2.82183	3.8572
10.5	2.25156	1.99331	2.6999
11	3.28244	1.34323	10.8578
11.5	7.58342	0.912379	2.35196
12	17.0513	7.13377	6.12928
12.5	0.962466	1.56786	5.3036
13	6.87465	5.44144	9.51756
13.5	11.3019	0.883979	1.75003
14	4.07634	1.54286	8.84737
14.5	6.81175	3.12859	6.7106
15	7.87326	2.80144	9.97292
15.5	4.34759	5.88429	8.31198
16	6.17305	10.8122	5.46277
16.5	10.3494	5.02494	3.00304
17	13.4469	4.71543	6.73413
17.5	9.29748	2.52755	8.32676
18	15.3136	4.91629	4.52189
18.5	9.99909	11.3222	4.142
19	6.76577	12.4922	13.862
19.5	6.01028	1.7159	5.5992
20	11.0672	5.01755	11.3249
20.5	5.66965	1.13224	5.97738
21	4.68336	8.39768	7.58706
21.5	9.58757	6.60201	9.88315
22	8.07769	5.31091	14.0221
22.5	10.7474	7.3403	8.43628
23	2.77642	6.78199	9.06081
23.5	6.73912	3.98528	7.28154
24	8.51811	7.82702	9.53426
24.5	12.8624	9.10277	11.1736
25	4.97017	8.99095	9.49767

## Sheet: budtip
	nor_budtip	nor_budtip.1	nor_budtip.2
-0.533333	4.57055	6.97508	8.17376
-0.266667	10.0186	4.68798	3.65924
0	8.18572	10.5996	0.911582
0.5	8.09918	4.7624	3.55571
1	7.72249	5.56482	6.19808
1.5	12.7908	10.2931	11.0898
2	6.78007	7.7692	5.75836
2.5	8.571	3.56248	4.15373
3	3.62267	4.47488	0.894342
3.5	11.0502	4.4592	3.99548
4	5.9108	9.1789	9.53729
4.5	8.56292	4.2547	4.12885
5	12.2717	12.6663	5.53591
5.5	7.00919	6.7541	5.65814
6	5.76684	6.87844	7.84049
6.5	9.21262	0.829768	4.10183
7	10.7654	0.921069	7.30708
7.5	11.4556	4.06812	7.15747
8	3.78933	2.54086	8.57226
8.5	13.2105	5.78929	2.34395
9	11.4049	2.69703	10.5879
9.5	13.4486	0.66135	0.901324
10	2.96405	2.99751	6.43231
10.5	7.25877	6.87556	3.08185
11	0.570179	0.684961	4.30445
11.5	5.77417	3.94703	2.34896
12	5.44092	1.75163	5.44159
12.5	7.98268	7.49128	2.50344
13	4.50727	1.80954	0.846303
13.5	3.64882	3.28415	4.50783
14	2.49208	1.09487	5.01853
14.5	1.07389	1.77015	0.896839
15	1.18029	7.47164	1.61675
15.5	2.46635	3.88718	2.01422
16	9.41408	7.34268	9.7288
16.5	5.92575	3.51236	7.27684
17	1.33169	2.23045	0.448354
17.5	1.05501	3.16298	0.439039
18	9.6869	0.545386	2.91355
18.5	4.0065	2.09016	0.830742
19	2.20631	1.76413	2.90124
19.5	2.43352	0.721719	4.63429
20	1.63795	5.24177	0.572742
20.5	2.92833	0.605616	3.29921
21	2.89555	5.30917	2.48303
21.5	1.33906	3.44187	1.5853
22	1.41368	0.983414	1.16234
22.5	7.20132	4.56587	0.345882
23	2.15136	2.67402	0.65317
23.5	7.60561	3.02433	3.90733
24	1.29372	0.962068	1.21662
24.5	5.47016	0.86784	0.356212
25	3.65878	0.773333	3.63756

## Sheet: control
	nor_control	nor_control.1	nor_control.2
-0.533333	1.5089	0.368969	2.29376
-0.266667	0.370742	0.307596	0.541108
0	0.515233	0.478918	0.536602
0.5	0.582908	0.333682	0.733477
1	0.55776	0.448551	0.330524
1.5	0.599083	0.468431	0.400301
2	0.581274	0.497395	0.459473
2.5	0.815755	0.526038	0.442374
3	0.537579	0.240925	0.270609
3.5	0.459034	2.02282	2.23418
4	0.503532	0.413043	0.464645
4.5	0.480063	0.423817	2.73517
5	0.481453	0.309036	0.320108
5.5	0.638565	0.386486	0.332413
6	1.20195	0.402323	0.259092
6.5	0.530047	0.429903	0.892959
7	1.1932	1.17509	0.373527
7.5	0.611409	5.00652	1.20514
8	0.488984	1.33795	0.509826
8.5	0.538386	0.421492	0.392301
9	0.560439	0.286287	0.791951
9.5	0.64618	1.94459	0.750211
10	0.403744	0.955074	0.808506
10.5	0.815164	1.57343	0.455517
11	8.66894	2.37716	2.97883
11.5	0.720142	0.552144	1.02106
12	0.4488	0.520145	1.83177
12.5	0.636232	0.406717	1.56947
13	1.2998	0.470148	1.78353
13.5	1.15449	0.395182	0.331315
14	11.4289	0.670833	1.54475
14.5	0.737753	1.59437	0.354361
15	0.560401	0.469894	0.36187
15.5	3.95779	0.558827	0.306055
16	0.948835	3.41769	0.442743
16.5	0.662843	0.450175	0.580851
17	1.07641	0.361454	0.369536
17.5	0.506245	0.451578	0.364421
18	0.740879	0.452553	2.35652
18.5	0.763193	0.246234	1.72844
19	0.869151	0.306917	1.09144
19.5	0.601175	0.507719	0.492088
20	0.811659	0.396241	0.362507
20.5	3.09455	0.292609	0.502197
21	0.881185	0.341788	0.432462
21.5	0.610167	0.217399	0.754509
22	0.487455	0.245542	1.39348
22.5	0.412405	0.854439	0.758683
23	0.371867	0.432037	0.583078
23.5	0.551719	0.46513	0.377518
24	0.327763	2.02607	2.99187
24.5	0.464395	1.50387	0.45246
25	0.82636	2.00689	8.29962
