# Supplementary material for: Large-scale identification of plasma membrane repair proteins revealed spatiotemporal cellular responses to plasma membrane damage
Source: eLife. 2026 Mar 10;14:RP108585. doi: 10.7554/eLife.108585 (PMC12975127; doi:10.7554/eLife.108585)
Supplement: Figure 2—source data 2. [file elife-108585-fig2-data2.zip › Figure_2–Source Data/Ack1_rep.xlsx]

## Sheet: damage_site
	nor_damage_mean	nor_damage_mean.1	nor_damage_mean.2
-0.533333	1.20313	0.837587	1.01746
-0.266667	1.40345	0.86645	0.985916
0	1.28255	0.922582	1.35136
0.5	2.29002	1.59383	3.95705
1	3.76022	2.01147	4.81236
1.5	5.17498	3.33588	5.69393
2	5.3063	6.42989	5.2029
2.5	4.54389	4.2507	4.90775
3	4.204	5.42246	4.8725
3.5	4.55516	6.65339	5.95854
4	6.29474	6.21796	7.22024
4.5	5.68267	7.21735	7.27643
5	5.35244	8.94744	8.59711
5.5	6.46613	8.79014	7.57108
6	5.73523	8.23311	7.79683
6.5	5.78724	8.97496	6.96687
7	6.32016	7.02635	6.92315
7.5	6.11364	6.20884	8.2371
8	5.12476	7.42738	8.07856
8.5	5.22682	4.73943	8.74973
9	5.09305	4.5167	8.05625
9.5	5.4754	4.3952	8.32149
10	5.37436	4.66485	9.09127
10.5	5.81282	5.57462	8.60986
11	5.57739	4.61156	9.81754
11.5	5.19943	5.42606	9.50153
12	3.65467	4.32695	9.11774
12.5	4.48447	5.49821	10.6652
13	3.78865	3.96212	11.0315
13.5	4.23501	3.19406	12.3937
14	4.43459	3.50934	12.4114
14.5	3.45698	2.84051	10.0944
15	3.85383	3.90752	11.5659
15.5	3.45781	3.12237	13.3028
16	2.86942	2.81819	9.85368
16.5	1.70543	2.40668	10.7705
17	2.04174	1.43507	10.0889
17.5	2.02667	1.74074	10.048
18	2.02945	1.61733	12.107
18.5	1.816	2.33394	10.7181
19	1.91319	2.2065	11.0468
19.5	1.5042	1.66047	11.1732
20	1.89823	2.87517	10.6014
20.5	1.7015	1.67036	12.3865
21	1.69174	1.46704	9.5162
21.5	1.61031	1.17094	11.5717
22	1.52848	1.43923	10.8536
22.5	1.67792	1.387	10.8981
23	2.13325	1.85979	11.3757
23.5	1.88415	1.74402	9.40263
24	1.85463	1.74805	12.2853
24.5	1.5633	1.68959	9.43218
25	2.11486	1.25379	9.78755

## Sheet: budtip
	nor_budtip	nor_budtip.1	nor_budtip.2
-0.533333	2.80143	2.58323	3.43368
-0.266667	4.63748	3.66368	5.21124
0	2.42888	1.85609	4.24198
0.5	1.96905	2.73526	3.29107
1	2.76196	2.1423	3.465
1.5	2.81702	2.26066	2.89142
2	1.99186	1.45698	2.42264
2.5	1.83144	1.60342	1.99827
3	1.48634	1.3924	2.0471
3.5	1.26113	1.45356	1.81098
4	1.09142	1.67284	1.75355
4.5	1.86063	1.73065	1.45073
5	1.29072	1.25238	1.40254
5.5	1.43566	1.16365	1.50056
6	1.2853	1.24084	1.22459
6.5	1.25905	1.27612	0.894123
7	0.93384	1.25044	1.20759
7.5	1.0968	1.10549	0.943079
8	1.24777	1.1461	0.996469
8.5	1.17146	1.25227	1.54191
9	1.37972	1.51451	1.38691
9.5	1.35349	1.68784	1.09054
10	1.12898	0.98205	1.5126
10.5	1.22792	1.30799	1.30093
11	1.21276	1.20124	0.959969
11.5	1.14614	1.41497	1.07337
12	1.08985	1.70472	0.936848
12.5	1.31094	1.30513	0.872949
13	1.24191	1.11177	1.4624
13.5	1.43145	1.00331	1.07499
14	1.38774	1.24697	0.842375
14.5	1.5695	1.28536	1.01285
15	1.24753	1.356	1.15186
15.5	1.14287	1.29144	1.26323
16	1.53267	1.73992	1.11215
16.5	1.7674	1.03789	1.39938
17	1.83998	1.0978	0.604781
17.5	1.59167	1.31602	1.21068
18	1.27852	1.58376	1.22711
18.5	1.56459	1.57878	1.10651
19	1.46826	1.45488	1.2796
19.5	1.28829	1.45092	1.02573
20	1.77666	1.31064	0.846638
20.5	1.45256	1.4831	0.77612
21	1.79726	1.4862	0.941204
21.5	2.05685	1.49932	1.04138
22	1.75038	1.34336	0.871677
22.5	1.49957	1.36252	0.95374
23	2.31215	1.47607	0.974091
23.5	1.21843	1.44009	1.03105
24	1.12752	1.61321	1.19137
24.5	1.33302	1.47176	1.12716
25	1.35907	1.4907	1.01454

## Sheet: control
	nor_control	nor_control.1	nor_control.2
-0.533333	1.20247	1.11094	0.881739
-0.266667	1.25681	1.46212	0.793195
0	1.08002	1.13929	0.85491
0.5	1.1304	1.40199	0.812275
1	1.0372	1.27689	0.803713
1.5	0.84674	1.25233	1.10343
2	0.995155	1.46531	0.847549
2.5	1.0742	1.40743	0.853779
3	1.09855	1.19148	0.799891
3.5	1.21849	0.999484	1.25836
4	1.29717	1.085	1.0503
4.5	1.11211	1.29899	0.906107
5	1.53133	1.17093	0.885245
5.5	1.17525	1.24037	1.10802
6	1.00017	1.3816	1.09177
6.5	1.21667	1.26337	0.773264
7	1.15842	1.34808	1.31624
7.5	1.48902	1.56691	1.12813
8	1.48225	1.31309	0.850357
8.5	1.21422	1.18829	1.16891
9	1.19933	1.53121	1.13831
9.5	1.37688	1.36281	1.3224
10	1.20893	1.50341	1.19234
10.5	1.32689	1.56395	1.04423
11	1.31758	1.36718	0.960956
11.5	1.01391	1.86824	0.906797
12	1.24757	1.54478	1.18447
12.5	1.19699	1.28765	1.15091
13	1.23582	1.46886	1.20662
13.5	1.23247	1.13954	1.10876
14	1.12019	1.40763	1.05204
14.5	1.20884	1.5781	0.961249
15	1.28235	1.26309	1.10161
15.5	1.0612	1.3988	1.17516
16	1.4603	1.37564	1.0456
16.5	1.23304	1.7169	1.10214
17	1.22263	1.47868	1.27217
17.5	1.13406	1.30535	1.09531
18	1.6987	1.45794	1.1178
18.5	1.26234	1.37279	1.07449
19	1.13077	1.25055	1.04816
19.5	1.3876	1.32362	1.26964
20	1.14586	1.65311	1.01248
20.5	1.18555	1.60881	1.20743
21	1.15108	1.44003	1.12861
21.5	1.06897	1.6524	1.18738
22	1.06067	1.44403	1.01928
22.5	1.10488	1.59731	1.15715
23	1.35235	1.50951	1.15957
23.5	1.17505	1.67352	0.912761
24	1.13881	1.66226	0.974277
24.5	1.26628	1.44048	1.1703
25	1.03391	1.5942	0.897549
