# Supplementary material for: Large-scale identification of plasma membrane repair proteins revealed spatiotemporal cellular responses to plasma membrane damage
Source: eLife. 2026 Mar 10;14:RP108585. doi: 10.7554/eLife.108585 (PMC12975127; doi:10.7554/eLife.108585)
Supplement: Figure 2—source data 2. [file elife-108585-fig2-data2.zip › Figure_2–Source Data/Aim21_rep.xlsx]

## Sheet: damage_site
	nor_damage_mean	nor_damage_mean.1	nor_damage_mean.2
-0.533333	0.566575	1.18644	0.922547
-0.266667	0.592552	0.778049	0.788058
0	0.575348	0.868937	1.09078
0.5	0.532738	0.803609	0.986357
1	0.698342	0.99068	1.00962
1.5	0.981648	1.06487	1.09336
2	0.933976	0.916189	0.898893
2.5	4.33706	1.06332	1.07206
3	5.74748	2.94611	1.00159
3.5	4.82076	1.64841	0.83225
4	1.92413	2.10163	1.04254
4.5	1.34574	1.18457	3.85969
5	2.49169	2.29776	4.14246
5.5	1.33519	1.18799	0.796703
6	3.05949	1.04933	1.59328
6.5	3.49717	0.920711	5.97587
7	1.50279	1.73098	1.6522
7.5	3.52138	2.06934	3.37953
8	5.65017	1.42152	3.45846
8.5	4.27653	2.04111	4.21069
9	6.22592	1.20893	7.47639
9.5	4.33451	6.42259	3.38196
10	8.82356	2.14976	7.13176
10.5	6.69624	6.17114	6.08775
11	2.44466	5.33163	5.73054
11.5	9.36475	3.78447	10.5689
12	3.77452	5.89454	7.77218
12.5	4.12836	2.98708	6.88647
13	3.93833	6.83205	15.0715
13.5	4.87531	5.09407	10.0365
14	5.36409	2.71211	10.6704
14.5	5.54884	2.21091	7.07654
15	4.51061	2.55947	8.3481
15.5	4.07494	5.91947	9.52047
16	5.1803	2.73355	10.0261
16.5	4.86186	3.29375	9.71448
17	3.98339	2.30795	9.70893
17.5	5.48314	2.95769	12.4382
18	3.43996	3.10349	12.136
18.5	6.08247	2.46452	6.48749
19	2.73778	2.1606	11.4365
19.5	3.00614	5.20465	11.7534
20	4.0005	1.90583	12.5979
20.5	3.93074	3.48579	8.87837
21	4.15289	1.38423	10.8216
21.5	5.30146	1.43335	10.4031
22	6.08656	1.36474	11.8443
22.5	4.39218	1.36351	9.26048
23	6.23213	1.88465	6.75506
23.5	4.01094	4.16374	7.04064
24	4.61402	3.19728	8.63818
24.5	2.23765	3.69123	11.6284
25	6.26557	1.99147	7.85923

## Sheet: budtip
	nor_budtip	nor_budtip.1	nor_budtip.2
-0.533333	2.26774	3.33819	3.79778
-0.266667	5.46465	2.60944	4.68996
0	4.37597	4.75023	5.03875
0.5	3.68784	1.87057	2.21016
1	2.6787	3.37929	2.38202
1.5	6.42308	4.69315	2.53171
2	2.38681	6.91675	3.52899
2.5	4.50636	3.31472	5.19002
3	4.67786	6.56736	4.75565
3.5	4.9806	5.81237	6.45791
4	2.20984	5.1586	2.25979
4.5	5.22908	7.75826	3.23087
5	6.88302	11.7527	3.53873
5.5	4.04083	7.69696	3.17161
6	3.68292	11.0191	2.83271
6.5	3.95655	6.19131	3.57593
7	1.41281	4.46783	3.46782
7.5	1.72108	2.26759	1.71487
8	3.28373	2.92357	3.60669
8.5	2.1486	4.95226	1.92152
9	3.25032	4.40415	1.39008
9.5	1.76809	4.87374	4.21768
10	1.53129	3.21337	2.13914
10.5	1.40231	2.9492	1.97132
11	2.94625	3.04752	2.0858
11.5	2.73631	2.96203	5.67833
12	1.89806	1.80018	1.59785
12.5	2.51977	1.88422	1.58192
13	2.40367	2.1277	2.43103
13.5	3.3267	4.36777	1.35818
14	1.58614	2.35467	1.61835
14.5	2.23904	2.83721	1.45463
15	3.52223	2.24276	1.34793
15.5	1.20881	2.16635	1.07245
16	1.30166	2.04132	2.72896
16.5	2.07609	3.88794	1.96098
17	1.10617	8.37362	1.89482
17.5	1.72725	4.80772	1.02378
18	1.5534	5.44857	3.21184
18.5	1.78124	2.53695	3.65626
19	1.21576	8.34422	1.30535
19.5	1.58138	2.36669	1.93283
20	1.33892	7.48696	0.979469
20.5	1.22705	1.25896	3.26826
21	0.95224	3.51322	1.17322
21.5	1.15903	2.71512	1.4433
22	1.45927	2.67234	0.76963
22.5	3.62393	1.81968	1.22075
23	3.27823	2.63699	1.64515
23.5	1.83712	5.94713	0.778685
24	0.909997	2.85502	0.710327
24.5	0.93577	2.44215	1.18222
25	0.520834	2.6381	0.952238

## Sheet: control
	nor_control	nor_control.1	nor_control.2
-0.533333	0.819375	1.85274	1.09395
-0.266667	0.706381	0.647056	0.61653
0	1.09601	1.90666	0.706765
0.5	0.754191	0.739284	0.833917
1	1.38925	0.903665	0.88206
1.5	1.18426	0.896031	0.751478
2	0.734763	1.06523	1.19306
2.5	0.927221	0.677233	1.10441
3	0.822385	1.15957	0.824933
3.5	0.74529	0.860766	0.971875
4	0.875268	1.57942	1.01679
4.5	0.696431	0.835812	1.26208
5	1.89712	1.18568	0.818357
5.5	1.29596	0.638178	1.06122
6	1.00433	0.941696	1.28484
6.5	1.24233	0.851338	0.675863
7	1.15553	1.13503	0.839173
7.5	1.33131	0.999416	0.989201
8	1.07269	1.56765	0.880078
8.5	1.62406	0.88095	3.40956
9	1.31317	1.04016	0.8143
9.5	2.21445	0.800037	1.01903
10	0.93994	1.1718	1.11413
10.5	1.14319	0.605361	0.878617
11	1.16247	1.24705	1.20634
11.5	1.16018	1.12906	1.17045
12	1.02146	0.859187	0.954836
12.5	1.18442	0.841213	1.40788
13	1.22927	1.09089	1.28198
13.5	1.11367	1.93253	0.811423
14	0.901639	1.02148	1.26741
14.5	1.38133	1.05743	1.1756
15	1.44731	0.964724	1.36651
15.5	2.22957	1.42092	1.17095
16	0.688016	2.07199	1.11738
16.5	1.16516	1.39516	1.02671
17	1.30814	0.995884	0.795944
17.5	1.06023	0.893624	1.10245
18	1.06283	1.38822	1.35917
18.5	1.42208	1.23524	1.24251
19	1.29112	1.36543	1.3343
19.5	1.36751	1.10599	1.372
20	1.00565	0.761432	0.797524
20.5	1.08869	0.789146	0.987571
21	1.05314	0.942649	1.26323
21.5	0.941049	0.826469	1.16245
22	0.752686	0.85592	0.76714
22.5	1.14604	0.753361	1.15038
23	0.946258	0.880346	1.17441
23.5	0.845916	1.41233	0.927998
24	1.06173	1.15588	1.16756
24.5	0.910627	0.673744	0.794674
25	0.95121	1.25604	1.22293
