# Supplementary material for: Large-scale identification of plasma membrane repair proteins revealed spatiotemporal cellular responses to plasma membrane damage
Source: eLife. 2026 Mar 10;14:RP108585. doi: 10.7554/eLife.108585 (PMC12975127; doi:10.7554/eLife.108585)
Supplement: Figure 2—source data 2. [file elife-108585-fig2-data2.zip › Figure_2–Source Data/Apl1_rep.xlsx]

## Sheet: damage_site
	nor_damage_mean	nor_damage_mean.1	nor_damage_mean.2
-0.533333	0.53434	0.761489	1.88416
-0.266667	0.262928	0.482585	0.545091
0	0.29284	0.502564	0.989409
0.5	0.443516	0.563609	0.878341
1	0.503657	0.542786	0.993412
1.5	0.741173	1.14712	1.11529
2	1.56462	1.17452	1.62023
2.5	1.33906	0.919433	1.73421
3	1.97314	0.793719	1.36769
3.5	1.68625	1.48454	2.0451
4	1.57454	1.55556	1.2626
4.5	2.28176	2.5237	1.13805
5	1.76643	0.998595	1.47369
5.5	1.24819	1.74116	1.69067
6	2.24382	1.50154	1.97522
6.5	2.86863	0.939821	1.97351
7	3.70132	0.712002	2.42432
7.5	2.1527	1.06475	2.13403
8	3.38056	1.4655	1.94003
8.5	2.71069	1.60965	1.71634
9	2.34119	1.06364	2.95846
9.5	2.70613	1.11448	3.06489
10	1.75374	1.94989	1.73551
10.5	3.15212	1.37628	2.28398
11	2.13475	1.29461	2.01108
11.5	2.57193	1.05856	2.89141
12	2.99818	1.83527	2.11653
12.5	2.86402	1.17045	1.23466
13	4.05666	1.12179	1.22974
13.5	2.41452	1.09839	1.75009
14	2.3878	1.31501	2.93982
14.5	2.95127	2.04781	1.76557
15	2.23697	2.17713	2.6282
15.5	2.35079	2.14211	2.65171
16	2.23828	1.83702	1.88522
16.5	3.22038	1.88405	1.55157
17	1.88446	2.52248	1.99273
17.5	3.02772	1.90731	2.21654
18	3.12743	1.2687	1.42292
18.5	2.19805	1.56548	1.69226
19	3.47262	1.24056	1.48927
19.5	2.88554	1.40843	1.66873
20	2.95712	1.07094	1.952
20.5	1.81108	1.58011	1.56407
21	3.61385	0.99896	1.2671
21.5	2.97868	1.32047	2.66636
22	2.92177	1.29302	2.07146
22.5	2.37596	1.63556	2.60177
23	2.89158	1.49913	2.1855
23.5	3.21057	2.10524	2.41092
24	3.37732	1.57051	1.81577
24.5	2.88223	1.96136	1.64766
25	2.4383	1.75229	2.08683

## Sheet: budtip
	nor_budtip	nor_budtip.1	nor_budtip.2
-0.533333	2.59424	1.57276	2.47016
-0.266667	1.91541	1.92509	1.63799
0	1.92958	1.90678	1.98056
0.5	2.15971	2.06214	2.40799
1	2.02067	1.61631	3.28107
1.5	2.05392	2.24972	2.43135
2	1.85969	2.3375	2.97327
2.5	2.70655	2.17678	2.15594
3	2.22691	2.99015	1.82604
3.5	1.74615	2.54319	2.61457
4	2.36033	2.9408	3.06984
4.5	2.6414	4.47866	3.36055
5	2.52519	4.60282	3.88324
5.5	3.15746	3.61772	3.94953
6	1.66425	4.35079	2.9303
6.5	2.16174	3.99914	2.79583
7	2.07049	4.0338	2.55419
7.5	2.76215	3.96538	2.69718
8	3.07661	4.66266	2.54936
8.5	5.0627	5.41548	2.18556
9	3.52553	6.01574	2.3081
9.5	2.48843	5.58243	3.31896
10	2.00125	6.97475	3.71825
10.5	3.45575	6.26537	3.40688
11	3.38693	5.8243	2.61921
11.5	2.83068	7.00986	2.06773
12	2.56942	7.22316	1.64613
12.5	4.13095	6.69259	2.02776
13	3.23684	5.56771	2.84707
13.5	4.07869	6.80153	2.48268
14	3.58132	3.94315	2.42762
14.5	4.06074	3.89775	3.16676
15	3.30386	4.89155	2.97523
15.5	4.2068	6.16805	2.80779
16	3.46207	4.82343	2.59778
16.5	3.60869	5.42868	2.28807
17	3.66717	5.4748	2.78348
17.5	4.06265	4.8581	2.25637
18	3.42307	4.42149	2.85299
18.5	2.54292	4.93318	2.52236
19	2.26364	5.13416	2.09814
19.5	2.12332	5.0852	1.7815
20	2.386	4.29233	2.25114
20.5	3.20546	6.14205	2.14922
21	2.55233	5.36564	2.29535
21.5	3.69412	5.78631	1.90649
22	3.45359	3.59241	3.03161
22.5	3.43928	4.00482	3.34706
23	2.83691	4.68224	2.58973
23.5	1.46362	4.88496	2.57771
24	1.58888	3.3769	2.31521
24.5	2.10857	3.73076	3.7856
25	1.67979	2.86164	1.35495

## Sheet: control
	nor_control	nor_control.1	nor_control.2
-0.533333	0.881012	1.07797	0.663004
-0.266667	0.73179	0.504456	0.635361
0	0.567407	0.454984	0.670877
0.5	0.678097	0.732562	0.81371
1	1.07808	0.561134	0.540632
1.5	1.2801	0.556628	0.704225
2	0.79099	0.50141	0.487702
2.5	0.608798	0.608214	0.851913
3	1.11379	0.965743	0.64992
3.5	0.654816	0.644473	0.531898
4	1.09841	0.468638	0.580779
4.5	0.784433	0.520691	0.613357
5	0.898395	0.905879	0.736395
5.5	0.786645	0.561068	0.753645
6	0.582056	0.541173	0.73662
6.5	0.551746	0.664609	0.638519
7	0.822951	0.678742	0.518023
7.5	1.10502	0.445371	0.771628
8	1.26886	0.931919	0.866476
8.5	0.663031	0.525686	1.1191
9	1.24702	0.577273	0.73608
9.5	1.2525	0.498054	0.572383
10	0.819512	0.590519	0.533835
10.5	0.675348	0.55269	0.732214
11	1.12356	0.673548	0.57313
11.5	0.738767	0.787642	0.757128
12	1.1025	0.6808	0.546924
12.5	0.87746	0.550781	0.689014
13	0.656625	0.61421	0.821438
13.5	0.973198	0.622046	0.488624
14	0.761492	0.745854	0.639923
14.5	0.897329	1.02854	0.664507
15	0.766142	0.986371	0.653141
15.5	0.86394	0.486911	0.610142
16	0.605766	0.652783	0.523859
16.5	0.717699	0.661464	0.619118
17	0.989583	0.811454	0.652261
17.5	0.887308	0.498408	0.92437
18	0.790374	0.602806	0.8294
18.5	1.19669	0.721222	1.11864
19	0.834848	0.606117	0.699252
19.5	0.9062	0.50333	0.678015
20	1.14214	0.540179	0.937773
20.5	1.00792	0.498126	1.12538
21	1.49704	0.447464	0.744734
21.5	1.03206	0.573901	0.592946
22	1.3562	0.647403	0.624297
22.5	1.20889	0.965218	0.659762
23	0.864751	0.829121	0.828018
23.5	1.01986	0.6472	1.44409
24	1.00589	0.493669	0.631411
24.5	1.32227	0.780502	0.60213
25	1.20225	0.638269	0.559779
