# Supplementary material for: Large-scale identification of plasma membrane repair proteins revealed spatiotemporal cellular responses to plasma membrane damage
Source: eLife. 2026 Mar 10;14:RP108585. doi: 10.7554/eLife.108585 (PMC12975127; doi:10.7554/eLife.108585)
Supplement: Figure 2—source data 2. [file elife-108585-fig2-data2.zip › Figure_2–Source Data/Aps2_rep.xlsx]

## Sheet: damage_site
	nor_damage_mean	nor_damage_mean.1	nor_damage_mean.2
-0.533333	1.08464	0.958571	0.900175
-0.266667	0.748139	0.695585	0.631695
0	0.753075	1.14205	0.671197
0.5	0.849385	0.867358	0.838124
1	0.831575	0.806364	1.03974
1.5	0.81557	0.997339	1.13675
2	0.984663	0.662809	1.05807
2.5	1.32686	0.649218	2.24516
3	1.11065	0.740442	0.814535
3.5	0.928823	0.783641	0.856186
4	1.37647	0.714416	0.691948
4.5	1.1557	0.870548	1.44755
5	1.72206	0.999421	1.60575
5.5	1.40256	0.999348	1.46914
6	1.15375	0.79449	0.862986
6.5	1.15451	0.780496	1.6844
7	1.39971	1.04533	1.25034
7.5	1.16276	0.690623	1.06392
8	1.63862	1.20656	1.04647
8.5	1.18839	1.03908	0.948427
9	1.57873	0.571024	1.68981
9.5	1.5822	0.853332	1.30763
10	0.939723	1.13204	1.7036
10.5	2.52794	0.753974	2.61544
11	1.28095	1.36376	1.68614
11.5	1.00519	0.98988	1.77322
12	1.22576	1.5436	1.03265
12.5	1.15044	0.904218	2.08774
13	1.15349	1.03502	1.66136
13.5	1.37594	1.53708	1.43366
14	1.49858	1.58962	1.84522
14.5	1.31002	1.20938	1.38943
15	1.16587	1.68376	1.65699
15.5	1.70597	1.9898	1.88951
16	2.02071	2.15122	2.35547
16.5	0.909673	2.80695	1.61819
17	1.61874	1.20397	2.05166
17.5	1.57179	1.36581	0.974533
18	0.861852	2.07633	1.72725
18.5	1.53255	2.8685	1.65627
19	1.97742	1.61233	1.43202
19.5	1.60522	2.54234	1.58582
20	1.63347	2.16829	1.26317
20.5	2.16533	1.61245	1.52875
21	2.86706	2.48061	0.977055
21.5	1.05273	1.8039	1.82474
22	1.92726	1.06002	1.50232
22.5	1.77341	2.24635	1.58896
23	2.76549	1.92833	1.56309
23.5	3.54351	1.07693	1.17141
24	3.32268	1.82994	1.50845
24.5	4.80973	2.12779	0.948519
25	3.72414	1.8014	1.47602

## Sheet: budtip
	nor_budtip	nor_budtip.1	nor_budtip.2
-0.533333	1.61694	0.76016	0.747709
-0.266667	3.063	1.60214	0.924987
0	2.38977	0.870767	1.12878
0.5	1.69224	0.946553	1.86861
1	1.73895	1.65301	2.40651
1.5	3.94593	0.934467	2.58016
2	2.13967	1.80647	2.28758
2.5	1.72527	1.65238	1.47481
3	2.28541	1.62345	3.06419
3.5	2.37298	1.53752	1.80375
4	2.58052	1.40962	2.22381
4.5	1.79386	2.84397	1.98846
5	2.70852	1.76253	2.87357
5.5	1.96746	2.62689	2.88071
6	1.88109	3.47358	3.03071
6.5	1.62236	4.23111	2.40535
7	1.44609	3.59837	1.75456
7.5	1.79022	4.48233	2.68108
8	1.28922	4.80686	1.95509
8.5	1.54092	3.4909	4.191
9	1.5732	3.70536	1.94505
9.5	2.46441	3.46268	3.95716
10	1.61177	3.11527	3.76282
10.5	1.96346	4.45162	1.87962
11	1.45098	4.4914	2.61043
11.5	1.58382	4.42315	2.46205
12	1.8181	2.81102	2.09362
12.5	1.80434	3.14176	2.65367
13	2.39495	4.1743	3.01927
13.5	2.10196	3.17686	2.83906
14	1.07294	1.98561	2.37749
14.5	1.52332	3.09411	2.41111
15	1.5291	2.07878	2.69981
15.5	1.52063	2.38875	2.00802
16	1.22519	3.17617	1.52493
16.5	1.75462	1.25125	2.05835
17	1.35315	2.88846	2.10498
17.5	1.09586	3.26266	1.45835
18	1.49706	1.73572	1.0669
18.5	2.00787	1.19922	1.06995
19	1.3278	2.31867	3.0625
19.5	1.43591	2.43133	2.0903
20	1.51714	2.0415	2.69978
20.5	1.27758	1.32854	1.65188
21	1.88657	1.49433	1.57619
21.5	1.07103	1.27684	1.41111
22	1.1363	2.10072	1.17937
22.5	1.54483	1.53037	2.89082
23	1.17583	1.42737	1.31267
23.5	1.61068	1.46752	2.48296
24	1.14785	1.61775	2.67563
24.5	1.69972	1.64187	3.1374
25	1.54769	3.04562	2.11816

## Sheet: control
	nor_control	nor_control.1	nor_control.2
-0.533333	0.803469	0.842441	0.801989
-0.266667	0.855585	1.474	0.530341
0	0.995331	1.19129	0.651856
0.5	0.904067	0.975349	0.549576
1	0.796503	0.923017	0.717503
1.5	0.891596	0.856467	0.790054
2	1.05468	0.718276	0.675813
2.5	0.860529	0.633721	0.782253
3	1.21595	0.647107	0.866057
3.5	1.05183	0.804439	0.709899
4	0.779673	0.876511	0.994708
4.5	0.967908	0.685252	0.810235
5	1.16505	0.95338	1.13337
5.5	0.757687	0.581416	0.649483
6	1.86698	0.738179	0.58674
6.5	0.844643	0.751476	0.648641
7	0.824352	0.930249	0.83627
7.5	0.835274	0.615164	0.97023
8	0.809758	0.577016	1.15384
8.5	0.824912	0.606279	0.691584
9	1.02974	0.659346	0.8189
9.5	0.908088	0.622037	0.754025
10	0.954112	0.66868	0.760565
10.5	0.953931	0.926318	0.712813
11	0.915048	0.780182	0.648345
11.5	0.776357	0.893433	0.70101
12	0.853737	0.809253	0.700751
12.5	0.89657	0.800084	0.711191
13	0.817628	0.685207	0.823813
13.5	0.716223	0.910972	0.676091
14	0.876413	0.604485	0.904795
14.5	0.836669	0.749419	0.995864
15	0.771487	0.764377	0.882925
15.5	1.2744	1.01304	0.686533
16	0.900672	1.27176	0.745171
16.5	0.758404	1.17018	0.754264
17	1.14736	1.22352	0.704815
17.5	0.948337	1.09959	1.14419
18	1.40681	1.04965	0.994481
18.5	1.13579	1.00333	0.729868
19	0.9042	1.14325	0.938736
19.5	0.704537	1.02197	0.639798
20	0.980115	0.895048	0.802104
20.5	0.890639	1.77619	1.03488
21	0.827363	1.35694	1.08711
21.5	0.823224	0.797025	1.0119
22	0.889184	0.940671	0.880636
22.5	0.628505	1.12654	0.806218
23	0.758518	1.1672	0.881465
23.5	0.882839	1.19842	1.11341
24	0.923565	1.17358	0.702135
24.5	1.00832	0.982978	0.63903
25	1.20728	0.963996	1.11022
