# Supplementary material for: Large-scale identification of plasma membrane repair proteins revealed spatiotemporal cellular responses to plasma membrane damage
Source: eLife. 2026 Mar 10;14:RP108585. doi: 10.7554/eLife.108585 (PMC12975127; doi:10.7554/eLife.108585)
Supplement: Figure 2—source data 2. [file elife-108585-fig2-data2.zip › Figure_2–Source Data/Arc19_rep.xlsx]

## Sheet: damage_site
	nor_damage_mean	nor_damage_mean.1	nor_damage_mean.2
-0.533333	3.04026	0.927382	0.841984
-0.266667	0.921715	0.682161	0.681351
0	0.782024	0.69069	0.860469
0.5	1.335	1.64773	0.860169
1	0.67445	0.701828	2.84096
1.5	1.21951	0.834244	0.850633
2	1.04505	0.795168	1.61793
2.5	4.34846	0.830627	2.31007
3	3.53247	0.786324	1.36635
3.5	6.67348	0.786032	1.32718
4	2.63054	0.8301	3.67369
4.5	7.36468	1.52062	2.2924
5	1.43312	3.49802	3.01572
5.5	3.29268	4.02188	1.11141
6	4.32107	0.964784	2.46173
6.5	1.8343	0.649695	2.18199
7	6.24599	0.654042	4.48138
7.5	2.5779	1.49627	3.45503
8	4.26976	2.54888	6.02455
8.5	13.042	3.53975	4.32557
9	2.9727	4.05299	1.91631
9.5	11.4617	1.14272	4.71644
10	3.01333	1.73228	5.57868
10.5	5.0472	2.82806	1.30356
11	6.28419	3.42145	9.84711
11.5	3.82611	4.40563	1.96736
12	6.82328	3.39488	4.73732
12.5	2.1903	1.47608	4.92883
13	4.55905	4.61302	1.61129
13.5	7.10672	3.56408	3.17849
14	1.80464	3.15023	1.00643
14.5	8.67033	4.16742	1.88947
15	2.40113	1.18479	2.5805
15.5	3.05238	6.05216	4.95178
16	4.22152	1.0608	1.36646
16.5	5.94236	1.90715	0.798994
17	3.01411	3.31014	5.44974
17.5	6.28271	3.33072	0.89078
18	2.56896	1.78853	1.19995
18.5	3.25436	3.5845	1.26457
19	6.92678	4.80089	3.9075
19.5	2.18555	2.15177	0.997832
20	4.65432	5.22249	1.32761
20.5	7.32066	4.31406	0.790523
21	4.15445	5.29804	1.01007
21.5	6.68429	2.22072	4.44474
22	1.39179	2.05306	2.91433
22.5	2.26589	3.16902	1.91674
23	4.7834	1.28417	2.21079
23.5	1.31815	4.4811	0.876438
24	3.40511	1.14291	4.40134
24.5	1.04783	2.18393	0.877822
25	1.16606	1.35537	2.34786

## Sheet: budtip
	nor_budtip	nor_budtip.1	nor_budtip.2
-0.533333	1.67807	0.6717	4.31814
-0.266667	3.20765	0.870089	6.63721
0	2.99479	2.14977	2.86679
0.5	3.83224	2.25942	6.81294
1	2.41984	2.14587	3.93575
1.5	3.43252	2.4812	5.30757
2	3.72662	3.21365	6.53014
2.5	3.73886	2.53635	4.73137
3	4.33537	6.41816	8.68006
3.5	4.44484	6.18172	3.6592
4	9.242	3.43634	2.16648
4.5	9.40623	4.93147	6.42835
5	3.12764	6.28989	4.81541
5.5	11.7955	6.00412	5.836
6	2.62807	3.99823	6.65102
6.5	2.77539	7.53583	3.3947
7	2.29814	4.2494	6.19047
7.5	6.20258	5.57018	9.1871
8	5.88352	6.87657	2.57827
8.5	3.77608	4.16662	0.960802
9	2.35804	6.28171	5.81508
9.5	0.936257	7.89249	3.94805
10	2.91885	7.45409	2.06956
10.5	1.20928	3.77098	7.36472
11	4.35121	4.30408	4.36734
11.5	5.15646	6.0221	1.40597
12	5.75002	5.33965	4.99853
12.5	5.94828	7.32093	7.45729
13	3.73365	3.97721	3.69836
13.5	5.48628	8.15065	5.21028
14	3.94974	4.71155	4.3498
14.5	2.9299	2.34337	1.00701
15	7.28045	2.05136	7.05631
15.5	3.78354	3.59647	1.39791
16	2.42915	3.2072	5.06114
16.5	1.89176	3.51827	3.30001
17	4.03915	3.67977	5.4349
17.5	2.36646	3.19456	0.997669
18	3.28249	4.07057	3.50017
18.5	2.53953	1.43829	2.96371
19	4.38463	3.73177	1.47044
19.5	5.72678	1.7778	3.74522
20	1.53447	3.44489	2.21472
20.5	1.98425	2.29998	3.60787
21	1.98371	3.51002	3.06747
21.5	1.53831	3.947	2.35628
22	3.52545	3.77849	1.86693
22.5	3.82609	3.85291	10.1645
23	2.34078	3.20774	3.29488
23.5	1.46734	2.80546	3.96958
24	2.69404	4.41221	3.87093
24.5	1.9866	1.24741	0.916353
25	1.99768	1.23247	1.02853

## Sheet: control
	nor_control	nor_control.1	nor_control.2
-0.533333	0.995013	0.648187	1.00808
-0.266667	0.89012	0.6356	0.679631
0	0.773441	1.50012	0.822809
0.5	1.0087	0.65865	0.74286
1	0.939268	1.18683	0.801794
1.5	0.841709	0.671052	1.06522
2	0.84544	0.678635	0.618343
2.5	1.08058	0.695042	0.665549
3	0.781437	0.670209	0.582074
3.5	1.04186	0.808317	1.03572
4	1.01156	0.853819	0.78026
4.5	0.792881	0.782807	1.31302
5	0.894286	0.89352	3.47897
5.5	0.787961	0.81562	0.735128
6	1.05838	0.819546	0.726335
6.5	2.56076	0.868505	1.56095
7	0.879926	0.838379	0.669824
7.5	1.10171	0.670338	0.944301
8	2.12058	0.66465	0.490877
8.5	0.632105	0.884483	1.32727
9	1.49319	0.832759	0.808977
9.5	1.10519	0.919849	0.802804
10	1.48828	1.9119	1.65807
10.5	1.27801	1.15552	1.09905
11	1.05936	0.826546	0.551568
11.5	0.846687	1.82287	1.06424
12	0.948432	1.3845	0.791984
12.5	1.47718	1.24053	0.804782
13	0.996476	0.79939	0.993511
13.5	1.74583	2.22367	2.11902
14	1.06416	0.939191	0.661731
14.5	1.4381	1.28565	0.81622
15	1.01228	0.84934	0.638316
15.5	1.62765	2.91787	0.810504
16	0.982831	0.972445	0.713095
16.5	1.54793	0.988883	0.799936
17	2.4914	2.06919	0.912686
17.5	0.668399	0.903768	0.6554
18	1.14834	1.31002	1.5872
18.5	0.7791	1.7072	0.951016
19	0.784778	0.759705	1.89315
19.5	1.1666	0.930639	1.06546
20	1.18	0.852209	0.944156
20.5	2.02873	0.876204	2.11859
21	1.65023	2.33671	2.24241
21.5	0.703614	3.18931	1.15692
22	0.905735	0.91472	1.09048
22.5	0.753729	1.49277	1.07371
23	0.856363	0.928698	0.925916
23.5	0.953139	0.916009	1.05131
24	0.862464	0.85342	0.973898
24.5	0.926143	4.25974	0.828135
25	0.719358	0.767005	0.91372
