# Supplementary material for: Large-scale identification of plasma membrane repair proteins revealed spatiotemporal cellular responses to plasma membrane damage
Source: eLife. 2026 Mar 10;14:RP108585. doi: 10.7554/eLife.108585 (PMC12975127; doi:10.7554/eLife.108585)
Supplement: Figure 2—source data 2. [file elife-108585-fig2-data2.zip › Figure_2–Source Data/Arc35_rep.xlsx]

## Sheet: damage_site
	nor_damage_mean	nor_damage_mean.1	nor_damage_mean.2
-0.533333	0.345224	3.17274	4.57735
-0.266667	0.334459	1.15083	0.562308
0	0.389216	2.24666	0.556153
0.5	0.253367	0.34031	0.735762
1	1.63144	1.58226	1.21786
1.5	0.359064	0.63524	1.08846
2	0.707586	1.33473	3.99356
2.5	1.14305	2.65562	5.29211
3	5.39853	3.34418	5.66218
3.5	3.8927	4.16741	4.40042
4	5.86473	6.25111	5.12139
4.5	0.212865	3.50013	5.14453
5	1.55219	3.71769	11.4313
5.5	0.764112	8.25509	7.16223
6	2.30292	5.66387	4.92837
6.5	0.922173	4.25807	6.99866
7	6.20911	6.49081	8.94718
7.5	5.17171	4.58115	4.52429
8	4.53274	3.66784	4.1317
8.5	0.695091	2.86542	13.485
9	3.39654	10.5968	5.99185
9.5	4.79052	9.06059	4.22008
10	4.0269	0.588658	7.08187
10.5	9.10165	3.89777	9.03841
11	6.29215	6.52247	4.43142
11.5	4.21415	4.89816	2.50465
12	4.81278	5.06122	5.56794
12.5	3.50298	5.70602	13.9267
13	0.937088	0.992084	9.8776
13.5	4.86683	2.74216	6.80712
14	5.50738	3.70448	6.76491
14.5	8.59476	6.79222	13.1331
15	10.0891	4.74775	4.52717
15.5	9.31114	3.06946	6.48271
16	7.99004	1.33503	5.78456
16.5	9.48218	1.08007	4.39979
17	10.7512	3.49578	8.67484
17.5	13.1008	8.71749	9.94962
18	12.26	8.43604	3.52882
18.5	11.5168	1.76618	5.49923
19	8.97188	0.762551	5.33272
19.5	8.83644	2.99498	10.4009
20	5.69747	5.20818	2.23196
20.5	4.00509	5.38072	1.33715
21	5.31902	5.44169	2.93215
21.5	6.53407	2.37584	5.24804
22	7.09504	2.95619	7.90769
22.5	8.50658	6.15012	7.47406
23	7.55843	0.62482	4.42191
23.5	3.40443	0.567689	1.1214
24	2.56001	2.20333	3.17855
24.5	2.83747	1.39029	5.58323
25	3.03772	1.9699	7.34837

## Sheet: budtip
	nor_budtip	nor_budtip.1	nor_budtip.2
-0.533333	3.04061	1.01356	1.99109
-0.266667	4.64877	3.28493	0.775655
0	5.97235	0.595577	2.45447
0.5	3.21086	2.02692	5.29019
1	2.53511	2.02862	0.947139
1.5	6.39279	2.61361	1.42154
2	3.79901	1.0237	1.96734
2.5	3.46041	1.5511	8.06932
3	7.1834	4.78375	1.83584
3.5	7.99762	0.613309	4.71757
4	9.18672	0.509869	8.23153
4.5	8.63782	2.30651	1.62575
5	4.35993	0.611204	2.92682
5.5	6.72929	1.23917	1.33195
6	3.49497	0.839391	2.05072
6.5	6.64666	3.64506	5.25864
7	4.95465	1.7539	7.14985
7.5	5.28925	5.87095	1.81049
8	3.49799	1.17567	1.89976
8.5	9.49571	5.04889	2.29335
9	2.81003	2.77094	3.12744
9.5	1.33175	6.48377	3.16632
10	3.65977	2.81115	2.34118
10.5	5.81784	1.81861	2.23966
11	7.37348	2.06613	2.00538
11.5	7.82491	4.31501	3.94419
12	5.04114	5.7495	5.82501
12.5	2.23971	7.24618	1.54378
13	2.85024	3.2333	6.33537
13.5	2.7315	1.83315	9.41965
14	3.83319	5.23139	0.801383
14.5	6.09565	9.89385	2.21227
15	7.933	7.14163	1.01918
15.5	6.67641	4.22723	0.966449
16	7.16437	5.59865	0.723666
16.5	6.22632	9.87343	1.15371
17	7.12249	7.66632	2.68141
17.5	8.15833	6.37885	0.850309
18	3.04931	6.97305	3.01559
18.5	3.12085	5.04237	1.40682
19	3.17741	7.35678	2.36255
19.5	2.93466	8.16128	0.80547
20	3.08557	6.52349	3.56223
20.5	2.63674	4.57771	2.16217
21	4.10855	6.1472	1.79521
21.5	4.13223	6.49291	1.30895
22	3.66822	12.8015	1.04661
22.5	2.95152	9.10328	3.82359
23	1.74303	7.85916	2.41336
23.5	2.65832	11.1112	2.21649
24	3.14126	7.03541	2.45696
24.5	3.01071	10.5622	1.12738
25	5.72972	3.4322	4.08967

## Sheet: control
	nor_control	nor_control.1	nor_control.2
-0.533333	0.731541	0.603301	0.597702
-0.266667	0.730858	0.400458	0.43149
0	0.558963	0.375433	0.464803
0.5	0.518089	2.42933	0.437268
1	0.561848	0.758222	0.830279
1.5	0.567489	0.347218	0.660461
2	0.451791	0.984647	0.782735
2.5	0.356596	0.508671	0.37652
3	1.35224	0.376956	0.505999
3.5	0.880518	1.10237	1.96785
4	0.251443	0.388759	0.470735
4.5	1.6586	0.408945	1.06018
5	0.613236	2.14498	1.82626
5.5	0.534807	0.419977	3.07517
6	0.496962	0.362028	0.334695
6.5	0.67414	2.84679	0.424007
7	0.252857	0.380324	0.447697
7.5	0.590596	0.36999	0.555549
8	0.312848	0.544004	2.26952
8.5	0.421304	0.572483	0.50432
9	0.341466	0.413377	3.25106
9.5	0.432852	0.559866	0.641901
10	0.245052	0.549141	3.41397
10.5	0.422164	0.359303	0.518637
11	0.34507	0.305027	0.972871
11.5	0.373559	0.316133	0.421255
12	0.256031	0.40107	3.88104
12.5	0.243771	1.09049	0.516524
13	0.301169	0.507925	0.430376
13.5	0.196558	0.39204	0.435652
14	0.273296	2.58611	0.948844
14.5	0.344651	0.28906	0.542853
15	0.245502	0.402441	0.501639
15.5	0.240053	0.377787	1.8373
16	0.244837	0.506829	0.563715
16.5	0.174583	0.357385	1.69633
17	0.285641	0.415369	2.34009
17.5	0.270294	0.531815	0.352261
18	0.255808	0.455269	0.429749
18.5	0.193716	0.378188	1.44583
19	0.176319	0.370535	1.89231
19.5	0.171389	0.533465	0.527872
20	0.259061	0.582793	0.693469
20.5	0.194032	1.13459	2.0355
21	0.214031	1.29285	3.12797
21.5	0.165828	0.419076	6.89263
22	0.140756	0.385506	0.618924
22.5	0.177911	0.335241	1.29889
23	0.177395	0.43599	0.774391
23.5	0.173778	0.446078	0.474141
24	0.239951	0.903611	0.543956
24.5	0.217646	0.378899	3.21191
25	0.163224	0.490693	1.01431
