# Supplementary material for: Large-scale identification of plasma membrane repair proteins revealed spatiotemporal cellular responses to plasma membrane damage
Source: eLife. 2026 Mar 10;14:RP108585. doi: 10.7554/eLife.108585 (PMC12975127; doi:10.7554/eLife.108585)
Supplement: Figure 2—source data 2. [file elife-108585-fig2-data2.zip › Figure_2–Source Data/Ark1_rep.xlsx]

## Sheet: damage_site
	nor_damage_mean	nor_damage_mean.1	nor_damage_mean.2
-0.533333	1.65536	1.19249	0.971617
-0.266667	1.56074	0.96755	0.983469
0	1.64985	0.727344	0.742794
0.5	1.6265	0.766141	0.838912
1	1.43601	0.911366	0.965073
1.5	1.24242	0.796687	0.805761
2	1.32246	0.958125	0.930856
2.5	1.74743	0.955824	2.04802
3	1.75042	1.23021	0.815273
3.5	2.86377	1.10857	1.71289
4	1.65706	1.75166	1.07312
4.5	1.29667	1.51325	1.09186
5	1.61078	1.10267	0.976296
5.5	1.7123	1.18817	0.974095
6	2.20572	1.33366	1.69856
6.5	2.94448	2.16049	0.975298
7	2.31542	1.88646	0.870724
7.5	2.77131	1.164	1.11384
8	1.1256	1.67539	0.863304
8.5	1.1017	1.30172	1.65238
9	2.74696	1.89725	5.74448
9.5	1.02842	1.11408	1.03046
10	1.17906	1.77742	1.15609
10.5	1.85262	1.22668	2.15759
11	1.40303	1.72891	1.11148
11.5	1.14092	2.31897	1.20986
12	1.5309	2.14888	2.72767
12.5	3.35027	1.77461	1.19408
13	2.51408	1.35615	1.0038
13.5	1.25343	1.79047	1.15138
14	2.04285	3.21861	4.20765
14.5	1.44629	1.40774	3.3712
15	2.09974	1.49495	1.49063
15.5	2.66617	3.8554	2.14928
16	1.59585	1.47423	2.19109
16.5	1.22756	1.64536	1.12755
17	2.40771	1.62897	2.60174
17.5	1.98127	1.27694	1.45217
18	2.49786	1.58955	2.32998
18.5	1.82756	1.78921	3.18305
19	5.32687	1.99928	0.9195
19.5	2.58219	1.70259	4.95867
20	2.98697	1.98913	3.10009
20.5	2.37217	1.19321	1.1021
21	2.64121	1.58459	2.48182
21.5	2.87538	2.12693	2.18863
22	6.28277	3.0335	2.22864
22.5	3.05614	2.2351	2.00957
23	2.9791	1.60711	1.02723
23.5	1.19028	2.60397	1.95863
24	3.33919	1.82414	1.28228
24.5	1.81977	1.56254	1.25803
25	1.15741	1.96385	2.71311

## Sheet: budtip
	nor_budtip	nor_budtip.1	nor_budtip.2
-0.533333	1.62672	1.3557	0.647153
-0.266667	1.64008	2.24352	0.710832
0	2.52276	2.0477	0.973289
0.5	1.47692	2.33081	1.94184
1	2.39036	1.94217	1.02408
1.5	3.17658	3.65892	2.06658
2	3.14771	1.66537	2.43998
2.5	2.75527	1.97815	4.11392
3	3.21561	1.88544	2.18046
3.5	1.48356	2.02158	2.14338
4	3.03223	2.2538	2.48137
4.5	3.19524	2.3877	2.02098
5	1.55596	2.44041	2.99708
5.5	2.02989	2.42855	5.95448
6	1.4918	1.94009	1.84145
6.5	2.63966	2.25063	2.01092
7	2.11592	2.31277	3.03081
7.5	5.0154	1.67157	2.50168
8	2.4151	2.00366	3.84972
8.5	2.25296	1.98005	1.57396
9	2.93806	1.46499	2.97046
9.5	2.67256	2.058	2.43133
10	5.88889	2.0996	2.31664
10.5	3.0702	1.65718	2.2237
11	1.59392	1.91451	1.39122
11.5	2.29821	2.08906	1.51184
12	4.72988	2.41216	1.64978
12.5	2.08015	2.11694	1.7277
13	4.65659	2.40999	2.09274
13.5	2.74623	2.6805	1.94576
14	2.66446	2.32204	1.912
14.5	3.02038	2.70403	2.5638
15	4.08736	2.65091	2.31647
15.5	3.46675	1.9896	0.940417
16	3.5456	2.57606	1.89282
16.5	2.12194	2.66502	1.24088
17	2.76682	2.61416	2.18546
17.5	3.11255	2.90375	1.91443
18	2.89739	2.67152	0.857441
18.5	3.29345	2.09538	1.19004
19	2.92001	2.95352	2.53914
19.5	3.16973	2.42859	1.84899
20	3.31083	2.69457	2.20217
20.5	1.87373	2.50801	1.10207
21	1.77273	2.37668	0.769841
21.5	1.71961	3.02346	1.68367
22	2.41204	2.34199	3.32895
22.5	1.51198	2.92833	1.13403
23	2.58191	3.26558	1.94757
23.5	2.108	3.01314	2.12691
24	2.26763	2.28545	1.71056
24.5	1.92784	6.63434	2.55455
25	1.49107	3.17981	0.718463

## Sheet: control
	nor_control	nor_control.1	nor_control.2
-0.533333	0.838035	2.14576	1.28786
-0.266667	0.930381	0.890428	1.61558
0	1.22901	0.578742	1.83082
0.5	1.12703	0.80373	1.33282
1	1.06183	0.580883	1.52635
1.5	0.849246	1.27683	1.20246
2	1.1609	0.547211	1.19988
2.5	1.19808	1.10681	1.2912
3	0.919379	1.01705	1.24181
3.5	1.00809	1.20442	1.13959
4	1.85597	0.93677	1.3586
4.5	1.06262	1.62759	1.25278
5	1.81577	1.11847	1.32333
5.5	1.41591	0.748404	1.23284
6	2.2447	1.79862	1.13595
6.5	1.2929	0.809728	1.22867
7	1.02659	0.940299	1.17131
7.5	1.94466	1.11989	1.22136
8	1.02828	0.833496	1.12169
8.5	1.00646	2.09221	1.28264
9	0.923396	1.44864	0.954703
9.5	2.44526	0.824734	1.15603
10	0.862065	0.957205	0.967288
10.5	1.27173	1.77492	1.05224
11	1.45629	0.929424	1.25198
11.5	1.08055	0.860317	1.11732
12	1.8062	1.39313	1.16123
12.5	1.04234	0.697891	1.26287
13	1.30624	1.08147	1.02511
13.5	1.45095	1.15738	1.33861
14	1.29341	1.07029	1.03796
14.5	1.11651	0.699821	1.09294
15	1.14422	0.844431	1.13731
15.5	1.17001	0.707951	1.18417
16	1.13723	1.13071	1.28295
16.5	1.33902	0.826065	0.882304
17	1.11043	1.14804	2.32989
17.5	1.41706	0.78263	0.834551
18	2.32899	0.77628	1.35265
18.5	1.33143	0.700266	1.32755
19	1.15812	0.80086	1.02745
19.5	1.15303	1.43978	1.0427
20	1.3306	1.68422	0.868849
20.5	1.17827	2.29097	1.39905
21	2.91268	0.83444	1.06105
21.5	1.52602	0.669003	1.07397
22	1.44946	1.20201	1.07478
22.5	2.01478	1.57633	1.19178
23	2.3338	0.719	0.87691
23.5	2.56864	0.952476	0.929683
24	3.78417	1.59928	2.11167
24.5	2.7248	0.815619	0.871842
25	2.17041	1.37379	1.43858
