# Supplementary material for: Large-scale identification of plasma membrane repair proteins revealed spatiotemporal cellular responses to plasma membrane damage
Source: eLife. 2026 Mar 10;14:RP108585. doi: 10.7554/eLife.108585 (PMC12975127; doi:10.7554/eLife.108585)
Supplement: Figure 2—source data 2. [file elife-108585-fig2-data2.zip › Figure_2–Source Data/Avl9_rep.xlsx]

## Sheet: damage_site
	nor_damage_mean	nor_damage_mean.1	nor_damage_mean.2	nor_damage_mean.3
-0.533333	0.70119	0.740403	0.313982	1.02761
-0.266667	0.544749	0.588662	0.311644	0.673209
0	0.922857	0.59886	0.612758	1.1139
0.5	0.777992	0.787365	0.344571	0.91114
1	0.60133	0.514643	0.606294	1.18104
1.5	0.931773	0.623222	0.504307	0.911366
2	0.583486	0.87825	0.593707	1.02409
2.5	0.971065	6.82401	0.363641	1.27643
3	0.686821	12.6801	0.980583	1.26522
3.5	0.647563	9.46433	0.443247	0.768447
4	1.03164	13.8166	0.60051	1.02643
4.5	1.10935	14.774	0.430392	1.32093
5	1.21056	13.7501	0.653385	0.95946
5.5	1.11719	16.9441	0.402822	2.82734
6	0.677643	14.8803	0.873623	5.85295
6.5	0.607822	24.1326	1.81852	1.92691
7	1.13807	23.9373	5.04224	1.39079
7.5	0.926206	21.9968	4.36291	1.9952
8	1.03727	22.3702	5.29096	4.3083
8.5	0.812281	22.4657	5.32063	7.52557
9	1.04016	24.1372	4.62671	8.14184
9.5	2.54012	19.6013	4.31648	5.93136
10	0.960708	19.9	5.39013	2.65591
10.5	2.36207	18.1217	4.23873	3.81951
11	7.40493	16.1426	7.31337	2.59522
11.5	7.64506	15.3282	8.17998	2.11473
12	3.02752	15.8654	2.9284	1.86817
12.5	5.92838	18.3543	2.322	6.12257
13	2.34272	15.0676	2.06031	1.80134
13.5	4.59333	15.5016	1.98634	3.31963
14	1.77993	12.2388	2.80348	2.23911
14.5	1.28395	13.963	0.978947	3.91788
15	0.809262	12.3805	0.619962	5.19723
15.5	0.685598	10.0599	0.983818	1.97154
16	0.624012	8.95044	0.942193	1.64264
16.5	0.570397	10.8311	1.32946	2.05182
17	1.24737	7.48225	0.940893	3.18569
17.5	1.19253	4.39509	1.0508	1.70528
18	0.899002	2.94383	0.992364	1.70122
18.5	1.33191	1.75183	1.27465	1.98063
19	0.978049	1.6402	0.949478	3.05584
19.5	0.756251	1.28891	0.916092	1.5396
20	0.819066	1.49445	0.848876	3.03583
20.5	1.32958	3.99645	0.963253	2.64761
21	1.82712	3.82986	1.01287	1.40711
21.5	1.6312	2.01711	0.91925	1.31624
22	3.20165	2.23705	0.753595	1.89303
22.5	1.50867	4.29207	1.0917	1.36421
23	1.1699	1.00693	1.19548	2.00047
23.5	4.0823	1.8113	0.994176	1.02958
24	2.61728	2.25055	1.15223	1.1952
24.5	3.37514	1.81898	1.16799	1.53193
25	2.13485	1.31237	1.0347	1.46638

## Sheet: budtip
	nor_budtip	nor_budtip.1	nor_budtip.2	nor_budtip.3
-0.533333	12.0726	10.5885	10.3411	5.70752
-0.266667	17.3731	16.7084	14.5321	2.75862
0	15.8534	11.1494	12.0626	2.94709
0.5	13.6721	10.6025	10.8737	6.73893
1	14.25	8.16276	11.9389	6.3741
1.5	12.7706	11.4838	13.4319	6.19526
2	21.3616	10.1961	12.7307	6.46873
2.5	18.5151	14.4473	15.4778	4.94293
3	15.2835	12.8623	13.1909	4.29821
3.5	16.6705	10.9442	12.0932	8.35271
4	14.7911	8.75622	10.867	5.06225
4.5	14.5265	8.49794	12.793	5.84211
5	12.3898	8.77619	12.6305	9.65869
5.5	21.0161	3.74696	11.2189	8.48608
6	13.327	3.53513	14.6655	9.21705
6.5	11.5976	2.37517	14.7346	3.16892
7	17.8761	3.08117	10.6875	3.33103
7.5	21.9943	3.70397	7.48162	4.54072
8	16.3099	1.91138	8.33771	2.04385
8.5	13.129	1.61961	8.50073	1.95714
9	13.7146	1.30524	4.87886	1.8877
9.5	16.5162	0.745216	5.68246	2.80059
10	16.0238	0.77707	6.92776	2.01507
10.5	13.0524	1.30282	3.42269	1.12933
11	10.3363	1.24384	2.35327	2.66041
11.5	10.123	1.11562	1.23802	1.3959
12	9.77284	1.17	2.35306	2.13339
12.5	8.99478	1.00268	2.94848	1.72238
13	10.9481	1.45503	4.18429	2.3718
13.5	9.95432	1.44922	4.72108	1.54455
14	14.6571	1.53907	3.26874	1.17981
14.5	22.99	2.03345	2.30386	3.0059
15	20.3644	2.539	3.67203	1.20702
15.5	12.4641	2.32856	2.10051	2.11427
16	14.3533	7.27939	1.81041	1.9973
16.5	13.7716	1.96899	1.10841	1.91942
17	15.3547	2.33837	0.892839	1.55526
17.5	9.94108	1.82595	1.14658	1.90129
18	5.22064	3.26378	0.968102	1.93283
18.5	7.18218	2.96086	0.892892	1.92507
19	8.31592	2.61534	0.896426	1.9519
19.5	7.96761	2.33998	1.14144	1.76544
20	6.55229	2.10896	1.09933	2.27642
20.5	3.68489	2.60421	1.01343	1.75994
21	2.6812	2.91119	1.04932	2.28892
21.5	1.31818	2.64376	1.18593	1.89093
22	1.35229	4.51187	1.08242	1.55439
22.5	4.05447	3.59067	0.999992	2.37372
23	1.86078	1.99755	0.978668	1.33306
23.5	3.71596	4.57944	1.21742	0.957182
24	2.43819	2.70356	1.10801	2.8667
24.5	2.57948	2.31042	1.00191	1.06327
25	1.94389	2.32112	0.69569	1.38184

## Sheet: control
	nor_control	nor_control.1	nor_control.2	nor_control.3
-0.533333	1.06157	0.821282	0.71179	1.75399
-0.266667	0.65988	0.813859	0.768439	1.04985
0	0.78206	0.75367	0.764045	1.45929
0.5	0.628462	1.35652	1.02095	1.1005
1	0.89516	0.779696	0.581662	0.974616
1.5	2.16955	0.813075	0.687847	0.956503
2	0.588569	0.836208	0.842616	0.824708
2.5	0.707215	0.568839	0.541074	0.829668
3	0.692259	0.693131	0.77095	0.91304
3.5	0.816122	0.708282	0.365238	0.794658
4	0.72689	0.407234	0.630812	0.806521
4.5	0.604575	0.44904	0.516116	0.747002
5	0.869745	0.467392	0.595862	0.703428
5.5	1.03283	0.556831	0.814527	0.687978
6	0.931821	0.649761	0.544932	0.841582
6.5	1.25918	0.614994	0.511229	1.01378
7	0.716072	0.491908	0.518744	1.3389
7.5	1.136	0.757561	0.516256	1.1973
8	1.08901	0.378028	0.43455	1.28565
8.5	0.935096	0.646848	0.601731	1.14036
9	1.04095	0.556613	0.424459	0.987781
9.5	0.908593	0.47375	0.461833	1.26999
10	0.883123	0.472412	0.52043	0.974555
10.5	0.761952	0.71971	0.436495	1.49525
11	0.642282	0.477976	0.629094	1.676
11.5	0.69527	0.84103	0.505571	0.839411
12	1.34877	0.987371	0.539764	0.896877
12.5	1.1043	0.96395	1.51389	1.13193
13	0.726617	0.811436	0.489509	1.05209
13.5	0.94318	1.35033	0.415803	0.902639
14	0.693671	0.895535	0.535371	1.13447
14.5	0.565018	0.959561	0.579252	1.46116
15	0.941156	0.89924	0.686852	1.01274
15.5	0.643341	1.11163	0.433751	1.19131
16	0.751037	0.865161	0.437677	1.08212
16.5	1.26626	1.35079	0.682111	1.17756
17	1.10159	0.987894	0.556769	1.21692
17.5	1.14054	1.47582	0.636187	1.23191
18	1.3857	1.25305	0.650018	1.69449
18.5	1.06458	1.22845	0.659971	1.72569
19	1.57378	0.966422	0.753963	1.15584
19.5	1.05353	1.15959	0.456563	1.24607
20	0.723345	1.24932	0.602864	1.07088
20.5	1.0796	0.958053	0.504988	1.18199
21	0.745892	1.23314	0.909391	1.19508
21.5	0.892567	1.40751	0.459837	1.15504
22	0.878281	0.747624	0.637557	1.53225
22.5	0.968582	0.800968	0.772391	1.45384
23	1.3688	1.1007	0.772072	1.03318
23.5	0.746286	0.999598	0.503702	1.22846
24	0.973393	0.802705	0.520941	1.00363
24.5	0.949833	0.688716	0.455078	1.07164
25	1.29576	0.735005	0.723894	1.11169
