# Supplementary material for: Large-scale identification of plasma membrane repair proteins revealed spatiotemporal cellular responses to plasma membrane damage
Source: eLife. 2026 Mar 10;14:RP108585. doi: 10.7554/eLife.108585 (PMC12975127; doi:10.7554/eLife.108585)
Supplement: Figure 2—source data 2. [file elife-108585-fig2-data2.zip › Figure_2–Source Data/Bbc1_rep.xlsx]

## Sheet: damage_site
	nor_damage_mean	nor_damage_mean.1	nor_damage_mean.2
-0.533333	0.819936	0.443158	0.662477
-0.266667	0.631349	0.27661	0.471966
0	0.393442	0.857945	0.477727
0.5	0.488552	0.946518	0.320414
1	0.714512	0.756047	0.367419
1.5	1.1885	0.665092	0.947553
2	1.33008	0.756348	1.12222
2.5	1.44739	0.45701	3.18505
3	2.86777	0.954131	1.48288
3.5	1.07244	4.93981	5.75891
4	2.01146	2.51293	2.55813
4.5	0.638971	3.72232	2.25773
5	0.695234	9.97303	4.35051
5.5	9.76851	0.912095	2.10867
6	12.9676	2.5073	1.18726
6.5	1.26739	2.9049	2.08288
7	3.51462	2.95117	6.06932
7.5	8.6598	2.56795	1.01957
8	4.46139	7.0497	4.36653
8.5	5.94909	4.76876	3.54375
9	1.61746	6.09208	0.569988
9.5	2.88736	4.12508	1.19406
10	1.34237	2.19238	3.19314
10.5	2.8906	5.98826	1.33242
11	3.96232	3.92131	0.694951
11.5	3.25671	3.3045	3.33881
12	5.12911	6.87618	0.850233
12.5	3.59358	8.5555	2.21204
13	8.9949	3.10765	1.51863
13.5	10.8407	2.15239	4.76327
14	4.79948	3.58026	3.13959
14.5	6.23255	2.82503	2.09981
15	7.93376	5.89907	2.18312
15.5	7.24911	5.81143	1.7797
16	7.14875	3.6984	3.85115
16.5	6.83307	4.61263	1.14517
17	5.90829	6.29341	1.42176
17.5	6.67526	8.51828	3.82278
18	8.03707	6.8664	1.88114
18.5	7.95584	4.92101	4.10076
19	7.48209	4.03594	2.29906
19.5	7.56417	5.52803	2.54414
20	9.85001	9.02926	2.71863
20.5	8.98792	4.17011	1.95387
21	7.96086	8.61496	3.18424
21.5	6.52895	7.8541	4.78801
22	4.95148	6.47192	2.97459
22.5	6.44829	7.54057	5.11569
23	5.28472	10.9442	4.52128
23.5	7.12101	8.82241	2.14765
24	6.96228	9.23935	3.74881
24.5	6.26336	6.69236	4.40058
25	6.65902	7.01753	4.07129

## Sheet: budtip
	nor_budtip	nor_budtip.1	nor_budtip.2
-0.533333	7.26587	3.58875	5.76787
-0.266667	5.23136	6.30362	6.63854
0	6.12881	4.87598	12.1309
0.5	9.68421	7.30224	5.45351
1	6.83994	4.61141	10.8343
1.5	3.15245	3.70861	6.11481
2	5.61106	6.55375	7.96759
2.5	6.32893	7.79175	4.69161
3	9.0608	4.67303	8.59786
3.5	3.36028	4.72324	4.74085
4	3.3525	4.37867	4.61613
4.5	5.73391	4.83999	4.88752
5	5.52487	5.20052	7.46847
5.5	3.29713	5.86933	6.1786
6	5.20841	6.3675	5.75521
6.5	2.89232	5.08451	4.66994
7	1.7966	3.45305	7.73679
7.5	1.90195	3.74256	6.49012
8	4.12027	4.69372	6.90987
8.5	4.67397	5.06093	5.0652
9	4.26603	13.2442	5.77563
9.5	2.36162	3.35898	6.82926
10	1.72871	3.71425	6.19612
10.5	3.40573	5.96703	5.38683
11	1.95926	9.38984	6.76554
11.5	2.54879	8.89403	4.86655
12	4.3179	8.77052	7.14376
12.5	4.22665	3.33041	6.51842
13	1.7955	3.56137	4.82327
13.5	2.2533	6.40269	4.58042
14	2.06814	11.0447	5.63486
14.5	4.94886	4.51077	5.60376
15	1.8107	5.76092	4.47031
15.5	2.07349	3.91798	4.81031
16	2.98385	5.45354	4.11861
16.5	2.15075	3.34487	4.57974
17	1.43925	4.80955	4.88756
17.5	2.78103	3.21764	3.48851
18	2.01333	2.71863	4.42075
18.5	1.48995	5.47174	1.95169
19	2.36046	3.83876	4.1334
19.5	3.42916	2.79977	2.73342
20	1.87247	3.08715	2.74197
20.5	1.80273	2.71975	5.26543
21	1.92464	2.35335	2.1965
21.5	2.04467	3.44698	4.25139
22	1.43866	5.64357	2.79436
22.5	1.92245	4.60604	2.96105
23	0.996081	4.46972	1.47739
23.5	1.51137	3.01293	5.09161
24	1.71282	3.66602	1.71569
24.5	1.07267	2.05489	1.17481
25	0.929165	3.1326	2.80011

## Sheet: control
	nor_control	nor_control.1	nor_control.2
-0.533333	0.845716	0.887877	0.534009
-0.266667	0.580094	0.646882	0.3211
0	1.04821	1.10973	0.743559
0.5	0.723843	0.709923	0.589351
1	0.394922	0.976849	0.521608
1.5	0.681595	1.09371	0.562481
2	0.673152	0.94784	0.850248
2.5	0.638416	1.15596	0.739123
3	1.02135	4.10989	0.717165
3.5	0.665947	0.805387	0.314147
4	1.05516	1.02885	0.751775
4.5	0.803894	0.975676	0.724206
5	1.67814	1.16165	0.428047
5.5	0.875312	0.933551	1.00419
6	0.646452	0.952983	0.767343
6.5	0.693204	1.20808	0.63005
7	1.28383	1.30126	0.444095
7.5	0.671033	0.818732	0.596241
8	0.783932	1.04626	0.545101
8.5	0.677484	0.969523	0.823742
9	0.817029	2.11329	0.522082
9.5	0.945589	0.946306	0.506788
10	0.71336	0.97173	0.621062
10.5	0.967526	0.630628	0.931831
11	0.944148	0.884831	0.66033
11.5	1.05546	1.25153	1.57046
12	0.92438	1.49571	1.90805
12.5	0.824379	0.641564	0.453626
13	0.8524	0.800262	0.88877
13.5	0.932162	0.692511	1.55767
14	0.870106	0.917483	0.571904
14.5	0.861542	0.777379	0.801725
15	0.635876	0.8125	0.555464
15.5	0.885709	1.07068	2.93984
16	0.817333	1.03156	0.792638
16.5	1.17619	2.30938	0.925335
17	0.837441	0.563091	0.720636
17.5	0.807381	0.855012	1.69527
18	1.06533	0.704438	1.0186
18.5	0.910241	1.03941	1.16573
19	0.963745	1.13464	2.12326
19.5	1.16269	0.902726	0.85429
20	0.98095	0.644705	0.717335
20.5	0.857668	1.21564	0.904474
21	1.35877	0.801545	5.00317
21.5	0.830595	0.673663	0.774183
22	1.63555	0.715885	0.920244
22.5	0.900714	0.777067	0.996857
23	1.07326	0.720368	1.13914
23.5	1.34791	0.899969	1.95956
24	1.36457	1.23266	0.816188
24.5	1.16571	1.62879	1.00193
25	1.15025	0.992011	0.932294
