# Supplementary material for: Large-scale identification of plasma membrane repair proteins revealed spatiotemporal cellular responses to plasma membrane damage
Source: eLife. 2026 Mar 10;14:RP108585. doi: 10.7554/eLife.108585 (PMC12975127; doi:10.7554/eLife.108585)
Supplement: Figure 2—source data 2. [file elife-108585-fig2-data2.zip › Figure_2–Source Data/Bem1_rep.xlsx]

## Sheet: damage_site
	nor_damage_mean	nor_damage_mean.1	nor_damage_mean.2
-0.533333	1.08787	0.806552	0.942543
-0.266667	0.928985	0.788577	0.796321
0	1.11266	1.11064	0.710544
0.5	1.00769	1.06561	0.800097
1	1.30295	1.08768	1.32081
1.5	1.77449	0.929147	0.702795
2	0.978142	0.768592	0.973918
2.5	1.14631	0.84467	0.719719
3	0.83088	0.87926	0.973614
3.5	0.842826	0.684935	1.16882
4	0.972163	0.865902	1.88123
4.5	1.06403	0.785756	1.67219
5	1.01945	0.995816	2.05757
5.5	1.43795	1.02463	2.78242
6	1.29887	0.693979	1.89361
6.5	1.47645	1.07251	1.85365
7	1.31408	1.0189	1.44333
7.5	1.43645	0.980988	2.28835
8	1.21195	0.782828	1.40648
8.5	1.45879	1.16081	2.72874
9	1.71604	1.42331	3.24953
9.5	1.28836	1.45962	2.08593
10	1.60922	1.2321	3.07015
10.5	1.80022	1.47053	2.24949
11	1.2776	1.6452	3.35424
11.5	1.96176	1.21544	2.66011
12	2.46348	1.54735	2.65261
12.5	2.52971	1.33992	2.66637
13	2.19644	1.61033	4.009
13.5	2.2351	1.86458	3.13282
14	2.40632	1.7354	3.46225
14.5	3.91662	1.97862	5.07001
15	4.30553	1.72688	4.95438
15.5	5.18037	1.27345	3.98107
16	3.90607	1.50192	4.30724
16.5	3.69324	1.18612	3.52761
17	3.7344	1.26224	3.1629
17.5	3.2237	1.61593	3.37114
18	2.75981	2.19056	3.638
18.5	3.53752	1.32642	3.80993
19	3.79448	1.66872	2.94689
19.5	3.31047	2.30572	3.54313
20	4.45663	2.59679	3.3925
20.5	4.09379	1.85291	3.92247
21	3.16728	1.61432	2.80601
21.5	3.49944	1.23026	3.52342
22	3.20316	2.29956	3.0834
22.5	2.87911	2.04903	3.13805
23	1.85009	2.1852	2.61527
23.5	3.41965	2.65483	3.61512
24	4.24777	1.5846	3.27254
24.5	3.20894	2.01925	3.77002
25	2.26624	1.03586	2.65451

## Sheet: budtip
	nor_budtip	nor_budtip.1	nor_budtip.2
-0.533333	5.8593	4.23956	4.53402
-0.266667	5.69939	6.02046	6.68272
0	4.47093	4.17441	4.43329
0.5	3.31236	3.19463	3.23152
1	3.04032	3.91294	4.14655
1.5	3.73886	4.75485	5.44468
2	4.36424	4.80018	5.53223
2.5	5.98949	4.30548	6.61618
3	6.3797	4.20755	6.44839
3.5	4.34484	3.5088	7.33296
4	3.95607	3.75008	5.92589
4.5	3.98088	3.79168	4.88228
5	3.12249	2.80034	4.46927
5.5	2.63036	3.12095	4.08783
6	3.3252	4.07754	4.20875
6.5	2.70461	2.73318	5.2471
7	1.73121	1.98034	4.76743
7.5	2.06416	2.55538	4.80923
8	2.7274	2.23079	3.98057
8.5	2.1189	2.32804	3.24464
9	3.01342	3.12493	4.34678
9.5	1.5368	2.03416	3.05274
10	1.98321	2.74255	2.95674
10.5	1.84358	2.63569	3.25912
11	2.14386	2.3969	2.26226
11.5	1.73363	2.47044	3.22292
12	1.73119	2.15416	3.3747
12.5	1.62713	1.62316	2.93322
13	1.58109	1.43583	2.62361
13.5	2.20274	2.12737	2.43438
14	1.63487	2.12536	1.88535
14.5	1.76329	1.75807	3.12519
15	1.20197	2.0734	2.20629
15.5	1.94339	1.88534	3.44083
16	3.28394	1.64147	1.82931
16.5	2.12189	2.56221	2.13141
17	2.2128	2.60879	2.20124
17.5	1.72773	1.8705	1.91742
18	1.37849	1.97247	1.71179
18.5	1.39076	1.80036	1.62093
19	1.57634	2.13541	1.62486
19.5	1.89417	1.88966	1.84735
20	1.79208	1.68309	1.46708
20.5	1.74558	2.05606	1.3178
21	1.14145	1.10955	1.86998
21.5	1.7999	1.66093	1.67827
22	1.5773	1.15492	2.18735
22.5	1.3337	1.01335	1.87702
23	1.43993	1.58259	1.43092
23.5	1.05501	1.03927	1.73526
24	1.47114	1.54049	1.34226
24.5	1.26053	0.666548	2.19733
25	1.35241	0.765786	1.91383

## Sheet: control
	nor_control	nor_control.1	nor_control.2
-0.533333	1.01323	0.926273	0.969133
-0.266667	1.11017	0.641959	1.01421
0	1.22383	0.595239	0.935287
0.5	1.37214	1.0666	0.913788
1	1.34264	0.959451	0.881345
1.5	1.1895	0.997742	0.791801
2	0.985084	0.746019	0.822779
2.5	0.919753	0.614128	0.653271
3	1.0636	0.718358	0.712613
3.5	1.02298	0.626448	0.732694
4	1.3274	0.618555	0.667412
4.5	1.10989	0.842177	0.861338
5	1.44088	0.592468	1.06933
5.5	1.16489	0.805085	0.848084
6	1.33373	0.728071	0.81573
6.5	1.21233	0.800406	0.973822
7	1.31449	0.768069	1.14465
7.5	1.25069	1.1764	1.02044
8	1.17474	0.72167	1.21301
8.5	1.18957	0.611387	0.971098
9	1.13543	0.707485	0.828071
9.5	1.63109	0.797954	1.04091
10	1.34806	0.922717	1.34312
10.5	1.58515	0.866907	1.15671
11	1.91048	1.00286	1.19113
11.5	1.67764	0.870067	1.03346
12	1.6046	1.05192	1.28619
12.5	1.58344	0.943952	1.24069
13	1.66471	0.742327	1.12508
13.5	1.72408	0.721463	1.04992
14	1.32883	0.69133	1.07538
14.5	1.2217	0.751769	1.31664
15	1.39028	0.663266	1.08061
15.5	1.23555	0.78525	1.12955
16	1.06875	1.0393	1.85832
16.5	1.4256	0.974782	1.1967
17	1.73974	0.910994	1.36981
17.5	1.32658	0.852179	1.01933
18	1.55186	0.911316	1.23583
18.5	1.26342	0.898907	1.14841
19	1.21846	1.01043	1.11819
19.5	1.66218	0.914916	1.10137
20	1.72024	1.00798	1.11671
20.5	1.7563	0.95894	0.907608
21	1.23346	1.23268	1.06359
21.5	1.35611	1.21748	1.08818
22	1.45237	1.39636	1.62366
22.5	1.81162	1.22822	1.0831
23	1.60911	1.6361	1.11638
23.5	1.45727	1.33043	1.43273
24	1.21732	1.51076	1.04314
24.5	1.30359	1.9079	1.00109
25	1.47566	1.52129	1.10253
