# Supplementary material for: Large-scale identification of plasma membrane repair proteins revealed spatiotemporal cellular responses to plasma membrane damage
Source: eLife. 2026 Mar 10;14:RP108585. doi: 10.7554/eLife.108585 (PMC12975127; doi:10.7554/eLife.108585)
Supplement: Figure 2—source data 2. [file elife-108585-fig2-data2.zip › Figure_2–Source Data/Bil1_rep.xlsx]

## Sheet: damage_site
	nor_damage_mean	nor_damage_mean.1	nor_damage_mean.2
-0.533333	0.517557	0.882888	0.71963
-0.266667	0.502788	0.600457	0.529774
0	0.945979	0.645158	0.581259
0.5	0.727487	1.26288	1.04724
1	1.23842	1.0741	0.975185
1.5	1.76098	1.09581	2.09881
2	1.94002	1.27466	2.41725
2.5	4.1151	0.826314	2.22752
3	4.48954	1.05486	2.45162
3.5	8.06165	2.25337	2.55893
4	4.83944	5.54549	5.41586
4.5	6.75398	5.26307	3.10118
5	7.41513	5.73081	6.67827
5.5	8.8298	7.54893	4.91234
6	9.23053	6.13398	8.26649
6.5	10.4258	8.41614	6.09075
7	6.33777	9.00631	9.87705
7.5	8.24254	9.00612	8.26965
8	9.529	10.4898	6.92065
8.5	10.3087	7.19609	6.81039
9	10.1458	8.76737	9.21686
9.5	10.3966	6.46742	8.87856
10	8.21498	6.81503	9.74566
10.5	10.5056	9.61791	9.38474
11	8.49585	6.68881	8.741
11.5	8.543	7.43695	7.84645
12	8.54768	6.0017	8.30435
12.5	9.09253	4.99893	8.76905
13	7.98762	5.15018	5.80695
13.5	8.02323	4.67902	8.48878
14	9.01732	5.70815	8.48666
14.5	10.9158	4.15769	8.55573
15	9.79304	3.48853	8.74097
15.5	8.76812	3.90274	6.60962
16	8.09455	3.3456	5.97849
16.5	8.12966	2.76976	7.74549
17	7.01268	3.10705	5.38365
17.5	7.19696	2.45921	7.40291
18	9.50914	2.46869	4.03119
18.5	7.16876	2.48617	5.48509
19	7.26674	4.26848	5.25211
19.5	9.79129	2.09069	5.62635
20	6.99905	3.13525	5.80698
20.5	7.15221	1.83534	2.40127
21	7.83861	2.1058	6.56965
21.5	6.25078	2.12918	5.62841
22	8.5545	2.62228	4.0726
22.5	6.45807	3.0329	4.05446
23	9.25531	1.87267	3.50114
23.5	7.89098	2.43678	3.95373
24	8.84327	4.39812	3.8262
24.5	7.65541	2.36172	5.47899
25	8.82519	2.64106	3.35848

## Sheet: budtip
	nor_budtip	nor_budtip.1	nor_budtip.2
-0.533333	4.53131	4.49386	3.10907
-0.266667	8.06311	4.86568	6.5025
0	11.1111	7.17183	8.99128
0.5	9.91179	3.9811	6.12212
1	7.64165	3.15106	3.40039
1.5	4.86602	2.30818	2.91744
2	4.20621	1.91899	8.92502
2.5	6.78697	4.53436	4.43792
3	5.32592	2.19809	4.63789
3.5	5.39552	2.42864	4.7359
4	4.30785	2.63111	9.00948
4.5	1.60931	2.30044	8.05316
5	2.69144	3.08142	3.66851
5.5	1.89501	2.09233	2.45281
6	1.32162	3.41435	3.47927
6.5	1.55993	2.45736	2.53705
7	2.24797	1.70946	1.6518
7.5	1.96856	1.35679	1.46775
8	1.62258	1.48706	2.51273
8.5	0.927313	1.29666	1.88351
9	0.719544	1.73331	1.54065
9.5	1.17621	1.26561	1.84959
10	1.38624	1.27896	1.62233
10.5	1.03918	1.19799	1.17584
11	1.12339	1.37864	1.12077
11.5	0.795642	1.00574	1.6694
12	0.770578	1.25435	1.15113
12.5	0.8058	1.20804	1.52296
13	1.01768	1.75045	1.11891
13.5	1.69793	1.55822	1.61191
14	1.4472	1.17947	1.4734
14.5	1.78659	1.11749	0.95534
15	1.18295	1.24449	0.804065
15.5	1.35589	1.25994	1.07153
16	1.94532	1.92761	1.45134
16.5	1.40832	1.5932	1.35323
17	1.05063	0.99277	1.38554
17.5	0.666741	1.17588	1.17544
18	1.13816	1.34992	0.709241
18.5	1.23562	1.20146	1.05611
19	0.755093	0.920536	2.01316
19.5	0.717408	1.42885	1.13487
20	0.983909	1.29648	0.999127
20.5	1.07921	1.12349	1.71686
21	0.643321	1.18207	0.885783
21.5	0.743569	1.49562	1.65695
22	0.691828	0.923817	1.30049
22.5	1.15665	0.648953	1.27644
23	0.476957	1.31533	0.885901
23.5	2.09393	1.06225	1.15027
24	0.536969	1.12783	0.836864
24.5	0.590455	1.1698	0.563366
25	1.03719	1.17057	0.703438

## Sheet: control
	nor_control	nor_control.1	nor_control.2
-0.533333	1.02708	1.07115	1.00607
-0.266667	0.803374	0.796191	0.723723
0	0.998631	0.722815	0.625521
0.5	1.31703	1.19191	0.878628
1	0.802596	1.11346	0.887714
1.5	0.928958	0.924452	0.617415
2	0.940616	0.814719	0.820826
2.5	0.781947	1.22728	0.770161
3	0.902003	0.703163	0.562835
3.5	0.893436	1.42866	0.487545
4	0.984748	1.21386	0.512496
4.5	0.755242	0.766662	0.725791
5	0.875349	0.922147	0.667977
5.5	0.671129	1.00415	0.694926
6	1.06879	0.935841	1.21908
6.5	0.887737	0.89526	0.774819
7	1.1978	0.778899	0.627567
7.5	0.830889	0.890511	0.708372
8	0.959917	0.637549	0.788978
8.5	1.11252	1.12996	1.22389
9	0.837866	0.850194	0.849999
9.5	0.949688	0.995245	1.06166
10	0.763151	1.35372	0.592732
10.5	0.697812	0.999306	1.30221
11	0.948288	1.44802	0.770285
11.5	1.29998	1.02509	0.856684
12	1.88955	1.4929	0.757688
12.5	1.45968	1.39898	0.999605
13	0.961191	1.065	1.07899
13.5	0.84818	1.27241	0.772149
14	1.52295	2.18179	0.97383
14.5	1.1105	1.63651	1.27819
15	1.17774	1.22472	1.05278
15.5	1.07076	1.31641	1.35048
16	1.51199	1.44263	1.0089
16.5	1.32466	1.34369	1.60433
17	1.48222	1.39205	1.73466
17.5	0.843472	1.61087	0.81758
18	1.24138	1.62175	1.11355
18.5	1.20247	1.77917	0.991865
19	1.0288	1.35667	0.963373
19.5	0.92757	1.64823	1.44591
20	1.5182	1.35361	1.42988
20.5	1.02188	1.46564	1.08975
21	1.17777	1.71914	1.34223
21.5	1.03276	1.17396	1.64625
22	0.767976	1.63558	1.89303
22.5	0.999562	1.37395	1.34458
23	0.999782	2.16057	0.93041
23.5	0.858154	1.4751	1.2967
24	1.25305	1.67628	1.00297
24.5	1.2778	1.44868	0.94714
25	1.05213	1.27581	1.13046
