# Supplementary material for: Large-scale identification of plasma membrane repair proteins revealed spatiotemporal cellular responses to plasma membrane damage
Source: eLife. 2026 Mar 10;14:RP108585. doi: 10.7554/eLife.108585 (PMC12975127; doi:10.7554/eLife.108585)
Supplement: Figure 2—source data 2. [file elife-108585-fig2-data2.zip › Figure_2–Source Data/Bsp1_rep.xlsx]

## Sheet: damage_site
	nor_damage_mean	nor_damage_mean.1	nor_damage_mean.2
-0.533333	0.670317	0.74681	0.778173
-0.266667	0.487947	0.761455	0.544481
0	0.434296	0.825863	0.677801
0.5	0.879248	0.636763	0.787753
1	0.660726	1.11393	0.544267
1.5	0.630523	0.677674	0.778196
2	1.22978	0.903392	1.56865
2.5	0.702743	1.09134	1.30025
3	0.823787	7.59057	5.34895
3.5	0.763031	1.12358	1.70848
4	0.646136	6.53018	0.826926
4.5	1.47114	13.5248	5.05437
5	2.96719	1.11792	1.37095
5.5	2.57064	1.37232	1.89639
6	2.27481	9.51324	1.59418
6.5	1.1084	1.06195	1.38676
7	1.2172	1.74965	4.03481
7.5	1.39755	1.57282	1.32961
8	8.26312	4.23128	1.00258
8.5	1.54241	1.558	0.860146
9	1.45741	1.34103	1.6495
9.5	1.69893	2.23859	1.02015
10	6.89454	1.65554	1.74934
10.5	1.55431	6.25584	3.34772
11	3.54643	1.2679	2.98904
11.5	1.77171	1.13066	2.21897
12	4.18241	1.43284	5.16454
12.5	2.51379	3.82338	4.06183
13	2.12158	1.03442	1.88921
13.5	3.45393	5.28831	2.75111
14	1.08214	3.18841	2.86221
14.5	1.46033	7.2408	2.20894
15	1.02051	1.76719	2.85441
15.5	1.0548	2.53528	8.16388
16	1.06298	1.46394	9.61654
16.5	2.54813	1.31943	4.07311
17	1.57132	5.01505	8.38827
17.5	0.7528	1.14181	2.33265
18	3.70521	4.24596	5.05179
18.5	2.16586	1.23584	2.14668
19	1.30891	2.72778	3.28962
19.5	3.48681	1.17108	3.43691
20	3.6229	4.78892	1.1519
20.5	7.86941	1.3619	4.8235
21	2.65309	1.54953	1.169
21.5	7.88248	2.13172	3.0843
22	1.94452	2.25595	1.41779
22.5	0.729845	3.14383	4.01396
23	0.641791	1.10924	1.69627
23.5	1.90075	2.55749	2.24836
24	2.16546	3.24389	1.87029
24.5	1.7013	1.85965	1.03218
25	0.951573	2.18604	1.91598

## Sheet: budtip
	nor_budtip	nor_budtip.1	nor_budtip.2
-0.533333	7.6817	7.18456	3.50541
-0.266667	3.80194	3.1909	6.37465
0	2.48456	2.29967	4.54877
0.5	8.3434	0.988892	5.54813
1	4.51397	2.21279	2.94893
1.5	2.78524	1.32165	5.53578
2	6.26932	1.35603	3.30491
2.5	1.74372	1.3704	1.76129
3	6.52763	2.73396	4.60215
3.5	1.72443	2.05918	2.45426
4	1.78279	1.97694	3.76707
4.5	3.4737	5.6398	3.4582
5	1.14405	4.17351	3.72355
5.5	2.17536	0.949369	3.59522
6	2.06499	1.04529	3.00727
6.5	3.07561	2.27027	3.42023
7	1.76967	6.1273	5.59716
7.5	7.96254	3.33136	4.64172
8	1.45024	2.5646	5.09416
8.5	3.4935	1.56578	3.1573
9	3.30051	3.16717	6.07668
9.5	2.44053	8.44241	2.46803
10	2.66037	3.53418	2.24341
10.5	3.95571	1.00225	7.76187
11	1.13776	5.04697	1.80785
11.5	2.34852	2.35397	2.98737
12	2.42755	1.09755	3.02309
12.5	3.41194	1.31349	1.91897
13	2.16856	1.49922	4.51508
13.5	2.53817	2.27223	1.46592
14	2.634	0.993809	2.09563
14.5	1.40706	1.42782	4.65797
15	2.6473	1.75259	1.90701
15.5	3.91461	1.08279	1.983
16	3.78132	2.05206	4.0204
16.5	1.65837	1.13495	1.9109
17	3.07945	2.12267	2.31742
17.5	0.964399	1.91028	1.80342
18	1.36149	1.33665	1.9903
18.5	2.27105	4.47564	1.21753
19	0.752045	0.972829	2.01058
19.5	1.48029	1.13418	3.59187
20	4.4701	0.894882	3.6589
20.5	1.59126	1.75333	1.60613
21	2.6744	1.32542	1.8045
21.5	0.982	1.21062	1.65306
22	5.6978	0.993714	1.94675
22.5	1.59938	1.04274	7.32676
23	2.31886	1.93663	1.47154
23.5	1.85013	1.21254	2.24609
24	1.37635	1.9563	1.19151
24.5	4.30263	1.56501	4.23999
25	6.48624	1.04215	3.39922

## Sheet: control
	nor_control	nor_control.1	nor_control.2
-0.533333	0.788933	1.03927	0.97181
-0.266667	0.811822	1.11727	0.828916
0	0.710351	0.910146	0.791106
0.5	0.82778	0.827126	0.943007
1	0.725233	1.39936	0.681929
1.5	0.983345	0.818764	0.857763
2	0.810219	1.12251	1.60752
2.5	0.867503	1.08343	0.617434
3	0.656224	1.26856	1.08274
3.5	0.805715	0.707439	0.969294
4	0.681342	1.05648	1.42011
4.5	0.644588	1.35951	1.03197
5	0.862685	0.876766	1.05065
5.5	0.676124	0.952044	1.95376
6	0.659358	1.05406	1.07181
6.5	0.762791	1.17675	1.26994
7	0.682856	1.56353	0.885946
7.5	0.668284	2.00667	1.05917
8	0.751613	1.57336	0.997195
8.5	0.740952	1.44043	1.12949
9	0.948224	1.38721	0.706195
9.5	3.70357	1.34858	0.918469
10	0.634087	1.58698	0.803651
10.5	0.559215	1.6353	1.46184
11	0.594962	1.43086	1.25645
11.5	0.880341	1.3531	0.836512
12	1.82265	1.40397	0.942491
12.5	0.585093	1.78784	1.37154
13	0.883432	2.66885	1.31791
13.5	0.833283	1.53766	0.948628
14	0.931576	1.0736	0.99997
14.5	3.68352	1.12733	0.840871
15	0.871563	2.92588	2.88554
15.5	0.774478	2.00675	1.04168
16	0.58823	1.37792	1.21575
16.5	1.71815	1.81139	2.02913
17	1.54325	1.85244	0.55981
17.5	0.726622	1.53133	0.752087
18	0.90014	1.7678	1.72015
18.5	1.19098	1.7947	0.711836
19	2.88173	1.90211	0.839241
19.5	0.676987	1.3856	0.854739
20	0.607626	0.978206	1.26102
20.5	1.02852	1.84111	0.910444
21	0.783567	1.98308	1.0474
21.5	1.21462	1.38616	1.31689
22	0.815302	1.32778	1.05144
22.5	1.07365	1.62564	0.859775
23	0.906453	1.73545	1.47736
23.5	0.825073	1.58784	0.910114
24	0.76354	1.29455	1.84374
24.5	0.944098	1.88365	0.661123
25	0.706001	2.00245	1.2262
