# Supplementary material for: Large-scale identification of plasma membrane repair proteins revealed spatiotemporal cellular responses to plasma membrane damage
Source: eLife. 2026 Mar 10;14:RP108585. doi: 10.7554/eLife.108585 (PMC12975127; doi:10.7554/eLife.108585)
Supplement: Figure 2—source data 2. [file elife-108585-fig2-data2.zip › Figure_2–Source Data/Bud6_rep.xlsx]

## Sheet: damage_site
	nor_damage_mean	nor_damage_mean.1	nor_damage_mean.2
-0.533333	0.373565	0.715734	0.399914
-0.266667	0.573414	0.880695	0.287247
0	0.653333	1.32628	0.496839
0.5	0.775838	0.72856	0.834937
1	2.85864	2.84604	1.42531
1.5	1.63875	5.4813	3.50458
2	2.67807	5.15899	3.61985
2.5	4.12876	7.65056	2.28514
3	5.3475	7.24507	5.21232
3.5	4.02236	8.11847	5.11485
4	9.00817	10.9373	7.10996
4.5	6.33641	12.7471	0
5	6.11247	11.6829	7.60807
5.5	7.7413	13.8394	6.74184
6	6.68312	14.5861	2.85179
6.5	8.3307	12.694	5.58459
7	7.33404	9.55442	5.41834
7.5	6.07849	13.519	8.24474
8	9.68683	9.69974	7.82823
8.5	8.55667	10.3669	5.18593
9	6.89953	10.0637	4.85331
9.5	8.58494	12.0131	3.10995
10	11.3086	7.25432	3.93334
10.5	7.68648	8.24444	3.54402
11	7.5923	9.40393	1.97117
11.5	8.03146	7.75581	2.62597
12	7.3717	6.52205	4.08889
12.5	8.865	7.9365	3.68437
13	8.24155	11.1989	1.6015
13.5	6.49863	6.62687	2.86797
14	5.86963	5.15402	1.65692
14.5	5.16073	6.09074	2.13392
15	5.68096	5.7803	1.75652
15.5	6.86323	6.17408	1.80394
16	7.28777	7.71122	2.24674
16.5	4.82465	5.1324	0.13445
17	6.42523	7.00687	2.1582
17.5	6.50906	5.61281	2.79726
18	5.62106	5.25018	1.9988
18.5	4.79946	5.5394	1.27968
19	3.79942	4.92286	2.85647
19.5	5.84945	5.60106	2.25818
20	5.02462	4.57039	5.31944
20.5	4.7326	5.92776	3.98043
21	6.99362	5.86572	3.71372
21.5	6.76524	6.05938	2.28269
22	6.57604	6.35125	2.06377
22.5	4.78249	4.40801	2.66282
23	6.76892	7.21268	1.44404
23.5	5.41467	5.99873	1.4695
24	5.14933	7.16257	1.45828
24.5	5.8195	3.88368	1.71
25	5.08956	3.96628	0

## Sheet: budtip
	nor_budtip	nor_budtip.1	nor_budtip.2
-0.533333	6.40212	4.42193	0.0364497
-0.266667	7.81205	5.97574	12.8087
0	8.91906	2.81347	5.56324
0.5	7.26155	1.60283	4.47525
1	5.41794	2.07839	5.07722
1.5	6.90949	1.64273	5.9282
2	6.04793	2.61244	3.49482
2.5	3.19887	2.90246	4.46062
3	2.17642	1.83069	3.89297
3.5	1.43141	2.65125	2.06369
4	1.6599	1.2467	0.0630659
4.5	0.703186	1.94772	6.72532
5	0.995737	1.44391	2.38481
5.5	0.681129	1.04705	2.34168
6	0.648892	0.576028	0.786641
6.5	0.835362	1.18969	0.778886
7	1.50621	0.595914	1.41582
7.5	0.656314	0.527234	0.844072
8	0.661121	1.13051	0.608218
8.5	0.687729	1.27999	1.47049
9	0.787133	2.24044	1.74942
9.5	0.451505	0.902763	1.44293
10	0.444942	0.974248	1.76595
10.5	1.32717	0.951907	2.1145
11	1.08346	1.6987	1.45184
11.5	0.668695	1.26739	1.42294
12	0.746844	1.13	0.735637
12.5	0.701616	0.969598	1.14683
13	0.950118	1.82241	1.46768
13.5	0.707008	1.07774	0.725444
14	0.596038	0.994683	1.48563
14.5	0.540199	1.50816	1.25704
15	0.688549	1.74229	0.621598
15.5	0.832272	1.32782	0.715874
16	1.70729	1.48391	1.09691
16.5	0.796169	0.700284	0
17	0.702057	1.77453	2.3351
17.5	0.685681	1.18792	2.674
18	0.780192	1.0514	0.702391
18.5	0.749277	1.17954	0.773278
19	1.01581	0.798008	0.921881
19.5	1.00654	1.58407	1.21037
20	0.891645	1.51059	1.19821
20.5	1.10318	0.979749	0.793277
21	0.810684	1.51294	1.16649
21.5	1.09227	1.50709	1.96591
22	0.96646	1.32091	0.996597
22.5	0.524411	1.55662	0.933315
23	0.626129	1.2668	1.82849
23.5	0.826508	1.17756	2.09119
24	0.75166	1.57755	1.93599
24.5	0.585893	1.70354	0.68772
25	0.932454	0.898577	0

## Sheet: control
	nor_control	nor_control.1	nor_control.2
-0.533333	0.864461	1.04694	1.36336
-0.266667	0.442988	0.775472	0
0	0.788498	0.837773	0.668222
0.5	0.67244	0.934038	0.709437
1	0.974768	0.658831	0.734301
1.5	1.12269	1.03821	0.607169
2	1.01005	0.914206	0.563448
2.5	1.21389	0.713531	0.496615
3	1.02577	0.493675	0.766729
3.5	1.1611	1.07417	0.806212
4	0.594867	0.747138	0.833448
4.5	0.739205	0.510032	0.0112366
5	1.10299	0.676891	0.893535
5.5	0.817789	0.888932	1.03306
6	0.748836	1.04889	0.970012
6.5	0.645448	0.959605	1.58284
7	0.752428	1.85609	1.54563
7.5	2.011	1.30604	0.703239
8	1.25271	1.06023	0.73983
8.5	0.617405	1.28446	0.740008
9	1.13413	0.884883	0.869653
9.5	0.842618	1.47104	1.05259
10	0.991896	0.898186	1.01341
10.5	0.795345	0.921149	1.04964
11	0.542716	1.19008	1.31774
11.5	1.22277	1.0712	1.07066
12	1.03846	1.06721	1.14993
12.5	0.821006	1.12385	1.1836
13	1.14253	1.10437	1.24323
13.5	1.13412	1.30817	1.00061
14	1.06221	1.61497	1.23222
14.5	1.06108	1.03431	1.3012
15	0.909059	1.042	1.66485
15.5	0.748037	0.932187	1.0243
16	0.970309	1.2001	0.862757
16.5	0.847228	1.16663	0
17	0.935667	1.45228	1.47269
17.5	0.691904	1.39326	0.768584
18	0.765354	1.12585	0.671482
18.5	1.04987	2.23883	1.58266
19	0.874077	1.08917	0.933369
19.5	0.806641	1.25019	0.961756
20	0.799897	1.13351	1.03063
20.5	0.628958	1.43553	1.12437
21	0.854024	1.36425	1.43125
21.5	0.701268	0.950421	1.36437
22	0.700483	0.911729	0.854098
22.5	0.548022	1.20015	0.836971
23	0.92813	0.959014	0.971621
23.5	0.635617	1.25177	0.743364
24	1.03409	1.17648	1.1173
24.5	1.11873	0.943834	0.931036
25	0.600943	1.32683	4.9529
