# Supplementary material for: Large-scale identification of plasma membrane repair proteins revealed spatiotemporal cellular responses to plasma membrane damage
Source: eLife. 2026 Mar 10;14:RP108585. doi: 10.7554/eLife.108585 (PMC12975127; doi:10.7554/eLife.108585)
Supplement: Figure 2—source data 2. [file elife-108585-fig2-data2.zip › Figure_2–Source Data/Bzz1_rep.xlsx]

## Sheet: damage_site
	nor_damage_mean	nor_damage_mean.1	nor_damage_mean.2
-0.533333	0.952392	0.502347	0.827561
-0.266667	0.950711	0.803552	0.752878
0	1.0691	1.12185	1.06866
0.5	0.816619	1.01365	0.713516
1	0.848695	1.34298	1.12864
1.5	1.16397	1.08707	0.662041
2	1.05209	1.92691	0.64095
2.5	0.867108	3.42649	0.890427
3	2.47538	4.63537	0.796945
3.5	3.50061	1.02574	2.3098
4	1.42202	3.68452	4.89216
4.5	1.71596	5.34025	2.67129
5	1.9831	2.05826	6.29749
5.5	2.2471	2.60336	2.10231
6	3.48081	4.42915	4.86686
6.5	3.21209	4.22643	1.64407
7	1.91944	6.36631	3.04728
7.5	4.57579	3.52887	5.07557
8	3.34472	3.93197	2.71817
8.5	1.1307	4.69597	3.42655
9	4.5857	2.45336	1.92277
9.5	4.61083	3.93159	3.08551
10	4.10328	5.602	5.53571
10.5	1.29516	4.1682	3.97673
11	0.995398	3.91275	7.48263
11.5	1.40885	2.45223	6.40625
12	1.93196	5.31422	1.79332
12.5	4.89282	3.96825	4.32456
13	2.42073	3.94547	5.6002
13.5	3.62358	3.31034	3.04551
14	1.79505	4.13871	4.35637
14.5	1.64511	5.78977	7.72795
15	1.21059	4.81971	6.31767
15.5	1.81912	3.77324	7.04542
16	4.55066	3.65298	2.95478
16.5	4.9492	3.22211	4.9597
17	4.36651	2.27703	8.17746
17.5	3.72436	3.62755	6.48617
18	2.57377	9.94562	6.48184
18.5	4.36989	6.25414	9.11966
19	1.67789	2.543	9.96588
19.5	4.13943	2.09339	6.34602
20	1.89606	3.49896	3.66561
20.5	1.66104	3.98029	4.53101
21	2.69362	5.22916	2.86978
21.5	1.08032	2.71794	1.98815
22	5.27612	3.44057	1.89728
22.5	2.4649	4.39261	3.61511
23	1.18	3.40615	1.60141
23.5	0.870841	3.95681	1.34987
24	1.40382	5.7967	0.924372
24.5	5.431	5.37244	2.03033
25	3.17828	6.06015	1.91172

## Sheet: budtip
	nor_budtip	nor_budtip.1	nor_budtip.2
-0.533333	0.804222	4.22289	5.98076
-0.266667	1.58287	7.51419	2.99495
0	2.18204	6.1471	1.86504
0.5	5.92366	4.72011	6.31042
1	1.33304	4.19558	2.10219
1.5	1.19661	2.61709	6.63154
2	3.49111	6.66817	4.27093
2.5	4.18454	3.14099	1.73281
3	8.10997	9.17905	1.73777
3.5	2.10944	4.18419	1.47269
4	3.57913	6.02019	7.96573
4.5	7.56284	2.10282	0.986186
5	1.90898	4.67741	1.61153
5.5	2.70512	7.73712	2.98529
6	6.46631	3.76779	1.62733
6.5	4.99326	4.64445	1.49384
7	3.12267	1.94412	1.89729
7.5	10.3998	6.56723	1.94056
8	2.05809	4.30557	9.12853
8.5	1.12589	1.77854	5.21988
9	4.75364	3.88552	1.73921
9.5	2.55434	2.06987	3.42371
10	8.60005	3.9375	1.40887
10.5	3.85844	2.70416	1.649
11	1.77289	5.93158	1.4034
11.5	1.6453	1.47211	2.76685
12	4.53769	3.60297	4.13454
12.5	3.00678	0.958237	5.56019
13	4.92407	1.07668	2.34181
13.5	4.899	1.18074	6.63836
14	1.88461	2.95056	3.12797
14.5	1.69923	5.51922	2.19859
15	1.31213	1.90469	5.2946
15.5	2.60162	1.45104	6.33892
16	1.98849	1.38027	10.8343
16.5	2.58326	1.67489	2.74005
17	7.09246	0.890473	1.72811
17.5	2.1969	1.92105	4.89715
18	1.65136	5.55964	7.3646
18.5	2.15856	1.30962	4.23918
19	5.94688	1.17714	5.17146
19.5	2.54457	2.83709	3.62014
20	2.34302	2.46404	2.28867
20.5	2.43359	2.8377	2.78268
21	4.85894	1.68152	2.19336
21.5	2.03542	1.72724	2.11679
22	3.15987	1.77874	3.88908
22.5	3.90029	1.64656	2.50827
23	3.44858	0.746364	3.2236
23.5	5.12964	5.09769	3.44103
24	3.42678	0.869503	5.44701
24.5	3.74413	0.712203	4.20537
25	3.35481	0.68223	7.43556

## Sheet: control
	nor_control	nor_control.1	nor_control.2
-0.533333	3.3094	0.690564	1.01511
-0.266667	1.92741	1.06572	0.779181
0	3.05645	1.05121	0.787974
0.5	3.33248	0.911401	0.815332
1	4.2493	0.935467	0.781906
1.5	3.72111	1.15815	0.679499
2	2.30909	1.06412	0.777535
2.5	5.73865	0.944599	0.846063
3	1.49432	1.10182	0.590914
3.5	5.13499	1.90562	0.684136
4	4.86195	0.974904	1.01992
4.5	5.1896	1.18026	4.30755
5	3.53704	2.35171	0.920924
5.5	7.95498	1.07181	0.810302
6	1.3836	1.12413	0.726352
6.5	3.26117	3.00235	1.11488
7	4.71278	1.53764	0.897916
7.5	1.35628	2.14142	0.965784
8	1.64204	1.13094	0.794164
8.5	4.10349	1.22571	1.13787
9	1.15911	1.14284	2.07312
9.5	1.48614	1.33504	1.15227
10	2.05287	1.18968	0.744909
10.5	1.51682	1.23222	0.917269
11	1.97694	3.1746	0.82735
11.5	1.88624	1.19371	0.810504
12	2.68863	1.53375	0.83874
12.5	3.34981	1.36698	0.764408
13	1.56167	1.51968	0.883451
13.5	4.01458	1.31832	1.80612
14	3.03485	1.26782	0.941165
14.5	1.74883	2.23443	0.748123
15	2.3363	2.53672	0.989657
15.5	1.45999	2.58087	0.711531
16	1.38502	1.3142	0.75711
16.5	1.68583	3.45702	0.919952
17	1.78353	1.81537	0.680581
17.5	1.92375	1.10996	0.98049
18	1.93419	1.11469	1.89217
18.5	3.07343	1.05332	0.980992
19	2.78644	1.98485	0.62087
19.5	2.14031	1.68748	0.604406
20	1.97955	1.2274	0.578299
20.5	3.43532	4.11122	0.95656
21	1.25687	1.19974	1.29902
21.5	1.17576	1.04465	2.17822
22	1.27212	1.11737	0.583514
22.5	1.43674	0.91469	1.36619
23	1.70451	2.10397	0.908996
23.5	1.03078	2.83814	0.961914
24	1.04247	1.12984	0.89874
24.5	1.15091	1.20918	0.632016
25	1.18622	2.41927	0.889835
