# Supplementary material for: Large-scale identification of plasma membrane repair proteins revealed spatiotemporal cellular responses to plasma membrane damage
Source: eLife. 2026 Mar 10;14:RP108585. doi: 10.7554/eLife.108585 (PMC12975127; doi:10.7554/eLife.108585)
Supplement: Figure 2—source data 2. [file elife-108585-fig2-data2.zip › Figure_2–Source Data/Caf120_rep.xlsx]

## Sheet: damage_site
	nor_damage_mean	nor_damage_mean.1	nor_damage_mean.2
-0.533333	0.833854	0.749399	1.26272
-0.266667	0.529406	0.583915	0.734922
0	0.508971	0.699879	0.741059
0.5	0.651615	0.935555	1.15222
1	0.673414	0.972398	1.14157
1.5	0.715136	0.804606	1.4096
2	0.988642	0.852759	1.36996
2.5	0.818374	1.05335	2.601
3	0.938852	0.913612	4.18477
3.5	0.904468	1.10744	3.57486
4	1.03962	1.36014	3.75166
4.5	1.08479	1.54443	4.02491
5	1.04303	2.26813	5.86297
5.5	1.01743	1.64744	5.76501
6	1.10199	1.86771	5.33034
6.5	1.52652	3.7731	7.04333
7	1.70402	3.81292	7.07279
7.5	2.48315	5.44283	8.05167
8	2.14793	6.16748	8.90172
8.5	3.01714	6.84711	9.25979
9	4.52385	5.87347	9.9541
9.5	5.91467	6.81777	10.448
10	4.11084	6.57525	10.9271
10.5	6.34432	7.67305	11.9704
11	5.71662	9.62449	12.2823
11.5	7.55308	9.21224	13.2534
12	6.50618	8.81352	13.0639
12.5	6.11855	10.4138	12.9828
13	9.74164	9.9246	12.4155
13.5	7.14731	10.8709	13.2794
14	5.45777	11.1715	13.9392
14.5	3.59621	11.3135	12.6951
15	3.19385	13.0175	13.5566
15.5	4.27476	12.4011	13.5761
16	4.37459	10.3492	12.7401
16.5	3.93766	10.6561	12.7346
17	3.14515	12.1948	12.8291
17.5	3.61435	10.4038	12.8362
18	2.95174	12.2732	13.8891
18.5	3.3755	12.6201	12.6734
19	3.15471	11.6654	11.6921
19.5	2.37648	11.0513	12.1798
20	2.40026	9.30632	13.2055
20.5	2.15888	9.28149	13.2087
21	1.66365	9.51292	11.7789
21.5	1.96139	8.39104	12.2661
22	1.85508	8.20818	12.8516
22.5	1.54146	6.90116	12.8391
23	1.7827	6.63541	12.0026
23.5	2.13285	6.7046	11.072
24	2.2073	7.64113	12.8728
24.5	2.58036	6.5676	11.863
25	1.98222	5.90652	11.1903

## Sheet: budtip
	nor_budtip	nor_budtip.1	nor_budtip.2
-0.533333	8.79784	6.74136	4.81944
-0.266667	12.9204	6.4212	5.11528
0	13.3138	6.32159	4.69681
0.5	12.4707	4.3998	4.84251
1	12.5168	4.13015	3.00064
1.5	9.56333	4.1972	2.80215
2	9.24001	4.73047	2.52886
2.5	8.44933	3.05126	3.01066
3	7.31126	4.31678	2.85653
3.5	5.63115	2.7925	2.05118
4	6.94144	4.84483	2.40834
4.5	6.7482	3.12228	3.26854
5	6.0018	2.82803	1.76906
5.5	4.91907	2.24775	1.88435
6	3.90886	2.62862	1.48009
6.5	3.8804	3.11172	2.14861
7	3.78549	1.79706	2.1522
7.5	3.40781	2.44593	1.48025
8	3.32971	3.20921	1.29597
8.5	3.16057	2.28773	1.33427
9	3.0134	2.16542	1.29183
9.5	2.46958	1.69581	1.83183
10	2.08909	1.4498	1.91809
10.5	2.40704	1.32944	1.4795
11	1.79598	1.1893	1.26175
11.5	2.29742	1.36569	1.23877
12	2.33574	1.39319	1.13699
12.5	2.09923	1.64489	1.23105
13	1.72252	1.23045	1.1391
13.5	1.75247	1.65616	0.848845
14	1.62565	1.08078	0.830063
14.5	2.3364	1.08086	0.988624
15	1.959	1.19058	0.857928
15.5	1.76177	1.09407	0.885652
16	1.70204	0.958602	0.987446
16.5	1.39789	1.40832	0.90901
17	2.09717	1.06081	0.889033
17.5	1.69048	1.15006	0.85835
18	2.07136	1.02167	0.825272
18.5	1.65922	0.988654	1.08316
19	2.0295	0.995122	1.13645
19.5	1.77168	1.07938	0.983789
20	2.10787	1.0255	1.00339
20.5	1.85977	1.03016	1.03928
21	1.37522	0.901265	1.20985
21.5	1.52148	1.09076	1.01746
22	1.25038	0.843647	0.973137
22.5	1.4649	1.13932	0.958492
23	1.57499	0.988497	0.974735
23.5	1.34179	1.03156	1.15042
24	1.26135	1.20358	0.968669
24.5	1.36518	1.07355	1.13062
25	1.2606	0.999118	1.12158

## Sheet: control
	nor_control	nor_control.1	nor_control.2
-0.533333	0.800616	0.611783	0.678909
-0.266667	0.416675	0.559703	0.731233
0	0.558392	0.634261	0.748363
0.5	0.50383	0.658331	0.748987
1	0.6753	0.862262	1.08607
1.5	0.722199	0.649502	0.894892
2	0.629818	0.735808	1.02915
2.5	0.900575	0.88354	0.887224
3	0.998281	0.830722	0.982067
3.5	1.03058	0.831287	1.10132
4	1.12303	0.988377	1.00912
4.5	1.00319	0.879232	1.07739
5	1.06795	0.93379	1.06508
5.5	1.10657	1.07088	0.886762
6	1.22374	1.05734	1.0901
6.5	0.939372	1.38438	0.949255
7	0.968995	1.02282	1.10182
7.5	1.15358	0.977087	0.946008
8	1.22209	0.845379	0.778908
8.5	1.22884	0.916612	0.809059
9	1.36772	1.07033	0.987322
9.5	1.30033	1.25776	0.833564
10	1.24043	1.02078	0.8298
10.5	1.30693	0.986584	0.841411
11	1.57184	1.09606	0.813903
11.5	1.20457	1.07274	1.05503
12	1.2792	0.891045	0.736156
12.5	0.911523	0.825851	0.969253
13	0.93109	0.94857	0.814925
13.5	1.20965	0.87296	0.863843
14	1.12666	0.973783	0.967113
14.5	1.35754	0.958296	0.875603
15	1.26835	0.818385	0.965062
15.5	1.3695	1.02015	0.856212
16	1.26022	1.14502	0.747037
16.5	1.43936	0.970538	0.794262
17	1.23604	1.11051	0.911559
17.5	1.26483	1.09738	0.950176
18	1.42159	1.04581	0.958039
18.5	1.30642	1.1404	0.781854
19	1.27304	1.26551	1.01603
19.5	1.1652	1.29726	0.984652
20	1.5227	1.17046	0.973112
20.5	1.37968	1.33199	0.798186
21	1.46852	1.32227	0.835478
21.5	1.31967	1.45488	0.847042
22	1.21434	1.40703	1.08609
22.5	1.33582	1.36617	0.980508
23	1.33482	1.38978	1.13768
23.5	1.28309	1.38775	0.97792
24	1.39347	1.36582	0.850471
24.5	1.52143	1.31628	0.845275
25	1.2838	1.50692	1.06166
