# Supplementary material for: Large-scale identification of plasma membrane repair proteins revealed spatiotemporal cellular responses to plasma membrane damage
Source: eLife. 2026 Mar 10;14:RP108585. doi: 10.7554/eLife.108585 (PMC12975127; doi:10.7554/eLife.108585)
Supplement: Figure 2—source data 2. [file elife-108585-fig2-data2.zip › Figure_2–Source Data/Cap2_rep.xlsx]

## Sheet: damage_site
	nor_damage_mean	nor_damage_mean.1	nor_damage_mean.2
-0.533333	0.505434	2.79309	0.213523
-0.266667	0.61015	0.77111	0.255972
0	0.495492	0.689537	0.26782
0.5	0.510316	0.862515	0.482279
1	0.547615	1.04808	0.367275
1.5	0.627058	0.521805	0.405822
2	0.405046	0.85532	1.20881
2.5	1.16561	3.59755	0.367058
3	0.507964	0.479765	2.10548
3.5	3.08673	3.87826	4.35148
4	8.20963	7.02861	2.15896
4.5	1.305	0.553708	2.4284
5	2.49378	4.34237	0.586454
5.5	3.14734	1.49918	0.960983
6	6.07139	0.559141	6.13187
6.5	1.02898	0.714866	8.0321
7	1.02492	2.98841	1.30628
7.5	0.918679	0.516117	2.27238
8	0.831957	1.01187	3.08185
8.5	2.38526	0.698612	4.16631
9	2.75009	0.926211	7.9732
9.5	9.04926	0.877857	2.75011
10	0.942552	1.51764	3.54844
10.5	3.11431	4.26303	9.31921
11	5.47792	0.927337	4.63243
11.5	6.33414	1.48218	1.02736
12	3.18222	1.96297	6.91313
12.5	2.62809	1.43273	5.81068
13	2.63229	2.47649	1.96155
13.5	4.05656	4.64108	10.0556
14	1.43113	1.6626	4.00782
14.5	1.62025	2.32692	2.29464
15	1.977	4.22437	8.36799
15.5	5.90214	0.682577	7.77837
16	11.3932	4.90896	6.26073
16.5	3.44464	3.88741	2.06311
17	4.85518	1.53355	4.18459
17.5	3.17818	1.68152	8.87057
18	8.17833	2.4554	1.78222
18.5	10.3204	3.2924	3.13278
19	8.20643	1.29897	5.96183
19.5	2.38172	4.8067	5.31755
20	1.93946	5.82548	2.97526
20.5	1.24696	3.70172	4.8554
21	0.860093	2.64057	4.53375
21.5	3.56246	1.85042	3.91159
22	10.7023	1.44731	2.12513
22.5	0.73726	3.63093	5.1385
23	5.32173	0.625288	4.98575
23.5	1.62102	2.67988	8.47804
24	0.902554	1.31516	8.93994
24.5	3.25856	1.41513	3.64231
25	3.47457	0.855723	4.63202

## Sheet: budtip
	nor_budtip	nor_budtip.1	nor_budtip.2
-0.533333	2.89929	8.64147	5.84449
-0.266667	6.16858	6.67533	9.36492
0	2.52463	2.30799	9.76731
0.5	4.13803	4.00293	5.21146
1	3.15574	7.32564	12.7997
1.5	1.64836	12.3787	6.46888
2	5.08823	8.28641	7.83096
2.5	0.965502	6.96696	9.07774
3	0.994846	8.37758	8.10671
3.5	2.44947	10.2294	13.6102
4	3.51506	7.39116	10.4307
4.5	3.08524	7.83383	2.59713
5	7.40389	7.68567	6.47263
5.5	1.26736	8.02702	3.83844
6	8.38707	5.62481	5.14273
6.5	1.61087	9.0292	5.23872
7	5.36432	9.31378	2.53505
7.5	3.96212	5.89849	7.15733
8	4.32827	5.78025	4.37309
8.5	0.775743	9.20084	4.17092
9	3.93542	9.35615	2.72531
9.5	1.02317	13.3979	14.2175
10	1.02132	9.64469	3.69929
10.5	1.67017	7.78036	3.91715
11	5.11977	7.89904	1.14341
11.5	1.05701	7.12237	6.64549
12	2.32113	8.13025	5.65657
12.5	12.4726	7.73511	3.87571
13	6.74926	8.82778	3.49163
13.5	6.96542	11.116	10.0655
14	1.36746	14.4138	1.67781
14.5	0.918868	11.051	1.58908
15	7.49618	10.5034	1.66143
15.5	2.00906	6.73963	2.91918
16	0.937016	9.94779	1.19894
16.5	5.67939	5.03872	0.987354
17	2.7412	10.1954	1.02782
17.5	1.39704	6.49901	1.02493
18	1.04902	6.78125	8.97679
18.5	2.98312	7.17379	3.94301
19	1.10717	4.80646	1.14457
19.5	3.96267	1.47254	1.67646
20	2.81148	6.49654	0.458491
20.5	2.06058	5.05702	0.917073
21	2.30458	5.57437	1.10169
21.5	0.946586	4.62479	0.609316
22	0.956735	4.81191	0.786798
22.5	11.3613	4.43015	6.22381
23	4.4781	9.20143	2.14623
23.5	9.53774	2.96922	1.19625
24	1.26284	3.69189	0.971602
24.5	1.55828	2.35363	0.94745
25	6.94535	1.87479	0.677635

## Sheet: control
	nor_control	nor_control.1	nor_control.2
-0.533333	0.757282	1.20428	0.569648
-0.266667	0.668032	0.642478	0.432515
0	0.555065	0.610219	0.505817
0.5	0.535024	0.834789	0.757865
1	0.534962	0.708396	0.344981
1.5	1.38427	0.605615	0.398272
2	0.448226	0.615534	0.491133
2.5	0.643284	0.730845	0.326669
3	0.591647	0.697219	0.379399
3.5	1.6017	0.566318	0.484593
4	1.77233	3.46459	0.233009
4.5	0.504611	0.897731	0.770991
5	0.494436	0.68893	1.04102
5.5	0.643692	0.9189	0.551537
6	0.530791	0.563527	0.49872
6.5	4.12555	0.592411	1.34728
7	0.568422	1.14758	2.72801
7.5	1.13914	0.563405	0.431292
8	1.4716	0.629068	0.535148
8.5	0.570712	0.742837	0.391232
9	0.750509	0.70308	0.543385
9.5	0.557831	0.733541	0.397483
10	1.7645	3.79997	0.407465
10.5	0.765019	0.66966	0.854299
11	0.645822	3.60553	0.504717
11.5	0.426924	1.46179	0.429238
12	0.609433	1.83771	1.02347
12.5	0.634695	0.703097	2.86108
13	2.49333	1.14943	0.547931
13.5	0.933233	0.685811	1.81557
14	0.879717	0.697434	0.790047
14.5	0.655034	0.925687	0.407251
15	0.718223	2.94942	0.50401
15.5	0.844828	0.95176	1.16771
16	0.587632	2.10106	0.720092
16.5	0.553601	0.690073	0.644055
17	0.351658	2.71757	0.547185
17.5	0.567173	1.12864	0.437858
18	2.53668	0.923718	0.585553
18.5	0.535699	0.737575	1.08898
19	0.717394	1.55023	1.05352
19.5	1.23878	0.863443	0.870958
20	0.703276	3.02492	1.81738
20.5	3.44881	0.910231	5.80156
21	3.89416	0.697874	0.725529
21.5	0.711432	0.689201	0.893132
22	0.645099	1.10236	0.796315
22.5	0.78413	1.12933	0.606303
23	1.20271	1.42	0.515047
23.5	1.17901	1.19119	0.484569
24	0.383528	0.942775	0.541784
24.5	0.809354	3.17339	0.671606
25	0.756541	0.700578	0.397629
