# Supplementary material for: Large-scale identification of plasma membrane repair proteins revealed spatiotemporal cellular responses to plasma membrane damage
Source: eLife. 2026 Mar 10;14:RP108585. doi: 10.7554/eLife.108585 (PMC12975127; doi:10.7554/eLife.108585)
Supplement: Figure 2—source data 2. [file elife-108585-fig2-data2.zip › Figure_2–Source Data/Chs3_rep.xlsx]

## Sheet: damage_site
	nor_damage_mean	nor_damage_mean.1	nor_damage_mean.2
-0.533333	1.9311	0.448679	0.332495
-0.266667	1.72702	0.358473	0.308066
0	0.990657	0.375303	0.36966
0.5	0.78046	0.475255	0.348271
1	0.841042	0.392449	0.297843
1.5	0.596195	0.430385	0.345957
2	0.820342	0.782143	0.367229
2.5	0.743256	1.29792	0.440182
3	0.611482	1.07646	0.715505
3.5	1.11675	1.18293	0.747332
4	1.3824	0.998317	0.971165
4.5	1.06835	0.952531	1.32681
5	0.968821	0.795096	1.93587
5.5	2.8008	1.51732	1.60583
6	1.13671	1.25969	1.21173
6.5	1.36282	1.12297	1.71384
7	1.48739	1.00277	1.76
7.5	1.59233	1.13813	1.71949
8	1.74816	1.01811	1.28588
8.5	1.80263	1.02376	1.81982
9	1.54187	1.37007	1.69264
9.5	1.68965	1.29546	1.56586
10	1.90776	1.2609	1.17892
10.5	1.3526	1.27209	1.07008
11	1.49037	1.15216	1.06571
11.5	1.79695	1.27414	1.42928
12	1.9374	1.17256	1.43958
12.5	1.62811	1.25392	1.92201
13	1.708	1.09764	1.1828
13.5	2.03508	0.985328	0.888152
14	2.09399	1.35337	1.05016
14.5	1.90552	1.4241	0.983381
15	1.87689	1.38311	1.10096
15.5	1.60766	1.79541	1.16921
16	1.65093	1.08741	0.877769
16.5	1.39084	1.13114	1.02129
17	1.71485	1.1236	1.22953
17.5	1.59588	0.94475	1.66525
18	1.33189	0.93464	1.28033
18.5	1.78851	0.843784	1.20814
19	1.20675	1.06055	1.20991
19.5	1.5198	0.929687	0.96772
20	1.47031	1.04184	2.4507
20.5	1.01885	0.906446	1.9679
21	1.26586	0.989685	1.32934
21.5	1.56833	0.903568	1.09907
22	1.3593	1.03367	1.16731
22.5	1.55743	0.964897	0.87625
23	1.53078	1.02716	1.25607
23.5	2.42104	1.12163	0.67043
24	2.7276	1.09239	0.78031
24.5	2.00577	1.02879	0.834804
25	2.16456	1.07974	0.625409

## Sheet: budtip
	nor_budtip	nor_budtip.1	nor_budtip.2
-0.533333	0.850365	1.30661	1.65508
-0.266667	1.00801	1.57658	1.78852
0	0.914439	1.78899	1.80516
0.5	1.63401	1.70959	1.39231
1	1.3298	1.77208	1.57915
1.5	1.04966	1.4135	1.76275
2	1.36442	1.2468	1.59318
2.5	1.84209	1.38576	1.19805
3	3.55737	1.33188	1.41981
3.5	2.6563	1.65164	1.81216
4	2.82805	1.36153	2.16751
4.5	1.79468	1.55872	1.82773
5	2.90964	1.61085	1.58175
5.5	0.987173	1.24295	1.94735
6	1.6118	1.37323	2.6312
6.5	1.27764	1.52613	2.71871
7	1.43814	1.46129	2.06552
7.5	1.357	1.80402	2.66848
8	2.04608	1.73633	2.41109
8.5	1.91595	1.42727	2.03056
9	1.1539	1.89585	2.38299
9.5	1.42363	1.65026	1.43011
10	1.04053	2.27988	1.17991
10.5	1.0707	1.95553	1.64856
11	1.72188	1.93945	1.72244
11.5	1.77717	1.8528	2.12784
12	1.36498	1.52346	2.06327
12.5	1.1899	1.3824	2.5224
13	0.960431	1.25456	2.54503
13.5	1.44224	1.57615	1.84134
14	3.02598	2.11811	2.53525
14.5	2.04473	1.53	2.41312
15	1.65216	1.64745	2.95776
15.5	1.67582	1.85647	3.63474
16	1.48254	1.82509	2.06534
16.5	2.22692	2.20758	2.30952
17	1.26457	2.17551	2.44137
17.5	1.50767	1.25177	2.24347
18	1.25603	1.26607	2.40816
18.5	1.86156	1.39567	1.91983
19	0.922175	1.18263	2.12311
19.5	1.14341	1.48311	2.28076
20	1.6688	1.33697	2.21234
20.5	0.983786	1.12803	2.9521
21	0.921187	1.13879	2.64012
21.5	1.73305	1.20756	1.98276
22	1.65148	1.28786	2.10975
22.5	1.61875	1.4729	2.5447
23	1.41542	1.2967	1.89467
23.5	3.05761	1.27918	2.30133
24	2.15575	1.2903	2.15087
24.5	1.26676	1.3993	1.7907
25	1.89118	1.43371	2.83663

## Sheet: control
	nor_control	nor_control.1	nor_control.2
-0.533333	0.500547	0.391378	1.05144
-0.266667	0.799051	0.329081	0.3627
0	1.34295	0.497807	0.413332
0.5	2.05588	0.414473	0.370873
1	0.694384	0.384461	0.340547
1.5	0.592728	0.430102	0.308774
2	1.49699	0.472505	0.325236
2.5	0.916778	0.456383	0.388343
3	0.836501	0.375233	0.414797
3.5	0.89889	0.45092	0.43615
4	0.857158	0.470624	0.841591
4.5	1.30873	0.580738	0.972236
5	2.24745	0.551187	0.761431
5.5	2.36142	0.511986	0.479584
6	1.63021	0.810342	0.570624
6.5	0.867008	0.433224	0.492288
7	1.44224	0.449288	0.458341
7.5	1.38764	0.465633	0.493581
8	0.814866	0.601141	0.585754
8.5	1.00057	0.441159	0.569066
9	1.07027	0.473688	0.894409
9.5	1.24739	0.476272	0.785526
10	1.0384	0.640267	1.60494
10.5	1.01919	0.530091	0.927614
11	1.25997	0.478375	0.438567
11.5	3.79113	0.523122	0.540127
12	1.36729	0.59689	1.68363
12.5	0.937548	0.460914	0.795865
13	0.807424	0.498152	1.59405
13.5	1.23288	0.594873	0.877547
14	1.56325	0.480936	0.784882
14.5	1.11704	0.447646	0.609366
15	0.976104	0.56239	0.437504
15.5	1.26115	0.540412	0.561738
16	1.42099	0.64501	0.780228
16.5	0.823052	0.683504	1.42791
17	1.52053	0.623969	0.817059
17.5	1.05001	0.515505	1.30905
18	1.18208	0.593422	0.848428
18.5	1.28764	0.754866	0.816558
19	1.36202	0.726728	0.800271
19.5	1.50388	0.69692	0.719282
20	1.14503	0.650972	0.784443
20.5	0.922538	0.684838	0.967969
21	0.950578	0.707468	0.813604
21.5	1.2986	0.679782	0.706579
22	2.08347	0.704809	0.951231
22.5	1.89754	0.82594	0.815783
23	1.56752	0.752288	1.34788
23.5	1.24412	0.648468	0.648396
24	1.00168	0.887777	0.622634
24.5	1.28934	0.721018	1.13369
25	1.40506	0.856377	0.867225
