# Supplementary material for: Large-scale identification of plasma membrane repair proteins revealed spatiotemporal cellular responses to plasma membrane damage
Source: eLife. 2026 Mar 10;14:RP108585. doi: 10.7554/eLife.108585 (PMC12975127; doi:10.7554/eLife.108585)
Supplement: Figure 2—source data 2. [file elife-108585-fig2-data2.zip › Figure_2–Source Data/Cpp1_rep.xlsx]

## Sheet: damage_site
	nor_damage_mean	nor_damage_mean.1	nor_damage_mean.2
-0.533333	1.58479	1.49634	1.82098
-0.266667	0.674962	0.619107	0.52325
0	1.05156	1.12003	1.03224
0.5	1.36439	1.22396	1.09018
1	1.39576	2.12889	1.32672
1.5	1.78829	2.57497	1.31334
2	1.33256	2.67643	1.56003
2.5	1.62974	1.97091	1.52394
3	2.27566	2.21669	2.64249
3.5	1.54117	1.87642	1.98822
4	2.44545	2.85195	1.93213
4.5	1.59459	2.63579	2.159
5	2.60923	2.79628	2.15924
5.5	2.79281	2.73817	2.97237
6	3.00459	2.49897	1.76197
6.5	3.39705	2.28586	2.27153
7	3.10786	1.73552	1.9673
7.5	2.81733	2.05897	3.03232
8	2.11066	2.44806	2.54029
8.5	2.41847	2.37125	2.86914
9	2.2239	2.55817	3.10824
9.5	2.73793	3.24481	1.83912
10	2.11787	2.3786	1.87225
10.5	2.47028	3.21934	2.32946
11	2.07546	3.36077	2.44231
11.5	2.06132	3.52248	2.20931
12	2.12883	3.15859	1.58947
12.5	2.26578	3.14986	2.13271
13	2.3242	4.03309	1.87868
13.5	2.12594	2.93362	2.40066
14	2.04559	3.49319	1.68768
14.5	2.02867	2.59341	2.26665
15	2.00329	3.06165	1.60331
15.5	1.9789	3.63075	2.2937
16	2.31895	3.82846	1.65498
16.5	2.32517	3.22689	2.02131
17	2.33742	2.87006	2.33549
17.5	2.93298	3.66862	1.87019
18	2.25997	2.75925	2.64749
18.5	2.80143	2.87109	2.02001
19	1.83632	2.6218	1.83308
19.5	2.73911	2.413	2.26785
20	2.04722	2.73022	1.44995
20.5	1.85091	2.898	1.80392
21	2.01971	3.32764	2.08001
21.5	2.71872	2.76958	1.97284
22	2.35973	2.80016	1.98292
22.5	2.2078	3.43762	1.47702
23	3.02834	1.56709	1.51616
23.5	1.71331	2.87557	1.79593
24	2.25327	3.14263	1.34405
24.5	3.21574	3.38698	1.07113
25	1.87121	2.08248	1.86501

## Sheet: budtip
	nor_budtip	nor_budtip.1	nor_budtip.2
-0.533333	2.0025	0.873727	1.62723
-0.266667	3.51697	0.967086	2.39836
0	2.81375	1.75955	2.04843
0.5	2.58081	1.30666	1.99557
1	3.28927	0.939438	2.19804
1.5	2.08804	1.35858	2.12628
2	2.23515	1.50274	2.85652
2.5	1.9576	1.73893	2.07568
3	1.62833	1.15309	2.63662
3.5	2.47739	1.38124	2.75088
4	3.02589	1.69724	2.54913
4.5	2.37086	1.61687	1.83134
5	2.15703	1.41683	2.25495
5.5	1.92432	1.28073	1.80629
6	1.73498	1.85303	2.07383
6.5	1.62825	1.44743	3.00726
7	2.18142	1.82025	2.16505
7.5	1.53429	1.41752	2.22735
8	2.0921	1.72659	2.23377
8.5	2.31045	1.59815	1.66323
9	2.0306	1.87205	2.42275
9.5	1.8344	1.26109	2.00197
10	1.327	1.01225	1.85452
10.5	2.16605	1.78994	2.22018
11	1.58676	1.47209	2.85618
11.5	2.43267	1.17006	1.97918
12	1.6342	1.75795	1.93429
12.5	1.12756	1.50102	1.85006
13	1.96307	1.66442	1.81906
13.5	1.70493	1.58127	3.08504
14	1.68005	1.31033	2.41399
14.5	1.9547	1.5431	1.21136
15	1.8554	1.6386	2.83367
15.5	1.9613	1.33745	1.54485
16	2.26088	1.47554	1.96397
16.5	1.77408	1.8304	2.02609
17	1.47038	1.42308	2.23924
17.5	1.66546	1.7449	2.51972
18	1.47993	1.59919	1.90941
18.5	1.50098	1.3162	1.81975
19	1.51848	1.93279	1.62559
19.5	1.86008	1.34643	1.68538
20	1.467	2.04969	1.44967
20.5	1.66232	1.08731	1.84659
21	1.89478	1.52128	1.96847
21.5	1.65154	1.37547	1.53298
22	2.08777	1.42425	1.55055
22.5	2.03336	1.89615	1.45449
23	1.58802	1.72357	1.5931
23.5	1.39014	1.79954	2.54562
24	1.65246	1.2158	2.46392
24.5	1.37163	2.22917	1.49191
25	2.06151	1.02306	1.68087

## Sheet: control
	nor_control	nor_control.1	nor_control.2
-0.533333	1.41141	1.38376	1.69465
-0.266667	1.66718	1.71734	1.94845
0	2.00151	2.98573	1.50345
0.5	1.27607	2.03924	1.50607
1	1.58354	1.98196	1.52475
1.5	1.85793	1.47221	1.5343
2	2.12278	1.89451	1.34411
2.5	1.40276	2.41835	1.65481
3	1.82689	2.44982	1.24534
3.5	1.42914	1.54924	1.4071
4	2.32893	1.96983	2.14146
4.5	1.79995	2.08991	1.52374
5	1.81437	1.55303	1.46309
5.5	1.56008	1.52148	1.6569
6	1.52407	1.4293	1.96459
6.5	1.34716	1.54321	1.97522
7	1.52095	2.01367	1.76622
7.5	1.31399	1.8769	1.91405
8	1.53487	2.12896	1.13887
8.5	1.93892	1.87278	1.80624
9	1.38866	1.81098	1.31326
9.5	2.08115	1.75891	1.68221
10	1.49833	2.22539	1.16458
10.5	1.8588	1.61429	1.45587
11	1.56557	1.75915	1.7429
11.5	1.25713	1.90976	1.65496
12	2.08535	2.31091	1.77524
12.5	1.82163	1.91282	1.79242
13	1.80057	1.59437	1.98398
13.5	1.38636	1.86765	1.53919
14	1.88332	1.79963	2.07165
14.5	1.19399	1.49935	1.74133
15	1.47512	2.14209	1.47411
15.5	1.19389	1.8487	1.73534
16	1.53719	1.64542	2.29197
16.5	1.06821	1.43011	2.15846
17	1.42909	1.40639	1.31063
17.5	1.2466	1.26808	1.38986
18	1.50079	1.97951	1.32508
18.5	1.32733	1.80581	1.28942
19	1.42507	1.49191	1.65511
19.5	1.49943	1.65507	1.12478
20	1.08105	1.28835	1.399
20.5	1.43921	1.69459	1.93617
21	2.19876	1.35337	1.69889
21.5	1.88983	1.44534	1.24526
22	1.25243	0.982224	1.52925
22.5	1.39775	1.23857	1.572
23	1.50918	1.46342	1.9834
23.5	1.63862	1.40829	1.49809
24	1.43176	1.33498	1.28612
24.5	1.36685	0.999414	1.03428
25	1.85065	0.972462	1.73325
