# Supplementary material for: Large-scale identification of plasma membrane repair proteins revealed spatiotemporal cellular responses to plasma membrane damage
Source: eLife. 2026 Mar 10;14:RP108585. doi: 10.7554/eLife.108585 (PMC12975127; doi:10.7554/eLife.108585)
Supplement: Figure 2—source data 2. [file elife-108585-fig2-data2.zip › Figure_2–Source Data/Csi2_rep.xlsx]

## Sheet: damage_site
	nor_damage_mean	nor_damage_mean.1	nor_damage_mean.2
-0.533333	0.564315	0.447735	0.42414
-0.266667	0.199978	0.384356	0.173338
0	0.20639	0.394467	0.187842
0.5	0.320756	0.657248	0.274224
1	0.255635	0.566404	0.387648
1.5	0.337249	0.53586	0.395906
2	0.388541	0.537932	0.475344
2.5	0.291817	0.564834	0.589806
3	0.281517	0.571938	0.400004
3.5	0.471508	0.362428	0.596135
4	0.647234	0.404908	0.656491
4.5	0.530853	0.58589	0.695307
5	0.643337	0.803461	1.07138
5.5	0.610528	0.769498	1.11208
6	0.596169	0.712234	1.13874
6.5	0.653245	0.863681	1.46054
7	0.708913	0.645708	1.05419
7.5	0.587106	0.801845	2.0551
8	0.561073	0.641196	1.5259
8.5	0.466295	0.741737	1.49187
9	0.654855	1.46572	1.30028
9.5	0.515385	1.17454	1.22649
10	0.470265	0.939382	1.61779
10.5	0.548611	0.822414	1.41307
11	0.560281	0.798565	1.0984
11.5	0.60292	1.03002	1.07244
12	0.552928	1.49861	1.53196
12.5	0.538524	2.08346	1.59398
13	0.613125	2.28899	1.59823
13.5	0.626774	1.98431	1.27952
14	0.743116	1.29411	1.91223
14.5	0.620851	1.28273	1.92495
15	0.596723	1.38599	1.99479
15.5	0.634159	1.37833	1.91065
16	0.640192	1.18215	2.18726
16.5	0.633866	0.757344	1.57882
17	0.599073	1.43805	1.90755
17.5	0.679833	0.680379	1.88241
18	0.626174	0.75212	1.69828
18.5	0.612674	0.668416	1.6187
19	0.816045	0.880669	2.33954
19.5	0.816368	0.473687	1.61623
20	0.799888	1.09614	2.21858
20.5	0.743357	0.974878	3.34093
21	0.745404	0.698307	1.95694
21.5	0.695369	1.08624	1.56805
22	0.722183	0.664069	1.61009
22.5	0.725723	0.692293	1.7428
23	0.599619	0.670278	2.08343
23.5	0.599772	0.755506	1.75588
24	0.700625	0.766188	1.75431
24.5	0.691199	0.512327	1.82701
25	0.596522	0.94115	1.63986

## Sheet: budtip
	nor_budtip	nor_budtip.1	nor_budtip.2
-0.533333	4.22278	2.98546	2.96354
-0.266667	6.26538	2.7494	3.99607
0	5.57973	2.62069	3.38008
0.5	5.3801	4.18744	3.20497
1	5.68971	2.23496	3.15429
1.5	5.88259	3.06489	3.11612
2	4.36308	3.01852	2.75155
2.5	4.03401	2.70663	3.3354
3	4.06769	2.16619	3.28287
3.5	4.0732	2.40951	3.03699
4	3.73506	2.35128	3.51866
4.5	3.30687	2.63908	3.05315
5	3.03021	2.64979	3.00957
5.5	2.5803	2.16327	2.58131
6	2.75575	2.14503	2.82802
6.5	2.86259	2.08482	3.0969
7	2.76446	1.76453	3.29372
7.5	2.76978	1.59532	2.87599
8	2.78696	1.51907	2.47435
8.5	2.30665	1.27903	3.06789
9	2.87489	2.27499	2.66078
9.5	2.28073	1.62779	2.98677
10	2.58362	1.26008	3.28
10.5	2.57492	1.24209	2.94014
11	2.13751	1.27564	2.72131
11.5	2.06113	1.52459	3.17353
12	2.27559	1.56759	2.62302
12.5	2.00393	1.4759	3.07292
13	2.33684	1.3322	2.68626
13.5	2.01458	1.34553	2.68834
14	2.29776	1.19564	2.97799
14.5	1.73547	1.08239	2.47816
15	1.94978	1.13486	2.93288
15.5	1.87107	1.14274	2.75429
16	2.18798	1.00567	3.01947
16.5	2.06538	0.997825	2.83523
17	1.89076	0.992725	1.99123
17.5	1.82213	0.641642	1.67141
18	2.36502	0.655344	1.79959
18.5	2.13714	0.596473	1.87473
19	1.86267	0.55075	1.89066
19.5	1.6828	0.777728	1.6626
20	2.22865	0.718132	2.54966
20.5	2.24241	0.606545	2.22883
21	1.77115	0.532383	2.55593
21.5	2.11602	0.497562	2.18161
22	1.64305	0.884274	2.07129
22.5	1.54752	0.943353	2.30792
23	1.78086	0.719819	3.01613
23.5	1.48175	0.761501	1.87472
24	1.8489	0.862603	1.89336
24.5	1.27273	0.584928	1.34596
25	1.20973	0.54113	1.42865

## Sheet: control
	nor_control	nor_control.1	nor_control.2
-0.533333	0.280144	0.669053	0.351279
-0.266667	0.528757	0.511674	0.612058
0	0.428811	0.439194	0.365578
0.5	0.160465	0.631577	0.352764
1	0.159633	0.499735	0.274557
1.5	0.250043	0.549338	0.327802
2	0.19319	0.49973	0.387375
2.5	0.179989	0.451733	0.336004
3	0.126953	0.360451	0.421516
3.5	0.163301	0.888126	0.525898
4	0.179428	0.430295	0.373541
4.5	0.224963	0.435852	0.292089
5	0.258405	0.454438	0.330971
5.5	0.239286	0.581914	0.48479
6	0.275272	0.329758	0.305954
6.5	0.319769	0.440006	0.67072
7	0.291799	0.490202	0.860481
7.5	0.224273	0.901397	0.771985
8	0.253902	0.476621	1.13509
8.5	0.241754	0.72444	0.560147
9	0.324706	0.451147	0.42298
9.5	0.297673	0.494792	0.503841
10	0.315288	0.596256	0.63975
10.5	0.356315	0.365464	0.637081
11	0.435419	0.423131	0.536707
11.5	0.38798	0.408643	0.592942
12	0.417578	0.517693	0.622983
12.5	0.527492	0.586641	0.795658
13	0.417772	0.451325	0.724729
13.5	0.453286	0.563682	0.438721
14	0.358188	0.635433	0.488059
14.5	0.465961	0.603788	0.518103
15	0.51241	0.519588	0.420568
15.5	0.444624	0.595393	0.347711
16	0.496787	0.460121	0.335552
16.5	0.487851	0.433016	0.366466
17	0.546554	0.439219	0.297106
17.5	0.506972	0.503201	0.277276
18	0.491728	0.486622	0.263837
18.5	0.514553	0.563686	0.354978
19	0.606237	0.48546	0.273681
19.5	0.634647	0.530056	0.319074
20	0.704423	0.978006	0.433042
20.5	0.56667	0.595932	0.322998
21	0.654905	0.648026	0.328909
21.5	0.596045	0.428765	0.391865
22	0.554312	0.456011	0.409687
22.5	0.549716	0.605612	0.502348
23	0.500898	0.477775	0.404019
23.5	0.601504	0.620411	0.417077
24	0.448099	0.577105	0.680078
24.5	0.495315	0.530288	0.41416
25	0.523813	0.704662	0.400017
