# Supplementary material for: Large-scale identification of plasma membrane repair proteins revealed spatiotemporal cellular responses to plasma membrane damage
Source: eLife. 2026 Mar 10;14:RP108585. doi: 10.7554/eLife.108585 (PMC12975127; doi:10.7554/eLife.108585)
Supplement: Figure 2—source data 2. [file elife-108585-fig2-data2.zip › Figure_2–Source Data/Dfg5_rep.xlsx]

## Sheet: damage_site
	nor_damage_mean	nor_damage_mean.1	nor_damage_mean.2
-0.533333	0.354216	0.471624	0.769392
-0.266667	0.2626	0.242419	0.302524
0	0.499957	0.598596	0.536103
0.5	0.385544	0.565202	0.398577
1	0.58776	0.701867	0.318839
1.5	0.709923	0.90327	0.482441
2	0.646313	0.660796	0.577542
2.5	0.67958	0.669427	0.460213
3	0.600429	0.594751	0.509037
3.5	0.619539	0.859117	0.61226
4	0.854985	0.717836	0.735899
4.5	1.07389	0.839045	0.952543
5	0.839358	0.710587	1.26072
5.5	1.81519	0.86947	1.46261
6	1.99213	0.85189	1.63992
6.5	2.48887	1.14851	1.60119
7	1.86204	1.78493	2.60634
7.5	1.81839	1.53191	2.18143
8	2.00029	1.29917	2.28813
8.5	1.92976	1.77512	2.9459
9	1.67849	2.24122	2.74764
9.5	2.5882	1.97561	2.50799
10	2.5596	2.85379	2.88254
10.5	3.42208	2.45326	2.97795
11	3.13924	2.46163	3.48924
11.5	3.1896	2.00959	3.69927
12	3.63998	2.56345	3.55399
12.5	3.2407	2.10402	3.09423
13	2.56836	2.4545	3.36248
13.5	2.35079	2.50307	3.34592
14	3.3497	2.35166	4.12553
14.5	3.25609	2.84841	3.83085
15	3.55988	2.38412	3.55666
15.5	3.32038	2.27837	3.68857
16	2.94159	2.64461	3.56192
16.5	2.8958	2.64351	3.58807
17	2.8564	2.9082	3.77496
17.5	3.06052	2.76751	3.74348
18	3.12956	3.22945	3.80989
18.5	3.04934	2.75938	4.40633
19	2.94384	2.29872	4.03964
19.5	2.80658	2.48016	3.2306
20	2.45425	2.63386	3.26138
20.5	2.442	2.98311	3.55244
21	2.56671	2.35806	3.66902
21.5	2.47144	2.53038	3.26153
22	2.85316	2.55572	3.50119
22.5	2.44864	2.25369	2.70245
23	2.33096	2.56667	3.44687
23.5	2.6784	2.34101	3.37587
24	2.71846	2.64346	3.64278
24.5	2.66067	2.03368	3.80446

## Sheet: budtip
	nor_budtip	nor_budtip.1	nor_budtip.2
-0.533333	2.87118	2.41729	2.00783
-0.266667	3.51827	3.08993	2.28055
0	3.06118	3.12261	2.59546
0.5	4.04459	3.10191	3.036
1	2.85389	2.43616	3.35147
1.5	3.60437	3.18992	2.83153
2	3.42333	3.32677	3.25865
2.5	3.70179	2.82334	2.83446
3	3.38678	2.86306	2.99051
3.5	3.71801	2.65701	2.80469
4	3.41562	3.07703	2.87604
4.5	3.09597	2.99644	2.90128
5	2.60001	2.71035	2.83503
5.5	2.76209	2.40949	2.9373
6	2.48596	2.83126	3.42344
6.5	2.68895	2.09686	3.00026
7	2.74102	2.57221	3.28362
7.5	3.28163	2.91244	2.82307
8	2.89427	2.44944	2.85008
8.5	3.06467	2.81288	2.89887
9	2.48361	2.88016	2.61448
9.5	3.16034	2.7228	2.53275
10	2.4089	3.02599	2.25828
10.5	2.4358	2.43896	2.15604
11	2.86317	2.88297	2.48558
11.5	2.7767	2.74685	2.18749
12	2.75312	2.61523	2.36479
12.5	2.36312	2.59054	2.37491
13	2.63353	2.98746	2.59857
13.5	2.99211	2.41338	2.896
14	2.56676	2.51213	1.84776
14.5	2.3715	2.69269	2.48821
15	2.60322	2.5963	2.16185
15.5	1.96931	2.96568	2.16256
16	2.3889	2.72949	2.08756
16.5	2.54148	2.77577	2.45145
17	2.52811	2.84171	2.60347
17.5	2.41436	2.4429	2.38454
18	2.87487	2.07192	2.63078
18.5	1.96128	2.48388	2.22661
19	2.25638	2.05462	2.68546
19.5	2.81202	2.66759	2.8769
20	2.98175	2.69832	2.4556
20.5	2.2998	2.47379	2.91032
21	2.26979	3.22414	2.35019
21.5	2.03181	2.29347	2.5616
22	2.43709	2.39841	2.73532
22.5	2.42608	2.41573	2.65363
23	2.39159	2.8376	2.48797
23.5	2.1565	2.76646	2.97678
24	3.08799	2.46601	2.38367
24.5	2.50286	2.92406	2.4072

## Sheet: control
	nor_control	nor_control.1	nor_control.2
-0.533333	1.00753	1.33227	0.930312
-0.266667	0.748108	1.12386	1.097
0	1.03255	0.999707	0.934511
0.5	0.754877	1.00944	0.862795
1	0.680165	1.0638	0.725424
1.5	0.817164	1.11846	0.67896
2	0.789596	1.36024	0.688638
2.5	0.716864	1.38439	0.809494
3	0.842651	1.50063	0.583255
3.5	0.649233	1.62741	0.762943
4	0.719874	0.987747	0.590952
4.5	0.765199	1.14654	0.936329
5	0.781618	0.994622	1.09307
5.5	0.79173	1.49728	1.12288
6	0.6441	1.49663	1.07158
6.5	0.751848	1.32839	1.05303
7	0.990824	1.3348	1.28547
7.5	0.673659	1.22161	1.09081
8	1.16247	1.08112	0.950576
8.5	0.813939	1.30617	0.671862
9	0.605278	0.905301	0.890909
9.5	1.04063	1.44111	1.05951
10	0.544104	1.41186	0.69796
10.5	0.586294	1.14337	0.740413
11	0.979412	1.22907	0.673633
11.5	0.590172	1.53088	0.717638
12	0.639204	1.20548	1.00286
12.5	1.4719	1.41402	0.936084
13	0.828988	1.30885	1.19968
13.5	0.66038	0.940081	1.06085
14	0.613242	1.13179	0.933103
14.5	0.497198	1.21578	1.00531
15	0.703042	1.04778	1.08274
15.5	0.991921	1.12309	1.16292
16	0.800746	1.00007	0.894525
16.5	0.646665	1.03182	0.631635
17	0.54538	1.55179	0.795528
17.5	0.629748	1.29181	1.15769
18	0.685489	1.14841	0.783821
18.5	0.966827	1.20574	1.01307
19	0.838698	0.950956	1.34327
19.5	0.87561	0.759787	1.55336
20	0.710784	0.607708	1.24049
20.5	0.839767	0.793167	1.38497
21	1.12494	0.604613	0.858801
21.5	0.99379	0.872153	0.891799
22	1.02186	1.28481	0.592647
22.5	1.0804	0.900828	0.986514
23	0.774147	0.667608	0.845267
23.5	0.965035	1.05417	1.02053
24	0.792613	1.12054	0.615784
24.5	0.787495	0.901649	0.565991
