# Supplementary material for: Large-scale identification of plasma membrane repair proteins revealed spatiotemporal cellular responses to plasma membrane damage
Source: eLife. 2026 Mar 10;14:RP108585. doi: 10.7554/eLife.108585 (PMC12975127; doi:10.7554/eLife.108585)
Supplement: Figure 2—source data 2. [file elife-108585-fig2-data2.zip › Figure_2–Source Data/Dnf1_rep.xlsx]

## Sheet: damage_site
	nor_damage_mean	nor_damage_mean.1	nor_damage_mean.2
-0.533333	0.719265	0.64757	0.886956
-0.266667	0.873771	0.279409	0.376252
0	1.04155	0.437939	0.573308
0.5	0.739066	0.635107	0.679512
1	0.708893	0.661787	0.865307
1.5	1.00853	1.07962	0.765356
2	0.771558	2.14399	0.763465
2.5	0.716705	2.38424	0.776216
3	0.985833	3.10676	1.25619
3.5	0.998521	2.66804	1.06918
4	1.60234	3.16182	0.953252
4.5	3.1767	3.01329	1.61879
5	2.94609	4.25714	1.65796
5.5	3.79078	3.58091	2.70787
6	3.99958	5.07181	3.55717
6.5	4.20409	5.71559	4.9814
7	3.79581	4.44721	4.54757
7.5	2.94531	4.02037	4.7513
8	3.14632	5.46788	4.58275
8.5	2.82827	4.49678	4.24387
9	3.57127	4.93645	4.66219
9.5	2.78094	3.36832	3.87949
10	2.86143	3.8707	3.87499
10.5	2.6177	2.99821	5.6672
11	2.85577	3.65373	5.55454
11.5	3.30355	2.70455	5.22883
12	4.16963	3.01834	4.8765
12.5	4.29842	3.53345	4.62738
13	3.67163	3.194	4.50883
13.5	3.95135	3.52561	5.01143
14	3.75872	3.36769	3.12921
14.5	3.67561	3.3156	3.67058
15	3.20903	3.96889	3.27204
15.5	3.43019	3.54294	2.89505
16	3.31636	2.61033	2.50619
16.5	2.80842	2.49604	2.56853
17	2.53919	1.66203	2.03268
17.5	2.8543	1.44817	2.5674
18	2.84999	0.977251	1.73683
18.5	2.11673	1.15379	1.44006
19	2.55314	1.24811	1.56633
19.5	2.19876	0.977898	1.99273
20	1.96047	1.83508	1.95988
20.5	1.73352	1.7548	1.56282
21	1.8648	1.46608	1.41139
21.5	1.45674	1.64296	1.02888
22	1.68841	1.6902	1.09918
22.5	1.72328	1.7002	1.16426
23	1.54384	1.51711	1.18471
23.5	1.74123	1.81485	1.06524
24	1.46506	1.3726	1.09356
24.5	1.33705	1.56698	0.72063
25	1.56414	1.51406	1.34191

## Sheet: budtip
	nor_budtip	nor_budtip.1	nor_budtip.2
-0.533333	3.39708	2.65159	6.55328
-0.266667	3.79239	3.12394	8.36299
0	3.16875	3.62717	7.47664
0.5	3.39615	3.85156	6.99291
1	2.73826	3.16154	5.88329
1.5	3.71723	3.62683	6.07465
2	3.69336	2.20155	6.0467
2.5	3.05056	2.01131	6.47761
3	2.71281	2.15224	6.18423
3.5	3.40625	1.7287	6.32744
4	2.56566	1.83878	5.8249
4.5	2.175	1.40362	5.4161
5	1.86017	1.4664	5.475
5.5	1.9341	1.53474	4.14342
6	1.90094	1.32606	3.91917
6.5	1.60426	1.59634	3.78525
7	1.50089	2.09742	4.00065
7.5	1.88865	2.46773	3.60291
8	1.85242	1.6092	2.95804
8.5	1.95416	1.24595	3.21722
9	1.80303	1.68503	2.74655
9.5	2.09384	1.60681	2.30617
10	1.95882	1.8778	2.70267
10.5	1.87614	1.84413	2.36544
11	1.7862	2.02943	2.18833
11.5	1.65598	1.67833	1.35265
12	1.98459	1.61775	1.02677
12.5	1.57766	2.02077	1.32689
13	1.69584	2.15546	1.35771
13.5	2.11838	2.54911	1.32433
14	1.98261	1.45029	1.43597
14.5	1.71918	1.34722	1.65009
15	1.98325	1.35242	1.61689
15.5	2.18922	1.54263	1.57814
16	1.6627	1.07261	1.54549
16.5	1.44531	1.3169	1.52317
17	1.29183	1.05001	1.59597
17.5	1.56918	0.892947	1.20232
18	1.55707	1.22152	2.21815
18.5	1.332	1.46456	1.43842
19	1.44106	1.03898	1.41237
19.5	1.32426	1.21843	1.29367
20	1.39077	1.00883	0.960013
20.5	1.23785	1.20926	1.60904
21	1.48771	1.00086	1.18183
21.5	1.27906	1.10676	1.20911
22	1.37339	1.23987	1.67663
22.5	1.17668	0.864648	1.53703
23	1.5424	0.89396	1.51459
23.5	1.30858	0.901578	1.52393
24	1.53724	1.2227	1.48109
24.5	1.33495	1.164	1.63222
25	1.20789	1.01779	1.52406

## Sheet: control
	nor_control	nor_control.1	nor_control.2
-0.533333	0.699072	1.16838	1.34954
-0.266667	1.1283	0.702306	1.05221
0	1.03536	0.693646	0.72437
0.5	1.04751	0.442761	0.651396
1	0.722958	0.422496	1.69666
1.5	1.01234	0.609847	0.550836
2	0.685565	0.548021	0.783308
2.5	0.614076	0.750219	0.765204
3	0.624491	0.761196	0.912342
3.5	0.658752	0.404887	0.562678
4	0.553025	0.664414	1.01984
4.5	0.597889	0.545916	0.806816
5	0.861892	0.443038	0.472044
5.5	0.713102	0.854242	0.383907
6	0.851791	0.494908	0.776276
6.5	0.614938	0.534915	0.863013
7	0.562203	0.615941	0.883045
7.5	0.558419	0.808972	2.29745
8	0.722064	0.531394	0.460062
8.5	0.893935	0.473455	1.28829
9	0.603017	0.571496	1.42589
9.5	0.625497	0.492007	0.490645
10	0.630953	0.649028	0.481859
10.5	0.734056	0.740928	0.471128
11	0.601965	0.526918	0.607588
11.5	0.669448	0.519794	0.834288
12	0.694347	0.599672	0.457691
12.5	0.788568	0.545194	0.618488
13	0.717936	0.848503	0.562163
13.5	0.644962	0.621059	0.724375
14	0.769916	0.674173	0.59365
14.5	0.95991	0.656846	0.798548
15	0.925334	0.61433	0.664197
15.5	0.740397	0.60831	0.577798
16	0.913816	0.817157	0.672067
16.5	0.880888	0.660195	1.17245
17	0.784441	1.00365	1.00292
17.5	0.784662	0.869029	0.693396
18	0.641826	1.19186	0.684183
18.5	0.8224	1.17878	0.776749
19	0.808068	1.09292	0.874277
19.5	0.717482	1.7911	0.70344
20	1.19288	1.32164	0.68125
20.5	0.717134	1.21218	0.673261
21	0.799867	1.4055	0.894445
21.5	0.813179	2.05687	0.825724
22	0.710224	1.75471	0.703136
22.5	0.966991	1.02975	0.723259
23	0.861096	0.962756	0.682526
23.5	0.812507	1.09298	0.799355
24	0.971185	0.840888	0.655398
24.5	0.807852	1.04183	1.12738
25	0.84922	0.921	0.782167
