# Supplementary material for: Large-scale identification of plasma membrane repair proteins revealed spatiotemporal cellular responses to plasma membrane damage
Source: eLife. 2026 Mar 10;14:RP108585. doi: 10.7554/eLife.108585 (PMC12975127; doi:10.7554/eLife.108585)
Supplement: Figure 2—source data 2. [file elife-108585-fig2-data2.zip › Figure_2–Source Data/Dnf2_rep.xlsx]

## Sheet: damage_site
	nor_damage_mean	nor_damage_mean.1	nor_damage_mean.2
-0.533333	0.953632	0.368442	0.338948
-0.266667	0.241048	0.226984	0.234196
0	0.301805	0.198151	0.216308
0.5	0.451092	0.256905	0.266524
1	0.436353	0.633985	0.85705
1.5	0.646018	0.397277	0.868131
2	0.684288	0.458924	0.452249
2.5	1.19689	0.475538	0.447861
3	1.25031	0.656321	0.438923
3.5	1.23519	1.61422	1.22704
4	2.08301	2.03393	2.55463
4.5	3.13675	3.55646	2.97648
5	4.21551	3.32585	4.24473
5.5	4.3041	4.70828	4.74189
6	4.50966	3.19943	4.99969
6.5	3.97056	3.3282	5.00589
7	5.50127	3.55363	4.98698
7.5	5.1398	2.92422	6.63328
8	5.93905	3.32132	6.37923
8.5	5.22134	3.1175	6.34687
9	4.61673	3.54362	4.87997
9.5	5.09797	2.93949	3.56574
10	5.02786	3.18038	5.20393
10.5	4.84675	3.26206	5.44701
11	4.93817	3.07771	5.0807
11.5	4.97945	2.71277	4.94941
12	3.82047	2.93325	5.02096
12.5	4.45979	2.36214	5.17687
13	4.47609	2.19543	4.66804
13.5	4.57022	2.13827	3.57241
14	4.26845	1.73203	3.9001
14.5	6.16808	1.85572	4.43267
15	5.58557	2.42881	3.06588
15.5	5.86714	2.44601	3.15491
16	6.01705	2.00868	4.34159
16.5	4.7989	2.7935	4.03257
17	5.04343	2.04872	3.08016
17.5	5.57127	1.82893	3.57673
18	5.49295	1.91528	3.39908
18.5	4.83868	2.09858	3.28441
19	5.0165	2.50586	3.09346
19.5	4.3582	2.16141	3.21493
20	4.71377	1.47089	2.78684
20.5	5.09822	1.93172	2.77426
21	5.70815	1.70481	2.48388
21.5	5.60781	1.64787	2.21262
22	4.16864	2.18071	2.42702
22.5	4.09513	1.5725	1.57334
23	4.15263	1.22473	1.16707
23.5	3.84472	1.61592	1.40463
24	3.49456	1.5526	1.14968
24.5	4.40659	1.44809	1.9617
25	4.40498	1.28609	1.4424

## Sheet: budtip
	nor_budtip	nor_budtip.1	nor_budtip.2
-0.533333	6.42754	5.678	4.5691
-0.266667	7.02196	6.97046	4.90993
0	6.84919	6.2955	5.13639
0.5	6.36015	5.55344	4.72005
1	5.61325	5.28676	3.73585
1.5	5.79363	5.30647	4.29138
2	5.7386	5.80586	5.01787
2.5	5.13376	7.01008	4.71314
3	5.30406	5.94802	6.02592
3.5	4.95481	6.46928	5.29319
4	5.448	7.23423	5.5227
4.5	5.85074	6.71774	4.84228
5	4.63176	6.67417	4.70118
5.5	4.86081	5.90458	5.15247
6	4.92222	6.09343	4.64974
6.5	5.28495	5.09784	4.61246
7	4.63694	5.87661	4.39493
7.5	4.57017	5.12144	4.08801
8	4.19038	5.09955	4.28672
8.5	4.15428	6.18367	3.36272
9	4.41715	4.84648	3.03676
9.5	4.45531	5.41596	3.52223
10	4.77124	4.89027	3.81933
10.5	5.15892	5.52107	3.37226
11	5.49537	6.3054	3.37263
11.5	5.16219	6.26481	3.39274
12	4.42667	5.9202	3.66472
12.5	3.70128	6.78171	2.9679
13	3.93422	6.65538	3.11231
13.5	4.34899	6.91415	3.51943
14	3.32779	6.41053	3.14386
14.5	4.53447	7.45068	3.21394
15	3.27864	6.94242	3.50694
15.5	3.23502	5.1217	4.04293
16	3.82732	5.215	4.0282
16.5	3.66419	5.87814	3.21701
17	4.00627	4.81346	2.76773
17.5	3.58166	4.90414	2.66519
18	4.59391	5.39224	2.49657
18.5	3.561	5.47756	2.21159
19	3.20602	4.99166	2.64619
19.5	3.33717	4.06396	3.04213
20	3.56304	3.87662	2.83131
20.5	1.78214	3.91453	1.8316
21	2.12998	3.62536	1.92789
21.5	2.07866	3.71462	1.59523
22	2.27922	4.11128	2.3893
22.5	2.20283	3.89052	2.21431
23	2.58019	3.96648	2.12899
23.5	2.71163	4.57804	2.08806
24	1.54201	4.07963	1.69905
24.5	1.77132	3.66141	1.90664
25	1.36971	3.98999	1.87184

## Sheet: control
	nor_control	nor_control.1	nor_control.2
-0.533333	0.522821	0.828987	1.03332
-0.266667	1.09988	0.628061	0.725855
0	0.980962	0.526872	0.76463
0.5	0.532037	0.65449	0.794727
1	0.578257	0.580525	0.43013
1.5	0.505032	0.808465	0.498659
2	0.61903	0.571961	0.828593
2.5	0.512274	0.546788	0.979595
3	0.429095	0.454451	1.46111
3.5	0.691929	0.610734	1.57373
4	0.458046	0.486187	0.549562
4.5	0.625686	0.617798	0.809477
5	0.395249	0.485584	0.595196
5.5	0.325671	0.700149	0.445467
6	0.56755	0.564594	0.426886
6.5	0.61761	0.735589	0.504835
7	0.533249	0.97746	0.684054
7.5	0.711525	0.698128	0.505675
8	0.863275	0.886684	0.531393
8.5	0.751608	0.77123	0.586706
9	0.553552	0.767993	1.0336
9.5	0.645145	0.817977	0.534801
10	0.564032	1.07646	0.708969
10.5	0.777189	0.623565	0.947434
11	1.06416	0.774946	0.573255
11.5	0.772463	0.92944	0.710028
12	1.30421	0.961948	0.62807
12.5	0.915387	1.16594	0.796159
13	0.605993	1.14704	0.774666
13.5	0.851688	1.05737	0.837165
14	0.882233	0.792724	1.19324
14.5	0.633306	0.565927	0.928876
15	0.729244	0.749279	0.874327
15.5	0.715703	0.854337	0.835026
16	0.655159	0.792474	0.798016
16.5	0.74582	0.703898	0.980516
17	1.35904	0.979308	1.22299
17.5	1.36039	1.02443	1.15646
18	0.762474	0.794721	0.593315
18.5	0.665265	0.981158	0.73787
19	0.453736	0.716825	0.969278
19.5	0.755175	0.976755	1.20904
20	0.709952	0.989189	0.905588
20.5	1.03257	1.01246	0.695409
21	1.64145	0.692786	1.33911
21.5	0.813497	0.529786	1.14799
22	0.870859	0.732762	0.746561
22.5	0.729555	0.884816	0.834037
23	0.757389	0.878287	0.922186
23.5	0.995848	0.724721	1.12017
24	1.06415	0.919051	1.07343
24.5	0.964383	0.862089	0.992759
25	0.63643	0.995065	0.836795
