# Supplementary material for: Large-scale identification of plasma membrane repair proteins revealed spatiotemporal cellular responses to plasma membrane damage
Source: eLife. 2026 Mar 10;14:RP108585. doi: 10.7554/eLife.108585 (PMC12975127; doi:10.7554/eLife.108585)
Supplement: Figure 2—source data 2. [file elife-108585-fig2-data2.zip › Figure_2–Source Data/Ede1_rep.xlsx]

## Sheet: damage_site
	nor_damage_mean	nor_damage_mean.1	nor_damage_mean.2
-0.533333	1.05499	0.445813	1.43835
-0.266667	0.25421	0.380344	0.928065
0	0.405917	0.336767	1.06157
0.5	0.67134	0.488313	1.14272
1	0.878568	0.391831	1.29125
1.5	0.965868	0.425642	1.03608
2	0.773934	0.444426	2.20116
2.5	1.74393	0.725428	2.23065
3	1.14247	1.35133	2.23226
3.5	0.597475	1.08898	2.57788
4	0.889272	0.879471	2.85078
4.5	0.811728	1.55489	3.23211
5	2.31107	2.08266	1.33024
5.5	2.07607	2.10155	1.46314
6	2.68783	0.727912	1.49438
6.5	2.44525	1.08784	2.23089
7	2.606	1.27576	2.23033
7.5	2.3985	1.34805	1.39737
8	1.66994	1.32894	1.59286
8.5	2.1433	1.42094	1.67417
9	3.51094	2.48683	2.88943
9.5	3.76431	1.6723	2.41551
10	1.85157	2.78142	3.12851
10.5	1.9146	2.30149	3.7585
11	2.82931	2.315	3.57998
11.5	2.82291	1.89484	2.52516
12	2.02446	2.78591	3.63764
12.5	2.4018	2.08948	4.16361
13	2.34125	2.30835	2.76835
13.5	2.24045	2.53958	2.41158
14	1.45785	2.54663	2.08461
14.5	1.83522	2.53611	2.97528
15	2.09613	2.49471	4.46593
15.5	2.02221	3.12819	3.20302
16	2.83068	2.40449	3.03584
16.5	2.67751	3.52574	3.08105
17	3.08751	3.75049	3.02377
17.5	2.01612	3.33254	3.63767
18	1.84076	2.43925	3.81344
18.5	2.09675	3.29117	2.59111
19	2.5715	3.27703	3.54904
19.5	2.65862	3.21333	3.57603
20	2.47004	3.28051	4.87825
20.5	2.46196	3.68807	4.52305
21	1.54892	2.36516	3.37218
21.5	1.6256	2.97489	6.10025
22	2.7065	3.48532	3.37927
22.5	2.94987	3.69219	4.97597
23	2.79264	4.03266	4.75658
23.5	2.46924	3.974	3.81465
24	2.7102	6.03163	4.58277
24.5	2.47667	4.96926	3.87612
25	2.58438	4.48478	5.25825
25.5	2.92468	3.38649	4.4542
26	1.74697	3.86949	5.72321
26.5	1.86444	4.11937	3.3849

## Sheet: budtip
	nor_budtip	nor_budtip.1	nor_budtip.2
-0.533333	3.31427	2.52667	3.63209
-0.266667	3.41507	1.84113	3.66971
0	3.32677	2.82595	4.91382
0.5	3.45343	3.32137	4.97023
1	4.69991	4.24258	5.45979
1.5	4.87159	2.92579	5.20606
2	4.61614	2.44636	5.18086
2.5	4.60175	2.82085	4.72763
3	4.48756	4.40359	3.40482
3.5	3.50599	3.60727	4.89103
4	3.81964	4.99535	4.7135
4.5	4.3854	3.47159	5.25131
5	3.74675	4.99476	3.91131
5.5	3.16644	4.41583	5.44002
6	4.54476	5.32948	5.04595
6.5	4.87873	5.24159	3.60262
7	4.38087	6.8971	3.17246
7.5	5.08288	5.44527	4.21382
8	6.21234	7.21137	5.39472
8.5	3.8001	6.10996	5.8424
9	4.53292	7.87342	3.92681
9.5	4.92198	5.3705	4.68934
10	4.51434	5.98474	4.90231
10.5	3.99382	6.12269	3.34448
11	4.703	5.90253	4.1752
11.5	4.17341	5.47584	4.3314
12	4.31969	5.11835	4.01081
12.5	3.6718	5.47621	3.4666
13	4.43999	5.67957	4.6134
13.5	4.909	5.34889	4.97774
14	4.04099	4.20489	3.91133
14.5	3.77582	5.06086	3.85507
15	4.53051	4.49422	4.48639
15.5	5.95891	6.16804	3.22947
16	6.11115	4.70866	3.83483
16.5	4.50372	4.90378	3.4354
17	4.97928	4.70971	1.8387
17.5	5.31009	4.1847	2.15773
18	5.5349	3.67098	1.90721
18.5	5.74507	4.13809	2.09562
19	5.49808	3.48837	4.10353
19.5	5.25772	4.43723	2.9533
20	5.45188	3.45637	1.93855
20.5	5.06377	3.56098	3.00768
21	4.36308	3.67399	2.30131
21.5	3.82871	3.50952	2.62619
22	3.36767	3.13206	3.21804
22.5	4.17107	3.43666	2.9645
23	2.93845	3.12566	2.84118
23.5	3.06889	3.89553	4.80422
24	2.87284	3.17389	2.08746
24.5	3.74037	2.82855	2.74602
25	2.40222	2.93633	2.17562
25.5	2.7285	2.8425	2.44826
26	2.18627	2.47583	3.31921
26.5	1.90333	2.26651	3.27702

## Sheet: control
	nor_control	nor_control.1	nor_control.2
-0.533333	1.34934	0.489418	1.40131
-0.266667	0.960627	0.393388	1.25563
0	1.05876	0.512127	1.50649
0.5	0.945602	0.631498	1.81674
1	0.559699	0.759886	2.17132
1.5	0.45091	0.855016	2.472
2	0.226402	1.16515	1.39937
2.5	0.299914	0.680575	1.10154
3	0.394644	0.61194	1.17055
3.5	0.344037	0.745493	1.0737
4	0.505787	1.04365	0.778411
4.5	0.325108	0.752457	0.907915
5	0.45128	0.650905	1.21229
5.5	0.61725	1.13325	1.17781
6	0.608538	0.759966	1.71394
6.5	1.03458	0.791635	1.2998
7	1.03224	0.787377	1.08635
7.5	0.97265	0.897911	1.03591
8	1.12273	0.687264	1.1306
8.5	0.830889	0.737249	0.931254
9	0.960286	0.660773	1.17194
9.5	1.3071	0.618225	0.970104
10	1.1409	0.769212	1.26918
10.5	0.583342	0.892548	1.20909
11	0.581058	0.96388	1.10858
11.5	0.797268	0.862853	1.15276
12	0.669036	0.657805	0.941167
12.5	0.75611	0.81906	1.16838
13	0.81178	0.757933	0.933597
13.5	0.839203	0.815043	0.894921
14	0.958643	0.607963	0.708233
14.5	0.901182	0.779751	0.804115
15	0.937163	0.85157	1.4595
15.5	0.787175	1.33794	2.13981
16	1.31753	0.608484	1.09048
16.5	1.09757	0.782199	0.972765
17	1.12173	0.82043	1.63071
17.5	0.961955	0.582426	1.1895
18	0.939194	0.995835	1.20782
18.5	1.15974	0.599729	1.25491
19	0.438293	1.46109	1.21279
19.5	0.684116	1.26279	1.08773
20	1.09534	0.544988	0.964085
20.5	1.06605	0.601436	1.50439
21	1.15861	1.04958	1.66991
21.5	0.855218	1.67064	1.66006
22	0.772156	1.77483	0.968009
22.5	0.461834	0.832884	1.17815
23	0.476144	1.00706	1.43063
23.5	0.45695	0.685845	1.03088
24	0.405257	0.584526	0.769383
24.5	0.650749	0.930371	0.715459
25	0.454854	0.889258	0.519773
25.5	0.55258	1.88512	0.733138
26	0.466238	2.27554	0.915788
26.5	0.842496	0.713542	0.748549
