# Supplementary material for: Large-scale identification of plasma membrane repair proteins revealed spatiotemporal cellular responses to plasma membrane damage
Source: eLife. 2026 Mar 10;14:RP108585. doi: 10.7554/eLife.108585 (PMC12975127; doi:10.7554/eLife.108585)
Supplement: Figure 2—source data 2. [file elife-108585-fig2-data2.zip › Figure_2–Source Data/End3_rep.xlsx]

## Sheet: damage_site
	nor_damage_mean	nor_damage_mean.1	nor_damage_mean.2
-0.533333	1.30713	0.64883	0.806274
-0.266667	0.874629	0.837175	0.450036
0	1.16143	0.661373	0.455745
0.5	1.21037	0.571157	0.496364
1	0.67652	0.861272	0.626605
1.5	0.759749	0.637229	0.997793
2	0.772362	1.15275	0.713696
2.5	0.779652	0.847604	0.758757
3	1.1348	1.23325	1.2668
3.5	0.821798	2.45019	0.696152
4	0.92246	5.40411	1.06086
4.5	1.30668	3.75426	1.28044
5	0.912879	2.69358	2.01625
5.5	1.25256	6.55023	3.79159
6	1.41401	2.26823	0.970242
6.5	0.931617	2.1394	1.84371
7	1.13305	5.69194	4.09094
7.5	1.17294	7.13531	0.986916
8	1.53878	1.86311	2.5944
8.5	2.09986	8.22015	4.07135
9	2.12234	4.1099	1.06272
9.5	2.24852	4.4788	2.2877
10	3.06071	6.09655	1.72619
10.5	2.89253	2.55194	1.93732
11	3.34482	1.66671	3.53845
11.5	4.88075	5.84971	3.35929
12	6.01163	6.0367	1.54128
12.5	8.54308	4.29906	1.30246
13	9.92738	4.72285	4.62802
13.5	9.75554	4.96742	3.51966
14	8.88254	4.40701	3.07946
14.5	6.95956	6.404	2.24614
15	4.55516	3.57506	2.17968
15.5	5.59341	2.54894	1.59432
16	8.25575	4.42382	6.23726
16.5	10.3328	4.99084	4.82418
17	12.9336	3.22597	6.21353
17.5	14.7041	4.79629	4.62304
18	14.7215	4.53725	7.43643
18.5	15.0078	0.747167	2.95565
19	14.3579	3.21827	2.79653
19.5	13.5535	2.79099	1.85244
20	13.8585	5.87337	2.10316
20.5	9.28557	11.5806	2.91686
21	5.94947	2.0594	2.46151
21.5	4.01216	4.77842	1.32148
22	3.00931	2.71185	2.18856
22.5	3.24354	4.38751	1.25088
23	4.94925	2.40304	5.08777
23.5	7.78324	1.28016	1.33498
24	7.00347	2.1979	2.24851
24.5	9.33755	6.46674	0.963953
25	9.72799	1.38694	1.62414

## Sheet: budtip
	nor_budtip	nor_budtip.1	nor_budtip.2
-0.533333	6.24092	1.31596	2.18255
-0.266667	12.9824	1.2825	1.01233
0	10.4996	1.60645	1.75366
0.5	10.6954	2.1541	5.44226
1	8.50683	1.65839	4.08434
1.5	9.21356	2.60545	6.89753
2	9.93069	2.36553	4.2069
2.5	10.6225	4.23392	6.11975
3	7.10937	1.00855	3.15911
3.5	5.59581	3.95395	3.03772
4	10.0905	2.07372	2.08637
4.5	10.5684	2.40416	6.70637
5	8.90287	3.87501	6.33656
5.5	12.3655	2.81501	2.91921
6	4.47682	2.60955	3.84687
6.5	3.8685	2.8331	7.47759
7	5.49684	3.0613	3.79358
7.5	10.7123	2.61251	7.41725
8	11.7173	1.47589	4.12055
8.5	7.15183	2.61934	7.06196
9	3.42328	2.90266	7.35147
9.5	6.05565	4.57817	6.28379
10	9.72729	3.98358	2.96715
10.5	14.2515	1.9136	4.18631
11	16.3641	4.4221	3.20994
11.5	12.5178	5.031	6.23283
12	4.39354	5.14563	5.37312
12.5	4.44886	2.43972	2.50501
13	4.78917	3.05368	3.93407
13.5	6.78459	2.03172	6.71306
14	5.09637	4.0194	3.79468
14.5	4.29278	1.99676	6.45658
15	4.38424	1.42171	3.30265
15.5	5.75278	2.21199	3.60209
16	7.00855	1.19796	9.89285
16.5	8.37806	4.43612	1.76035
17	8.43391	3.80612	1.83111
17.5	9.39693	1.64333	3.90389
18	8.32948	1.33615	3.96354
18.5	7.94657	1.79892	2.03246
19	8.37471	2.88481	3.5784
19.5	9.09051	2.18064	4.28765
20	9.10128	1.78879	2.84029
20.5	9.39531	1.13388	1.39578
21	10.3157	2.03247	2.70416
21.5	10.9714	0.856721	6.22889
22	9.95631	1.99633	4.10913
22.5	8.14523	2.21752	4.29442
23	6.50608	2.46108	3.39438
23.5	2.29497	0.866819	4.35652
24	1.29691	1.09136	4.57031
24.5	1.24133	2.55318	1.0985
25	1.50122	0.982964	1.81271

## Sheet: control
	nor_control	nor_control.1	nor_control.2
-0.533333	0.679496	0.637453	0.700069
-0.266667	0.620181	0.692469	0.608256
0	0.553019	0.590426	0.852579
0.5	0.666702	0.650097	1.11388
1	1.2356	0.980293	0.498063
1.5	1.6554	2.27062	0.714302
2	1.18135	1.05186	0.694491
2.5	1.00215	0.930447	0.974086
3	0.501202	1.32754	1.82716
3.5	0.608893	2.43509	3.49334
4	0.520741	0.719087	0.684177
4.5	0.711126	0.793129	1.61753
5	0.711586	0.634053	0.725645
5.5	0.703838	1.04246	0.720595
6	1.5176	0.970327	0.957811
6.5	2.82426	2.16875	3.31073
7	3.19414	0.911305	2.6591
7.5	1.21535	2.77348	0.857562
8	1.22355	2.69419	1.44863
8.5	1.05211	0.747302	0.501367
9	0.869372	1.93996	0.528482
9.5	0.959579	1.52669	0.645827
10	0.781822	0.695714	1.62108
10.5	0.698698	3.37189	0.946989
11	0.664648	0.74713	2.18342
11.5	0.966419	0.564723	1.7089
12	1.32901	0.674539	1.17313
12.5	1.65443	0.990174	1.28807
13	1.61601	2.19305	0.642842
13.5	1.74446	1.1056	1.66741
14	1.48461	0.862334	0.505097
14.5	1.2455	0.742524	0.684737
15	0.927284	0.845312	0.570772
15.5	2.36875	1.46109	0.754008
16	2.68425	2.81375	0.935528
16.5	3.45559	2.78337	2.18606
17	3.4416	4.47778	0.773816
17.5	3.70626	2.53743	1.56264
18	3.98945	1.58035	1.83378
18.5	4.7357	3.24231	1.78413
19	3.72866	1.05281	1.0158
19.5	1.1754	1.70235	1.78342
20	1.28702	2.02657	1.01446
20.5	1.064	1.67186	2.35472
21	1.33087	1.66055	2.29405
21.5	1.41732	4.6398	2.85745
22	1.36579	2.66122	0.833894
22.5	1.22597	1.33995	1.41583
23	2.64102	1.80727	0.945573
23.5	2.35657	2.99755	1.38858
24	2.64675	3.07955	2.20532
24.5	3.17487	1.60075	1.42493
25	4.05599	2.52448	0.899386
