# Supplementary material for: Large-scale identification of plasma membrane repair proteins revealed spatiotemporal cellular responses to plasma membrane damage
Source: eLife. 2026 Mar 10;14:RP108585. doi: 10.7554/eLife.108585 (PMC12975127; doi:10.7554/eLife.108585)
Supplement: Figure 2—source data 2. [file elife-108585-fig2-data2.zip › Figure_2–Source Data/Ent1_rep.xlsx]

## Sheet: damage_site
	nor_damage_mean	nor_damage_mean.1	nor_damage_mean.2
-0.533333	0.771264	0.796312	0.438129
-0.266667	0.613613	0.400268	0.469223
0	0.79266	0.378696	0.381312
0.5	0.793408	0.528721	0.541677
1	1.06348	0.704959	0.829815
1.5	1.16653	1.11816	1.05844
2	1.24378	0.922163	1.92966
2.5	2.89434	2.74341	2.3658
3	1.73949	3.74676	3.54144
3.5	1.01661	4.64462	1.73893
4	1.57365	3.00417	2.76739
4.5	1.03685	4.84503	3.83454
5	1.58286	2.45816	3.80362
5.5	1.55437	3.77644	2.84067
6	4.6809	3.37021	4.68293
6.5	2.74804	4.01247	4.48251
7	1.77945	4.82444	4.77695
7.5	3.31614	3.29206	2.11292
8	3.19906	5.98638	3.55723
8.5	5.10549	2.98619	5.83883
9	6.29498	4.24015	4.54354
9.5	3.48267	1.92808	3.38565
10	7.23625	1.88678	5.40281
10.5	2.89759	4.75192	2.4567
11	5.03824	5.74872	3.74424
11.5	5.04609	2.7676	2.62933
12	2.0356	4.89669	6.11535
12.5	5.40685	2.9321	4.55711
13	4.11477	3.5742	4.09523
13.5	3.90331	5.0002	5.87645
14	5.69872	7.40908	4.14786
14.5	2.87347	2.59656	5.08245
15	4.30164	2.06832	4.18765
15.5	1.67471	4.0905	3.71312
16	4.92087	3.09604	6.07393
16.5	4.74867	3.69199	3.32133
17	4.50049	6.86144	3.44499
17.5	3.60804	3.85383	4.67163
18	2.30046	1.88797	4.21082
18.5	4.05037	3.66539	3.21737
19	4.10246	3.74806	3.52309
19.5	2.712	1.56448	3.62248
20	4.17444	3.74619	2.40257
20.5	2.27661	7.0405	3.31268
21	5.40457	1.53271	2.65383
21.5	0.888967	2.99319	5.91309
22	1.55388	1.63079	5.33103
22.5	1.45129	2.12622	1.67803
23	2.17499	3.23934	3.47556
23.5	1.78562	5.02074	1.38401
24	2.69786	1.31808	1.13326
24.5	3.12914	1.29885	1.17159
25	3.13843	3.24911	1.26729

## Sheet: budtip
	nor_budtip	nor_budtip.1	nor_budtip.2
-0.533333	2.48629	2.41611	1.43084
-0.266667	2.99981	4.3836	3.44701
0	4.40198	2.46372	2.26143
0.5	3.24552	2.68896	2.01911
1	3.29988	1.622	4.84229
1.5	3.17664	4.01059	3.4566
2	2.43318	3.19446	1.62922
2.5	6.16654	3.75435	2.72284
3	4.76377	3.51149	5.87452
3.5	5.30775	2.95668	4.26461
4	6.9991	5.20346	4.5036
4.5	8.37702	4.81705	4.43113
5	8.56795	4.07444	4.9488
5.5	6.87958	4.72794	3.6564
6	6.80268	8.37412	4.2881
6.5	7.59316	3.18743	5.86585
7	6.31192	3.87487	3.65042
7.5	7.35406	3.87916	4.6282
8	7.29027	2.41452	4.33877
8.5	7.6865	4.44009	4.75714
9	5.89828	2.6734	3.70819
9.5	9.09839	4.6503	5.76687
10	5.91499	3.08485	2.92512
10.5	4.42618	6.77791	3.30263
11	6.83651	4.9772	4.01259
11.5	4.78458	3.13442	1.40447
12	4.90377	2.6663	2.18686
12.5	4.85546	3.66767	3.95244
13	6.02918	2.2138	5.62717
13.5	4.20153	2.4127	2.22375
14	5.85566	1.87379	4.17785
14.5	6.82251	3.08442	4.07993
15	3.55919	2.48618	3.76639
15.5	9.35157	4.29541	4.72663
16	9.19985	2.99789	2.47247
16.5	2.82049	1.79582	3.49465
17	3.30091	5.05512	1.99928
17.5	8.00783	3.00383	2.99225
18	2.2867	1.66114	4.12681
18.5	3.77377	3.28109	3.90937
19	3.01244	2.7156	4.04976
19.5	5.0145	2.30899	2.19426
20	2.32206	1.72353	2.47768
20.5	5.46361	2.25481	2.04935
21	2.58169	2.18306	2.58258
21.5	4.46039	2.70945	3.94723
22	3.62417	2.44018	2.59079
22.5	2.21036	3.56786	2.20949
23	4.01653	1.30517	1.66415
23.5	3.93689	2.6615	3.13394
24	1.86282	1.16483	3.54647
24.5	2.61568	2.21782	5.05501
25	5.98451	3.09144	1.29195

## Sheet: control
	nor_control	nor_control.1	nor_control.2
-0.533333	1.39353	0.494706	0.450462
-0.266667	0.597507	0.455504	0.409964
0	0.741777	0.742069	1.07389
0.5	0.705014	0.384435	0.65861
1	0.93138	0.593748	0.833553
1.5	0.786941	0.679114	0.659801
2	0.775851	0.362251	0.551995
2.5	0.736079	1.00653	0.400348
3	1.02171	0.638248	1.3592
3.5	0.830971	0.491434	0.710234
4	0.721836	0.647695	0.558576
4.5	0.901948	0.727905	0.636226
5	0.732	1.9249	1.1779
5.5	0.791584	0.634343	0.619557
6	0.902744	0.438865	1.09966
6.5	0.838308	0.915393	3.80795
7	0.823918	1.26821	0.625287
7.5	0.653789	0.729698	0.639834
8	0.629719	2.46278	2.58435
8.5	0.867621	0.602473	0.486203
9	0.714687	1.094	0.817594
9.5	0.774851	0.52211	1.30502
10	0.674958	0.766341	0.893642
10.5	1.27763	0.670501	0.484911
11	0.597937	1.5189	0.613142
11.5	0.675942	0.491963	0.556223
12	1.09391	0.703785	0.889086
12.5	2.2213	1.42245	0.66445
13	1.12271	0.63635	0.702894
13.5	1.16248	0.968655	0.877534
14	0.751883	0.723555	0.978672
14.5	1.13075	1.31194	0.935221
15	1.0086	1.5063	1.67671
15.5	1.21764	0.573674	1.45369
16	1.09464	0.588499	1.2309
16.5	1.94297	0.495255	0.743598
17	0.780582	0.920879	0.553995
17.5	0.972773	0.772809	1.04051
18	1.01124	1.76256	1.2061
18.5	1.1641	0.80293	3.06635
19	1.65303	1.51566	1.02804
19.5	0.873891	0.656913	0.66265
20	1.05012	0.812144	0.616874
20.5	2.57146	0.909055	0.885286
21	0.867815	1.14295	1.02422
21.5	1.48808	0.629609	0.892127
22	1.07052	1.00998	1.08852
22.5	1.27688	0.733387	0.78439
23	1.12479	0.616066	0.919403
23.5	1.65206	0.663544	0.80659
24	1.35732	1.88202	0.656844
24.5	2.98809	4.17953	0.652058
25	1.63639	1.98678	0.676723
