# Supplementary material for: Large-scale identification of plasma membrane repair proteins revealed spatiotemporal cellular responses to plasma membrane damage
Source: eLife. 2026 Mar 10;14:RP108585. doi: 10.7554/eLife.108585 (PMC12975127; doi:10.7554/eLife.108585)
Supplement: Figure 2—source data 2. [file elife-108585-fig2-data2.zip › Figure_2–Source Data/Epo1_rep.xlsx]

## Sheet: damage_site
	nor_damage_mean	nor_damage_mean.1	nor_damage_mean.2	nor_damage_mean.3
-0.533333	0.912619	1.18685	0.909812	0.986439
-0.266667	0.709406	0.708379	0.544509	0.669897
0	0.71864	0.853852	0.667537	0.755233
0.5	0.630724	1.44178	0.97905	0.598755
1	0.725339	1.11647	0.755754	0.680511
1.5	0.70707	1.43975	0.905255	0.67546
2	1.1476	0.75314	0.792616	0.749885
2.5	0.697015	0.826879	0.823351	0.761101
3	0.924552	0.953536	0.809773	0.683492
3.5	0.7834	0.815954	1.40712	0.798359
4	0.783563	0.914226	0.988675	0.677652
4.5	0.643359	0.753592	1.06785	0.71017
5	1.29935	1.0539	2.17355	0.658543
5.5	2.13107	1.05085	2.25079	1.44515
6	3.13766	0.985201	2.84149	1.40476
6.5	2.31856	1.26689	3.88227	0.945037
7	2.92726	1.74813	2.71603	1.35552
7.5	2.74562	2.96756	4.21362	2.30246
8	2.27003	3.37617	5.1969	3.23429
8.5	3.40105	3.11939	6.25525	2.70332
9	3.36702	3.15148	7.02802	2.80073
9.5	2.75955	2.89584	6.49608	3.31077
10	3.72736	3.7031	6.02762	3.32454
10.5	5.31114	3.4914	7.25221	4.18313
11	5.03244	4.14662	9.04866	4.33593
11.5	6.07759	4.11217	8.23261	5.16852
12	5.09129	6.06141	10.711	4.68236
12.5	5.77124	5.46776	11.2119	5.31327
13	6.34004	5.26395	9.12383	6.0923
13.5	8.65729	4.38921	10.5474	5.57154
14	9.10855	4.55095	9.04198	5.33294
14.5	10.404	4.09689	9.93858	6.30734
15	8.47172	4.77981	8.88758	8.38886
15.5	9.7067	3.75417	9.78378	7.39525
16	10.6139	3.14605	9.46781	10.3332
16.5	9.46798	3.1495	9.05304	8.59229
17	9.09722	3.0481	11.1588	9.90241
17.5	10.9277	3.34115	9.23802	8.76709
18	11.33	2.33795	12.2696	9.67626
18.5	12.6015	2.83133	11.5375	10.2899
19	9.68075	2.67643	10.5205	10.6752
19.5	7.65316	2.93212	7.69601	13.3619
20	11.5722	2.5642	8.66057	12.6239
20.5	12.2294	3.20609	8.59865	11.5025
21	9.40357	2.67759	9.38058	13.3371
21.5	8.98574	2.45506	10.4741	14.1113
22	11.1564	2.59206	10.3588	11.8804
22.5	14.3234	3.12912	10.7458	12.417
23	9.88642	2.56834	9.86558	14.0913
23.5	12.119	2.34953	10.2341	11.7444
24	14.8506	2.31482	10.3851	9.82017
24.5	11.556	2.28945	9.62097	11.9822
25	13.8232	1.81074	7.48873	12.1138

## Sheet: budtip
	nor_budtip	nor_budtip.1	nor_budtip.2	nor_budtip.3
-0.533333	5.78964	5.10535	7.49882	8.35463
-0.266667	7.49047	6.18298	10.1078	12.3871
0	10.6117	7.22807	12.1044	14.4574
0.5	10.844	5.4819	13.2988	13.9094
1	9.18103	4.84127	14.6338	10.4301
1.5	8.12015	4.33362	13.026	9.07849
2	10.4104	4.57685	12.3317	7.26544
2.5	7.95479	4.09101	9.63125	7.26126
3	8.87658	4.05944	9.14523	5.53471
3.5	7.83865	4.55804	11.2042	6.83451
4	7.70605	5.52486	11.1456	5.93758
4.5	7.78303	6.5594	9.12701	7.51672
5	5.69581	3.88455	7.8889	6.87676
5.5	8.14235	4.88706	9.78441	6.78763
6	6.79117	4.72138	7.32775	8.04316
6.5	7.41177	5.57661	5.98416	8.54494
7	6.91659	5.07235	5.69806	4.90686
7.5	5.87273	3.78832	5.8115	6.4787
8	6.49424	3.83623	4.17121	4.88271
8.5	5.73474	5.07305	4.48363	5.52221
9	5.35122	3.46132	3.53202	3.97869
9.5	5.68073	3.58356	3.89684	4.44749
10	4.49903	3.74953	3.9732	3.04279
10.5	4.4245	4.00582	3.71622	3.99145
11	3.37099	4.45803	3.28321	3.46611
11.5	3.48173	5.06081	4.0212	3.95529
12	3.52476	5.76555	4.24346	3.95624
12.5	3.71694	5.13126	4.13089	3.64261
13	3.02986	3.94714	4.62015	3.01913
13.5	2.77863	4.46308	4.11219	3.48101
14	2.38051	3.84098	3.45768	2.44635
14.5	2.94642	4.16338	3.36763	2.03134
15	2.71311	4.79693	3.81395	3.51794
15.5	3.26597	4.53513	4.30721	3.21882
16	2.1615	5.48638	4.37719	3.20352
16.5	3.0823	4.2975	4.50537	3.12354
17	2.32126	5.14648	4.70051	2.84729
17.5	2.83791	4.39564	5.0212	3.07163
18	2.36059	3.7732	4.94916	2.80973
18.5	2.79527	3.59636	3.1565	3.17567
19	2.57098	3.13549	3.77981	2.57261
19.5	3.50916	3.59308	5.28022	2.48287
20	4.34552	3.87812	4.25366	3.17285
20.5	2.1494	4.12978	3.99221	3.14638
21	3.89271	4.32471	4.05932	3.76827
21.5	2.90339	4.48875	4.52702	2.66692
22	2.15211	4.11217	6.01313	2.72361
22.5	2.41751	4.44423	4.95534	2.35208
23	3.20042	4.52259	4.07774	2.63904
23.5	2.3836	5.32085	3.60199	2.80007
24	2.36651	4.81268	3.47579	1.6305
24.5	1.72147	4.43644	4.36861	1.83961
25	1.84299	5.30852	5.18555	1.85957

## Sheet: control
	nor_control	nor_control.1	nor_control.2	nor_control.3
-0.533333	0.773782	1.13444	0.998597	0.697315
-0.266667	0.492349	2.12483	0.608067	0.479687
0	0.54862	0.692989	0.790081	0.570723
0.5	0.484389	0.918142	0.701707	0.495088
1	0.592555	1.29932	0.918464	0.527567
1.5	0.632974	1.29914	0.587954	0.574078
2	0.495673	1.05148	0.555998	0.919293
2.5	0.494673	0.889354	0.649306	1.07675
3	0.58925	0.869152	0.694226	0.616713
3.5	0.604945	0.88128	0.715081	0.595283
4	0.858669	0.988898	1.14795	0.596371
4.5	0.731489	1.01649	0.846815	0.882238
5	0.78417	1.22581	0.635158	0.671176
5.5	0.580714	1.01455	0.790658	1.34537
6	0.622775	1.09157	1.01754	0.753997
6.5	0.676238	0.895461	1.04838	0.909843
7	0.678047	1.16348	0.992777	0.727123
7.5	0.780335	1.02663	0.905003	0.637707
8	0.841783	0.805582	0.872532	0.809853
8.5	0.639871	0.882225	0.93196	0.852819
9	0.861138	1.15761	0.799455	1.08583
9.5	0.733644	0.965253	0.816468	0.740074
10	1.64035	0.94119	1.16128	1.23492
10.5	0.638274	1.2997	1.04473	0.837535
11	0.746403	1.15344	0.850821	0.832391
11.5	0.720254	1.06029	0.846753	0.906988
12	0.838777	1.01488	0.786334	1.0239
12.5	0.779923	0.955476	0.700812	0.802331
13	0.902635	0.892435	0.866136	0.675676
13.5	0.747582	1.04283	0.712485	1.15928
14	0.959483	0.81699	0.704281	0.776899
14.5	0.904997	0.822694	0.758936	0.770163
15	0.66837	0.959568	0.730318	0.696504
15.5	0.807607	0.995295	0.778931	0.916167
16	0.650147	0.876287	0.607686	0.838052
16.5	0.914152	1.03151	0.782901	0.637741
17	0.743909	0.922251	0.685637	1.09803
17.5	0.919707	0.86215	0.751496	0.711739
18	0.644391	1.20132	0.658563	0.820004
18.5	0.578901	0.807354	0.642501	0.648009
19	0.59793	1.03449	0.613145	0.664827
19.5	0.532196	0.885106	0.894858	0.638022
20	0.5555	0.947205	0.652667	0.661499
20.5	0.571453	1.1279	0.61413	0.673238
21	0.59167	1.01869	0.660225	0.649958
21.5	0.826296	0.81737	0.654525	0.708851
22	0.656725	0.999679	0.616405	0.69929
22.5	0.568433	1.18964	0.566289	0.714579
23	0.57165	0.882085	0.585559	0.721022
23.5	0.56793	0.913488	0.60075	0.623396
24	0.604283	0.841318	0.73552	0.619944
24.5	0.590075	0.840808	0.789901	0.608551
25	0.591159	0.724308	0.620302	0.644986
