# Supplementary material for: Large-scale identification of plasma membrane repair proteins revealed spatiotemporal cellular responses to plasma membrane damage
Source: eLife. 2026 Mar 10;14:RP108585. doi: 10.7554/eLife.108585 (PMC12975127; doi:10.7554/eLife.108585)
Supplement: Figure 2—source data 2. [file elife-108585-fig2-data2.zip › Figure_2–Source Data/Exo84_rep.xlsx]

## Sheet: damage_site
	nor_damage_mean	nor_damage_mean.1	nor_damage_mean.2
-0.533333	0.64246	0.53785	0.657726
-0.266667	0.417732	0.392654	0.522319
0	0.499138	0.711495	0.528573
0.5	0.558362	0.595443	0.659087
1	0.699119	0.53926	0.707233
1.5	0.627711	0.512003	1.04657
2	0.679583	0.612293	0.673377
2.5	1.01686	0.838374	1.64255
3	0.475589	0.627827	2.55918
3.5	1.2998	0.591077	1.28356
4	1.90394	0.749144	1.61046
4.5	4.72511	0.813367	3.13836
5	7.35479	2.43402	3.15114
5.5	8.80871	5.29587	9.91046
6	13.6873	9.51761	13.5607
6.5	7.76718	10.7967	16.0801
7	7.52539	13.9719	15.3153
7.5	13.1704	17.2729	20.8345
8	13.8911	19.4833	21.9596
8.5	17.5313	16.2887	17.6087
9	17.2922	13.8189	19.2061
9.5	19.0289	12.9399	18.8803
10	15.0212	14.3033	15.4796
10.5	18.1636	15.0551	12.2236
11	14.8579	18.5114	11.6767
11.5	15.4806	13.1724	11.9833
12	15.181	16.8026	8.43552
12.5	14.9905	13.524	6.73444
13	12.1501	12.4458	7.05789
13.5	11.3056	10.5134	12.8727
14	7.7028	8.59736	9.10541
14.5	13.3843	9.8417	11.4624
15	14.4481	11.4234	7.15047
15.5	9.93039	6.58443	6.35491
16	9.43783	5.71939	8.01947
16.5	9.60276	7.32067	4.94409
17	12.821	5.67759	8.13098
17.5	12.7177	2.49007	6.07501
18	11.5669	3.9523	6.73791
18.5	12.6406	4.93464	4.96903
19	7.72444	5.07079	4.09406
19.5	10.9127	3.05355	3.6177
20	7.95105	4.30243	3.15494
20.5	8.32801	2.61738	2.93214
21	6.93849	1.84728	2.75563
21.5	7.65654	1.88453	1.93345
22	7.31804	2.26513	2.56341
22.5	9.57151	2.03499	1.78901
23	12.5479	2.08507	1.68342
23.5	8.53822	3.99443	2.04228
24	6.52034	1.79062	2.02801
24.5	4.34784	2.19954	1.81049
25	3.59046	2.30003	1.36442

## Sheet: budtip
	nor_budtip	nor_budtip.1	nor_budtip.2
-0.533333	12.5437	6.66118	12.044
-0.266667	12.3965	9.74568	5.2782
0	9.08538	11.4592	5.02508
0.5	12.4238	7.13192	6.81289
1	7.99245	7.89617	5.56587
1.5	8.98302	6.23231	6.28224
2	7.56264	6.64872	11.6705
2.5	7.01011	13.5017	6.13426
3	8.11236	7.76237	6.55607
3.5	8.74546	7.55238	7.4832
4	6.42241	9.66597	10.6772
4.5	7.79029	5.28029	3.35274
5	9.0942	4.2054	7.83479
5.5	5.26273	6.30904	4.62057
6	3.84718	3.97669	2.66311
6.5	7.5323	2.00094	1.73711
7	4.22738	2.45333	1.68165
7.5	3.13217	1.38925	1.7231
8	2.61687	1.41589	1.52503
8.5	2.01899	1.44696	1.19463
9	1.83124	3.45788	2.47392
9.5	1.93593	1.10013	1.68446
10	1.98008	1.68475	0.925947
10.5	1.57764	1.23601	1.44761
11	3.21641	1.14933	1.77155
11.5	2.30841	0.653875	3.01081
12	1.84815	1.34395	1.16231
12.5	1.6234	1.02688	1.24917
13	2.14423	0.924575	1.04288
13.5	3.21411	0.83696	1.304
14	2.11253	1.20127	1.27858
14.5	2.15807	1.46188	1.54687
15	2.10889	1.30867	2.12244
15.5	1.87887	0.707834	1.84935
16	1.816	0.905212	1.92602
16.5	1.63387	0.886545	1.38976
17	1.56721	1.13518	1.46341
17.5	1.60169	1.43547	1.5345
18	2.64757	0.6668	0.975295
18.5	2.28076	0.693623	1.43469
19	2.18142	1.00761	1.15934
19.5	2.07644	1.16795	1.34778
20	2.15129	0.751023	0.785694
20.5	1.88939	1.34587	0.860034
21	2.07995	0.836114	1.31046
21.5	2.0067	1.21032	1.22493
22	2.11208	1.17105	1.03456
22.5	1.84784	1.28003	1.6425
23	2.17393	0.705588	1.47639
23.5	2.2917	0.747726	1.48973
24	2.09676	1.49782	1.57858
24.5	2.51382	1.39221	1.04135
25	2.55747	0.778436	0.641985

## Sheet: control
	nor_control	nor_control.1	nor_control.2
-0.533333	0.681599	0.932264	0.920744
-0.266667	0.43888	0.583987	1.01331
0	0.446026	0.442555	0.863763
0.5	0.629883	0.768379	1.11593
1	0.564967	0.557451	0.915623
1.5	0.928362	0.906342	0.858644
2	0.618829	0.588614	0.844585
2.5	1.0851	0.746307	0.969225
3	0.721031	0.754877	0.837147
3.5	0.506337	0.966099	0.836616
4	1.37104	0.636366	0.888157
4.5	1.04601	0.892227	0.851266
5	1.14932	0.849768	0.715129
5.5	1.25197	0.715124	0.718276
6	0.917892	0.77839	1.15856
6.5	1.54455	0.689465	0.923513
7	1.42205	0.848022	1.21836
7.5	1.12966	0.555912	0.793055
8	1.64931	0.602705	0.814816
8.5	1.52051	0.747506	0.915327
9	1.28714	0.693029	1.12681
9.5	0.936492	0.679327	0.967722
10	1.85663	0.760174	0.991827
10.5	1.43383	0.651801	1.10922
11	1.44166	1.11418	1.3881
11.5	1.30447	0.854754	1.09434
12	1.03013	0.757416	1.38807
12.5	1.90417	0.690132	1.01355
13	1.83647	1.01715	0.950489
13.5	1.88194	0.847195	0.874432
14	2.27059	1.70893	1.17787
14.5	1.87262	1.0318	1.20372
15	1.33016	0.848794	0.897678
15.5	1.99156	1.17893	1.12878
16	2.75211	1.71967	1.23472
16.5	4.07696	1.17715	1.16178
17	3.49454	1.16435	1.00361
17.5	2.51008	1.85198	1.26321
18	1.79234	1.78144	1.05327
18.5	1.55897	1.45499	1.26546
19	2.1205	1.3759	1.12008
19.5	3.14481	1.16761	1.00215
20	3.81437	1.19113	0.895036
20.5	4.19584	1.56761	0.922695
21	5.21549	1.60606	0.892206
21.5	3.37278	1.08976	0.756751
22	2.95941	1.82781	0.939838
22.5	3.06256	1.38647	0.908627
23	2.03951	1.52194	1.20364
23.5	2.87087	1.26685	0.868077
24	2.31041	1.37382	0.968545
24.5	1.71529	1.3989	0.814638
25	1.71159	1.66732	0.66794
