# Supplementary material for: Large-scale identification of plasma membrane repair proteins revealed spatiotemporal cellular responses to plasma membrane damage
Source: eLife. 2026 Mar 10;14:RP108585. doi: 10.7554/eLife.108585 (PMC12975127; doi:10.7554/eLife.108585)
Supplement: Figure 2—source data 2. [file elife-108585-fig2-data2.zip › Figure_2–Source Data/Flc1_rep.xlsx]

## Sheet: damage_site
	nor_damage_mean	nor_damage_mean.1	nor_damage_mean.2	nor_damage_mean.3
-0.533333	1.07464	0.430277	0.219405	0.399619
-0.266667	0.391801	0.223702	0.156068	0.21532
0	0.392701	0.228926	0.131979	0.378848
0.5	0.60418	0.192244	0.326995	0.252333
1	0.54103	0.305589	0.266458	0.235909
1.5	0.549155	0.148584	0.1876	0.291308
2	0.499601	0.22788	0.446342	0.60685
2.5	0.472621	0.245643	0.366212	0.267155
3	0.581261	0.223707	0.395001	0.36838
3.5	0.413918	0.438264	0.313221	0.368856
4	0.481853	0.343371	0.402706	0.301548
4.5	0.525561	0.333537	0.874912	0.28468
5	0.468808	0.300781	1.29302	0.297721
5.5	0.463302	0.504781	1.08919	0.392878
6	0.376044	0.44262	1.73102	0.340318
6.5	0.302297	0.426594	1.32815	0.260996
7	0.365906	0.283947	1.16137	0.419073
7.5	0.425107	0.387933	1.05974	0.716872
8	0.371984	0.392782	1.61177	0.661315
8.5	0.464021	0.659045	2.17409	1.54751
9	0.417338	0.911142	2.10273	1.10253
9.5	0.50078	0.718083	1.81217	1.6225
10	0.553669	0.803465	1.571	1.78872
10.5	0.675376	1.37307	1.85658	1.74694
11	1.03359	1.10876	1.62234	1.92262
11.5	0.708568	0.961553	1.92473	2.09163
12	0.870375	1.35409	1.96395	2.45699
12.5	1.00713	1.17853	2.02298	3.0881
13	1.28252	1.38236	2.61895	2.39591
13.5	1.39883	1.35658	2.00661	2.9718
14	1.22269	1.52593	1.74	3.15288
14.5	1.22827	1.48165	2.06086	2.82905
15	1.26964	1.91277	1.65953	2.64703
15.5	1.14036	1.58771	1.72507	2.8333
16	1.2635	1.93473	2.04539	2.76856
16.5	1.25405	2.12694	2.67208	2.50997
17	1.17584	2.60642	1.91727	2.32215
17.5	1.21434	2.89418	2.07019	2.00665
18	0.861867	1.87361	1.99972	2.55926
18.5	0.999755	2.30884	1.66037	2.41145
19	0.886105	2.10329	1.98108	2.20416
19.5	1.12641	2.38534	2.19537	1.89488
20	0.766923	2.45406	2.16245	1.96794
20.5	1.02289	2.15668	1.93366	2.14018
21	1.21739	2.00952	1.65372	1.67315
21.5	0.945668	2.29703	1.87465	1.57455
22	1.05335	2.10087	1.89259	1.68558
22.5	1.25783	2.29095	2.20848	1.59405
23	1.12898	2.34164	1.98536	1.6243
23.5	0.874251	2.53495	1.95994	2.00822
24	1.31465	1.94235	2.01321	1.64075
24.5	1.09483	2.45916	2.22652	1.58569
25	0.99709	2.01015	1.60723	1.45716

## Sheet: budtip
	nor_budtip	nor_budtip.1	nor_budtip.2	nor_budtip.3
-0.533333	4.18897	5.17522	5.38763	7.09036
-0.266667	5.06876	6.24566	6.58024	8.72974
0	4.95527	6.02762	6.72383	7.85488
0.5	5.12122	6.75226	6.16029	8.81374
1	4.15777	6.0243	5.49561	8.78707
1.5	4.1004	5.95732	6.31833	8.11272
2	4.47721	5.64443	5.88984	8.16505
2.5	4.07216	6.86715	5.82273	7.26498
3	3.84804	6.38194	5.3646	7.39818
3.5	3.74759	6.6575	4.60851	6.4349
4	3.57545	6.72175	4.71862	6.15181
4.5	3.43792	6.15097	4.10202	6.62417
5	3.99148	6.66592	3.99761	6.66618
5.5	3.07751	6.85436	4.66987	6.62703
6	4.1279	6.46989	5.16646	6.1396
6.5	3.33346	6.71649	5.01875	6.18265
7	3.63756	5.81399	5.05954	6.34251
7.5	5.20019	5.96709	5.75802	6.4235
8	5.78121	6.2244	5.33043	6.28661
8.5	5.33384	5.84302	5.10964	5.8698
9	4.97098	5.87755	4.95536	6.26865
9.5	4.4309	4.98051	5.09055	6.45104
10	4.76845	4.47786	5.44117	6.12227
10.5	4.63003	4.29664	4.98474	5.9362
11	4.67227	4.04826	5.03005	6.51679
11.5	5.47199	4.00547	5.03852	6.60808
12	4.96035	5.07657	6.16254	5.07317
12.5	4.95405	5.46887	5.89	5.13488
13	5.42444	5.26559	6.05756	5.57523
13.5	5.76001	4.93017	5.11843	5.88891
14	6.24163	4.83216	5.09184	5.81663
14.5	5.53312	5.32217	5.2033	4.95859
15	5.70587	4.65388	5.62696	4.72634
15.5	5.02969	4.2047	5.17888	5.39931
16	4.92531	3.69122	4.79199	5.31907
16.5	5.10613	3.92042	5.28065	5.91257
17	5.01096	4.13825	4.81514	4.80799
17.5	4.7257	4.0784	4.97385	4.0247
18	4.92385	4.46774	5.04104	4.45886
18.5	4.78197	4.11557	4.54546	3.66008
19	5.02175	4.24223	4.61728	3.3362
19.5	5.05249	4.47124	5.20097	4.06405
20	5.32148	4.07442	4.82536	2.96774
20.5	4.88552	4.13526	5.86124	3.22754
21	4.9194	4.21688	4.95969	2.97872
21.5	5.38733	3.57146	4.64565	3.33142
22	4.11798	3.95135	4.98058	3.53041
22.5	4.65479	3.60692	4.64112	3.12608
23	4.80548	3.39273	4.43667	3.64712
23.5	5.1376	3.3986	4.19431	3.11305
24	4.60956	3.41899	4.04778	3.26182
24.5	4.90331	3.93671	4.22688	3.27137
25	4.34579	4.10564	4.05335	3.5002

## Sheet: control
	nor_control	nor_control.1	nor_control.2	nor_control.3
-0.533333	0.492902	0.538391	0.601036	0.566578
-0.266667	0.382073	0.394113	0.761867	0.473781
0	0.376735	0.522045	0.745263	0.569014
0.5	0.357742	0.933382	0.570892	0.681938
1	0.330411	0.972499	0.670461	0.641641
1.5	0.336439	0.429981	0.587337	0.617376
2	0.332446	0.447245	0.543145	0.548156
2.5	0.444081	0.41244	0.587151	0.534683
3	0.325971	0.399027	0.715112	0.512831
3.5	0.390806	0.431891	0.741038	0.684484
4	0.369973	0.299865	0.561438	0.563142
4.5	0.303977	0.404432	0.514385	0.559584
5	0.362682	0.349532	0.682549	0.528946
5.5	0.246717	0.434715	0.778378	0.810285
6	0.367256	0.414705	0.894486	1.19785
6.5	0.585591	0.414576	0.579207	1.11167
7	0.397726	0.316125	0.607881	0.505055
7.5	0.471724	0.420185	0.944436	0.587551
8	0.656369	0.425001	1.00229	0.608957
8.5	0.422543	0.44251	0.807473	0.721287
9	0.516713	0.365417	1.12668	0.398976
9.5	0.644257	0.517927	0.694572	0.500502
10	0.554271	0.731219	0.913899	0.519655
10.5	0.710825	0.445714	0.667379	0.533911
11	0.697966	0.419458	0.808774	0.620464
11.5	0.611435	0.552003	0.518639	0.680532
12	0.588683	0.469644	0.696194	0.545825
12.5	0.749246	0.60746	0.593565	0.613272
13	0.653667	0.676899	0.627048	0.703322
13.5	0.719426	0.564848	0.64756	0.507056
14	1.05909	0.751182	0.673911	0.814028
14.5	0.832292	0.621804	0.638508	0.563943
15	0.797347	0.438692	0.903652	0.568314
15.5	0.571278	0.77755	0.64948	0.607195
16	0.611479	0.562293	0.702555	0.747812
16.5	0.713637	0.801898	0.68897	0.761162
17	0.564384	0.359501	0.836333	0.649771
17.5	0.708599	0.483655	0.597035	0.552757
18	0.650812	0.354006	0.636678	0.715279
18.5	1.16845	0.639846	0.808094	0.834851
19	0.615553	0.681961	0.63594	0.512037
19.5	0.796031	0.570912	0.680861	0.645651
20	0.763074	0.497806	0.528371	0.938075
20.5	0.655212	0.558786	0.496577	0.796221
21	0.515936	0.509863	0.604713	0.675725
21.5	0.600064	0.904271	0.627012	0.538529
22	0.666875	0.739683	0.567408	0.530304
22.5	0.803672	0.472838	0.481807	0.617276
23	0.715996	0.556451	0.594321	0.587551
23.5	0.513603	0.720484	0.568893	0.647511
24	0.895664	0.7778	0.484372	0.756019
24.5	0.904627	0.647004	0.498004	0.76997
25	0.527298	0.661878	0.686169	0.885338
