# Supplementary material for: Large-scale identification of plasma membrane repair proteins revealed spatiotemporal cellular responses to plasma membrane damage
Source: eLife. 2026 Mar 10;14:RP108585. doi: 10.7554/eLife.108585 (PMC12975127; doi:10.7554/eLife.108585)
Supplement: Figure 2—source data 2. [file elife-108585-fig2-data2.zip › Figure_2–Source Data/Gyl1_rep.xlsx]

## Sheet: damage_site
	nor_damage_mean	nor_damage_mean.1	nor_damage_mean.2
-0.533333	0.751734	0.884332	1.06679
-0.266667	0.81567	0.81545	1.13505
0	0.744378	1.08789	1.26119
0.5	0.818174	0.956976	1.03008
1	0.775788	1.47531	1.15567
1.5	0.881954	1.98983	1.23475
2	0.679393	1.65915	0.972779
2.5	0.618878	1.93984	1.34646
3	0.445536	1.7067	1.09584
3.5	1.43831	5.16715	1.4707
4	1.68264	5.52293	1.65639
4.5	2.49397	9.40351	2.35784
5	2.09985	12.3458	0.772792
5.5	2.55856	13.5406	1.9389
6	3.88816	14.145	1.82464
6.5	4.43031	7.78967	1.26173
7	8.27563	11.7595	1.44878
7.5	5.89575	7.58872	2.08501
8	6.74232	11.1618	2.0819
8.5	12.6418	14.2621	7.98855
9	8.56199	10.3121	6.37861
9.5	13.3633	10.2102	9.54813
10	7.34343	9.4303	10.0034
10.5	3.86032	11.7227	10.9869
11	10.9463	13.4165	10.0699
11.5	11.9428	11.7964	7.15473
12	10.7481	7.12118	8.31758
12.5	9.04952	10.1893	4.35126
13	5.27642	7.57599	6.26442
13.5	6.25819	10.2314	7.69924
14	7.02703	10.8127	4.80406
14.5	6.29661	6.44753	5.37387
15	5.10716	5.33261	5.26857
15.5	5.50736	5.78097	5.16306
16	6.15162	4.12041	4.77853
16.5	4.62484	6.42589	6.77152
17	4.06698	8.74397	4.67312
17.5	4.97667	3.60338	3.19032
18	10.2477	4.63886	4.11829
18.5	7.96012	4.16341	4.39418
19	5.54458	5.37278	2.60974
19.5	5.2998	5.76071	3.03313
20	7.66539	9.11874	3.49144
20.5	4.97751	4.99655	2.40375
21	3.09065	4.75409	3.12104
21.5	3.24107	4.67044	5.96372
22	3.38308	4.64149	4.48297
22.5	2.65066	9.9011	1.36454
23	3.7832	8.40965	1.08328
23.5	1.80475	5.24001	2.14071
24	1.77925	3.2327	6.93359
24.5	1.85722	3.75373	3.83595
25	1.83377	4.79099	2.67282

## Sheet: budtip
	nor_budtip	nor_budtip.1	nor_budtip.2
-0.533333	12.4213	2.61164	1.73557
-0.266667	13.0013	2.92476	1.90815
0	14.4524	1.49089	1.81755
0.5	13.9153	4.18087	1.41169
1	12.3544	2.22838	0.938662
1.5	11.0905	3.04219	1.28068
2	11.2025	3.63807	3.25887
2.5	13.0189	2.19415	1.35212
3	10.9888	2.27466	1.4747
3.5	10.7296	2.07311	2.89924
4	10.6082	3.41858	5.25524
4.5	10.2296	2.08503	2.51878
5	7.47785	1.42333	2.5846
5.5	6.63659	1.92511	2.10058
6	6.47731	4.4874	1.81594
6.5	7.76913	2.8989	1.69003
7	7.10573	1.71847	1.5581
7.5	6.19028	1.85939	1.6035
8	3.18493	1.65103	1.22044
8.5	3.17508	1.00593	2.46093
9	2.21755	1.06819	1.17434
9.5	2.18174	1.09403	0.810203
10	3.25474	0.82235	0.892376
10.5	3.4782	2.30155	1.06737
11	2.37202	1.56367	1.27505
11.5	3.20762	2.45313	1.57998
12	1.48151	1.03937	1.94819
12.5	2.01378	0.846145	1.24032
13	1.88554	0.845997	1.62113
13.5	4.62355	1.10865	1.27192
14	2.81713	1.49716	1.68498
14.5	2.1687	0.755966	1.39123
15	2.76995	1.35637	1.71018
15.5	2.22909	1.32408	1.458
16	2.3642	1.2517	1.31095
16.5	2.23436	0.9351	1.37359
17	2.7731	1.11815	1.40939
17.5	2.47784	1.24442	2.93503
18	2.11041	1.50147	1.27083
18.5	2.69137	0.86899	1.43914
19	2.19752	0.801055	1.65575
19.5	2.98262	0.86641	1.27873
20	1.96403	1.16168	1.63695
20.5	1.31879	1.32132	1.6795
21	1.91026	0.8592	1.00577
21.5	1.68779	0.986673	1.57253
22	2.56572	0.880735	1.31234
22.5	2.44547	0.839177	1.91449
23	2.43258	0.846922	1.36167
23.5	1.81139	1.05872	1.14653
24	1.99844	0.808041	1.08869
24.5	2.55618	0.959395	1.11076
25	2.02656	1.07784	1.57175

## Sheet: control
	nor_control	nor_control.1	nor_control.2
-0.533333	0.928471	1.24071	1.22652
-0.266667	0.637045	1.16498	1.14406
0	0.628586	1.01913	1.17571
0.5	0.706225	1.03255	1.38303
1	0.666212	1.28387	1.04797
1.5	0.568581	0.994839	1.10824
2	0.57569	0.937613	1.1606
2.5	0.400372	1.11389	0.999919
3	0.554612	1.01098	1.32904
3.5	0.525598	0.991186	1.79954
4	0.43995	0.897153	1.02431
4.5	0.417708	0.904017	1.12228
5	1.02209	0.807645	0.950064
5.5	0.583521	0.808515	1.04627
6	0.58668	0.759518	0.948506
6.5	0.759503	0.657875	1.12862
7	0.600038	0.810834	1.02382
7.5	0.708316	0.777627	2.3133
8	1.5464	0.831622	1.16248
8.5	0.763138	0.796648	1.03995
9	0.868491	0.916734	0.983352
9.5	0.772498	0.757415	1.2064
10	0.761591	0.846118	0.97362
10.5	0.975915	0.970481	1.27424
11	0.741234	0.795477	0.979444
11.5	0.614605	0.940383	1.19547
12	0.709333	1.30308	0.994896
12.5	1.17526	1.03655	1.07071
13	0.880365	0.925455	1.00571
13.5	0.729083	1.03167	1.14522
14	0.844863	1.01586	1.1687
14.5	1.17153	1.21384	1.88296
15	0.793222	1.08042	1.20287
15.5	0.753978	1.68195	1.6599
16	0.742183	1.25125	1.9257
16.5	0.753551	1.05541	1.22893
17	1.05742	0.917998	1.11656
17.5	0.8795	1.31625	0.970989
18	0.757467	1.03994	1.39512
18.5	0.826118	1.25144	1.78403
19	0.69303	1.50933	1.52788
19.5	0.678677	1.48637	1.20604
20	0.88058	1.0852	1.57877
20.5	1.19856	1.09568	1.18199
21	0.869596	0.939639	1.35681
21.5	0.845813	1.23791	0.867197
22	0.637679	2.10118	1.04782
22.5	0.62817	2.25716	1.43746
23	0.549547	2.52215	1.49072
23.5	0.638935	2.38997	1.24879
24	0.506338	2.67663	1.50441
24.5	0.600827	2.56037	0.865257
25	0.564721	2.10186	1.33511
