# Supplementary material for: Large-scale identification of plasma membrane repair proteins revealed spatiotemporal cellular responses to plasma membrane damage
Source: eLife. 2026 Mar 10;14:RP108585. doi: 10.7554/eLife.108585 (PMC12975127; doi:10.7554/eLife.108585)
Supplement: Figure 2—source data 2. [file elife-108585-fig2-data2.zip › Figure_2–Source Data/Kel1_rep.xlsx]

## Sheet: damage_site
	nor_damage_mean	nor_damage_mean.1	nor_damage_mean.2
-0.533333	0.39551	0.685867	0.232717
-0.266667	0.376412	0.391318	0.2083
0	0.467919	0.372733	0.274619
0.5	0.54714	0.637887	0.396152
1	0.434438	0.489801	0.301858
1.5	0.595104	0.749135	0.45104
2	0.616699	0.711615	0.314481
2.5	0.844614	0.766518	0.386849
3	1.74229	0.602974	0.432172
3.5	0.949914	0.769985	0.658558
4	0.623355	1.65325	0.611488
4.5	0.833522	1.0395	0.543995
5	1.14273	2.02405	0.440052
5.5	1.8371	3.54738	0.548054
6	1.46039	3.73961	1.21949
6.5	1.24805	3.81353	1.61551
7	1.75562	2.95939	2.94265
7.5	1.43388	3.75262	2.64692
8	1.21896	3.93584	3.45845
8.5	1.5442	4.21447	3.53039
9	1.6846	3.99427	3.67384
9.5	1.65438	3.51309	4.40396
10	1.42649	4.46459	3.6126
10.5	1.89048	4.75773	3.48995
11	1.92938	5.53557	3.29641
11.5	1.95261	5.47965	3.48344
12	2.29668	4.63991	3.98915
12.5	1.97868	5.5893	3.14379
13	2.37998	4.97167	3.88595
13.5	2.8845	6.70748	3.80016
14	2.89068	5.95215	3.65889
14.5	2.9964	6.54514	5.2147
15	3.64468	7.0831	5.04059
15.5	3.24592	5.93872	4.7022
16	3.71869	7.01685	3.97738
16.5	4.56464	6.79545	3.69326
17	4.17331	6.89043	4.20535
17.5	3.80602	7.13152	4.68824
18	4.55307	8.17725	3.67398
18.5	3.84995	8.44529	4.40004
19	4.43706	7.28729	4.06301
19.5	4.30326	9.45796	4.86268
20	5.1961	9.43171	4.89962
20.5	4.73377	11.6523	4.3652
21	4.92077	13.866	4.33091
21.5	4.59685	13.2486	4.59264
22	5.64391	12.3736	3.96424
22.5	4.82017	11.1551	3.48064
23	5.29487	11.7481	4.2765
23.5	5.29478	12.1643	4.36812
24	4.57415	11.9586	4.37987
24.5	5.67895	11.0687	4.16282
25	5.1399	10.6095	3.92813

## Sheet: budtip
	nor_budtip	nor_budtip.1	nor_budtip.2
-0.533333	11.995	10.4321	9.97628
-0.266667	14.1056	11.7484	10.5283
0	15.372	9.94894	8.43442
0.5	14.2073	7.67983	9.24514
1	13.1402	8.99623	7.6321
1.5	15.1684	9.2783	7.17028
2	17.0784	10.1221	6.21088
2.5	20.3122	7.15136	8.0013
3	19.011	9.53904	8.15523
3.5	18.5042	8.73615	8.35454
4	18.5634	12.0606	8.19598
4.5	16.9586	10.2285	6.68071
5	18.8529	11.3572	6.99458
5.5	19.0188	9.09589	6.55288
6	22.2301	8.76329	6.1981
6.5	19.3542	10.0819	7.1815
7	19.0355	8.38912	6.93776
7.5	18.5813	8.45839	7.42951
8	18.0108	9.16544	8.45407
8.5	17.2018	9.06566	8.44996
9	16.2777	8.60924	7.44949
9.5	15.9195	9.47875	8.0459
10	13.7553	11.0189	8.00211
10.5	13.6175	11.4393	7.59704
11	14.67	12.0189	8.12159
11.5	14.775	10.0404	7.96361
12	14.1809	10.1959	7.56841
12.5	14.4552	9.73075	7.20656
13	13.5486	10.7405	6.70858
13.5	13.8466	9.66794	6.7395
14	13.7276	10.5923	6.44847
14.5	12.4433	9.55232	5.28941
15	12.9478	8.87807	5.7759
15.5	12.618	8.6581	5.2152
16	12.639	8.13015	4.89551
16.5	12.2651	7.12078	4.58738
17	11.9356	6.69572	4.74618
17.5	10.767	7.18985	5.15474
18	10.805	7.11101	5.16758
18.5	10.1076	6.28507	5.45648
19	9.83294	6.94588	6.1516
19.5	11.3886	5.99317	5.15217
20	11.6738	5.96193	5.01635
20.5	11.1004	5.86875	5.02353
21	11.0023	5.2129	5.40041
21.5	10.5296	5.5667	5.90052
22	10.7155	5.57932	4.86667
22.5	8.98411	5.65875	5.0808
23	9.88589	6.09614	5.28817
23.5	8.89192	7.55688	5.18892
24	9.10325	6.78067	6.00377
24.5	8.59922	6.71002	5.97152
25	7.76826	6.16279	5.59454

## Sheet: control
	nor_control	nor_control.1	nor_control.2
-0.533333	0.439054	0.467775	0.51491
-0.266667	0.461923	0.333009	0.390829
0	0.483005	0.490132	0.378956
0.5	0.492481	0.419164	0.468014
1	0.554191	0.365851	0.327904
1.5	0.321062	0.392675	0.467793
2	0.382525	0.449545	0.420237
2.5	0.368983	0.378851	0.415109
3	0.409229	0.369898	0.438149
3.5	0.480743	0.359076	0.388259
4	0.443721	0.421738	0.447092
4.5	0.567694	0.398099	0.435122
5	0.361537	0.444217	0.4644
5.5	0.500169	0.333861	0.473281
6	0.404694	0.395123	0.506641
6.5	0.383965	0.356101	0.400498
7	0.427126	0.382006	0.536892
7.5	0.646987	0.41622	0.548575
8	0.711649	0.367011	0.49622
8.5	0.524333	0.426137	0.604759
9	0.550377	0.378652	0.481992
9.5	0.537547	0.365826	0.607235
10	0.456979	0.41651	0.407065
10.5	0.484739	0.445873	0.438215
11	0.51212	0.420035	0.383013
11.5	0.469623	0.335326	0.523086
12	0.465683	0.805109	0.47283
12.5	0.440693	0.482142	0.559166
13	0.4421	0.738788	0.509855
13.5	0.442583	0.420446	0.489804
14	0.390154	0.440642	0.459175
14.5	0.438824	0.439662	0.519057
15	0.571536	0.464149	0.479607
15.5	0.697205	0.459244	0.527187
16	0.581794	0.48517	0.44386
16.5	0.553392	0.452023	0.466744
17	0.495747	0.527284	0.508674
17.5	0.437226	0.604376	0.41148
18	0.461398	0.56783	0.403399
18.5	0.512293	0.516849	0.397271
19	0.522259	0.700541	0.362626
19.5	0.459214	0.55979	0.520168
20	0.573299	0.485594	0.390751
20.5	0.599672	0.653108	0.359011
21	0.515426	0.567038	0.385296
21.5	0.54126	0.532546	0.403714
22	0.578426	0.494842	0.476764
22.5	0.568221	0.558413	0.401109
23	0.49126	0.515443	0.381797
23.5	0.427936	0.450565	0.431643
24	0.438297	0.504207	0.359623
24.5	0.419353	0.492959	0.500839
25	0.51688	0.517684	0.426785
