# Supplementary material for: Large-scale identification of plasma membrane repair proteins revealed spatiotemporal cellular responses to plasma membrane damage
Source: eLife. 2026 Mar 10;14:RP108585. doi: 10.7554/eLife.108585 (PMC12975127; doi:10.7554/eLife.108585)
Supplement: Figure 2—source data 2. [file elife-108585-fig2-data2.zip › Figure_2–Source Data/Kin1_rep.xlsx]

## Sheet: damage_site
	nor_damage_mean	nor_damage_mean.1	nor_damage_mean.2
-0.533333	1.24044	1.43805	1.0792
-0.266667	1.17511	1.11915	0.927011
0	1.31244	1.38374	0.984589
0.5	1.37655	1.45439	1.08153
1	1.21902	1.18416	1.15108
1.5	1.2828	1.06684	0.96922
2	1.01241	1.01326	0.693432
2.5	1.30258	0.964709	1.05968
3	1.14801	1.15966	0.834898
3.5	1.04417	0.848443	0.931946
4	0.865183	1.24222	1.20448
4.5	1.15601	0.949314	0.950336
5	1.31272	1.00802	0.848945
5.5	1.37717	1.10961	0.946167
6	1.15584	0.852868	0.869924
6.5	1.1518	1.09343	0.806267
7	1.1251	1.78729	1.05119
7.5	1.45068	1.19508	0.904103
8	1.1259	1.26025	1.3699
8.5	1.02584	0.77604	0.967866
9	1.23399	1.35973	1.28959
9.5	1.03777	1.23317	2.7305
10	2.23258	1.05299	1.56491
10.5	1.18806	1.07471	2.18364
11	1.52835	1.28275	1.44495
11.5	2.04148	2.12039	1.39675
12	1.20515	2.59174	1.37022
12.5	2.31818	3.23339	1.22324
13	1.37505	2.15452	1.57321
13.5	1.50183	3.04609	1.57326
14	1.99043	2.35825	1.56335
14.5	1.83643	1.66378	2.046
15	2.46116	2.04498	1.65379
15.5	1.87615	3.24068	1.69312
16	1.98802	2.53993	2.34244
16.5	3.1058	2.0559	2.64644
17	3.13542	1.65896	3.01528
17.5	2.57897	1.999	1.85181
18	3.363	1.48045	1.78724
18.5	2.15473	1.16718	2.32301
19	1.44949	1.28187	2.48008
19.5	2.14479	1.50998	2.14194
20	4.95593	1.9556	3.43729
20.5	2.86603	1.03333	2.51434
21	4.50375	1.57271	3.10566
21.5	3.95512	1.44952	2.24598
22	3.85511	1.25727	3.57088
22.5	4.96159	2.20231	2.62954
23	4.81457	1.55341	2.01811
23.5	3.3394	1.73261	3.79827
24	4.80534	1.53771	2.4842
24.5	2.76275	1.10208	2.42862
25	1.64749	1.50461	2.14518

## Sheet: budtip
	nor_budtip	nor_budtip.1	nor_budtip.2
-0.533333	1.93735	2.00597	3.11621
-0.266667	2.58368	3.27166	2.42298
0	2.69312	2.2277	2.08212
0.5	3.0491	2.58776	3.1675
1	2.60273	2.8805	2.08473
1.5	3.16151	3.10553	3.95392
2	2.64164	3.51535	3.11935
2.5	2.88177	3.70435	4.30518
3	4.16207	4.06891	3.22394
3.5	3.02809	2.89671	4.0756
4	3.10535	3.68755	4.65212
4.5	3.71303	3.7354	3.92171
5	2.78659	4.64376	5.64031
5.5	2.44806	2.78412	3.29296
6	3.90866	3.22004	2.88368
6.5	4.92867	3.83765	3.96705
7	2.93976	3.59202	4.23979
7.5	2.963	3.31553	3.47153
8	4.04685	4.74449	4.28707
8.5	5.43272	4.3968	3.5028
9	3.52974	3.55942	3.31504
9.5	3.87254	2.32699	3.08317
10	3.29038	3.59065	2.9928
10.5	2.37452	3.32704	3.99654
11	2.66626	2.73288	3.41212
11.5	2.44166	3.12818	3.06407
12	3.11186	2.78099	3.29717
12.5	3.1266	1.89589	2.09812
13	2.58206	2.18834	4.21941
13.5	1.79076	2.69743	2.38932
14	2.32248	1.93606	2.93213
14.5	2.5395	2.15182	2.5492
15	1.87395	2.16695	2.69675
15.5	2.66459	2.39804	2.80376
16	3.23705	2.28833	1.27172
16.5	2.3712	1.8655	1.94755
17	1.99669	1.77091	1.29154
17.5	2.04019	1.49847	2.68924
18	1.66457	2.13342	2.81808
18.5	1.9935	4.65588	2.47961
19	1.29816	2.4439	2.26398
19.5	2.10306	2.21802	2.34321
20	2.722	2.79721	2.19239
20.5	2.47895	2.81955	1.96979
21	2.14609	2.87507	2.04457
21.5	2.22492	2.48542	2.16358
22	1.27672	2.07059	2.05838
22.5	1.93925	2.94477	1.91461
23	1.9454	2.49467	1.88427
23.5	1.98302	3.31451	1.7553
24	1.56112	1.82794	1.82896
24.5	1.33895	1.81755	1.41012
25	1.94927	2.27028	1.13639

## Sheet: control
	nor_control	nor_control.1	nor_control.2
-0.533333	1.21742	1.01841	1.00558
-0.266667	1.28655	0.972654	0.816542
0	1.10904	1.07932	0.96749
0.5	1.29553	1.06983	1.16523
1	1.26336	1.37244	1.14699
1.5	1.37233	1.14667	1.08184
2	1.45518	1.39614	0.919894
2.5	1.49088	1.08732	0.942211
3	1.03927	1.05448	1.11342
3.5	1.30504	1.39561	1.0961
4	1.51	0.882501	0.902923
4.5	1.3205	0.872122	0.878146
5	1.65858	0.918277	0.915463
5.5	1.41152	1.1205	0.97516
6	1.03707	1.15075	0.904118
6.5	1.42079	0.78844	0.962376
7	0.986379	1.02586	0.850305
7.5	1.00904	0.947104	0.919212
8	1.10353	0.835758	0.705289
8.5	0.996328	1.01972	0.956802
9	1.04614	1.22717	1.05353
9.5	0.924678	0.954548	1.10563
10	1.19911	0.92158	1.07737
10.5	1.18149	0.919443	0.985424
11	1.29563	1.05515	1.09779
11.5	0.974242	1.21392	1.26508
12	1.27238	1.32419	1.21031
12.5	1.35294	1.18503	1.19413
13	1.01143	0.982341	1.00183
13.5	1.31405	1.33205	1.12824
14	1.03564	1.3443	1.30539
14.5	1.2337	1.15992	1.32852
15	1.09876	0.996833	1.17012
15.5	0.824391	1.12014	1.52462
16	1.1547	1.30233	1.39001
16.5	1.11927	1.39238	1.41215
17	0.81864	1.33059	1.48134
17.5	0.990852	0.964208	0.986403
18	1.21064	1.15538	1.32972
18.5	0.985669	1.27444	1.03457
19	0.891188	1.07009	0.98524
19.5	0.919708	1.15739	1.53791
20	0.968233	1.36446	0.906836
20.5	1.09515	0.981572	0.935854
21	0.852311	1.0573	1.21343
21.5	0.979143	0.893155	1.14521
22	0.906669	1.25809	1.05041
22.5	0.863687	1.02684	1.13304
23	0.808693	0.842795	1.04816
23.5	0.726313	0.722826	1.32368
24	0.661932	0.84773	1.11972
24.5	0.65786	0.773388	1.2425
25	0.793667	0.787006	1.25247
