# Supplementary material for: Large-scale identification of plasma membrane repair proteins revealed spatiotemporal cellular responses to plasma membrane damage
Source: eLife. 2026 Mar 10;14:RP108585. doi: 10.7554/eLife.108585 (PMC12975127; doi:10.7554/eLife.108585)
Supplement: Figure 2—source data 2. [file elife-108585-fig2-data2.zip › Figure_2–Source Data/Las17_rep.xlsx]

## Sheet: damage_site
	nor_damage_mean	nor_damage_mean.1	nor_damage_mean.2
-0.533333	0.878472	0.727909	0.550416
-0.266667	1.26965	0.636819	0.421842
0	0.769155	0.597343	0.356355
0.5	0.740414	0.622453	0.51636
1	0.803515	0.678822	0.725242
1.5	0.809409	0.714514	1.83457
2	0.630499	0.705805	0.529603
2.5	3.9068	0.713005	2.17372
3	3.68891	0.71622	1.77007
3.5	8.19045	0.700808	3.78251
4	1.09973	0.697397	1.13534
4.5	2.51649	0.742036	1.74195
5	6.08582	0.792859	1.27512
5.5	4.38938	0.757364	1.34581
6	2.53781	0.730395	2.58137
6.5	3.65701	0.650106	1.59023
7	2.14176	0.725646	2.54981
7.5	2.29393	0.843446	3.25098
8	2.36004	0.795881	1.8117
8.5	2.28382	0.808072	2.50459
9	2.90972	0.765418	1.3969
9.5	4.85627	0.800771	2.54478
10	5.78086	0.812112	6.65715
10.5	3.88947	0.817985	4.05687
11	3.90447	0.81339	4.40189
11.5	5.50596	0.878872	4.10692
12	2.19494	0.823788	3.79896
12.5	3.7376	0.828775	8.44596
13	1.73218	0.834075	5.46668
13.5	1.94392	0.818609	2.06101
14	2.63897	0.88409	3.1905
14.5	3.61361	0.883506	7.16044
15	3.33349	0.878398	3.20678
15.5	1.6566	0.846487	3.02198
16	4.31076	0.826343	4.16657
16.5	5.64131	0.853166	4.73428
17	6.82044	0.88896	2.09334
17.5	6.38304	0.922533	2.84163
18	5.42403	0.938198	2.84654
18.5	1.86354	0.901927	4.2705
19	3.66029	0.900952	7.08042
19.5	5.92991	0.874207	1.92729
20	6.54899	0.901089	2.56633
20.5	3.21819	0.855118	5.44177
21	1.57097	0.880103	2.6568
21.5	4.17086	0.914651	3.91683
22	4.97559	0.898042	4.44875
22.5	6.41476	0.835218	4.61963
23	6.09712	0.858489	4.08908
23.5	2.65588	0.907939	2.37098
24	2.75652	0.949685	3.87343
24.5	1.91125	0.989625	2.46053
25	2.02868	0.97247	4.44728

## Sheet: budtip
	nor_budtip	nor_budtip.1	nor_budtip.2
-0.533333	3.52869	1.70755	1.67793
-0.266667	7.37643	0.344072	5.02571
0	7.33968	0.50587	4.78644
0.5	7.56844	0.51501	3.53855
1	6.51952	0.447978	3.95549
1.5	6.7368	0.673762	4.7527
2	4.17779	1.4601	2.97936
2.5	4.90087	2.3483	3.24429
3	4.64524	0.763722	6.2633
3.5	6.63778	2.99872	4.89774
4	6.52933	5.72123	5.00573
4.5	4.88232	4.43267	2.20626
5	5.97735	4.53067	6.11474
5.5	9.75223	6.09772	9.83421
6	6.88476	2.99506	3.78015
6.5	3.77	2.03227	2.19455
7	3.56056	1.93236	5.94801
7.5	4.67889	2.65925	2.38749
8	6.48444	4.54984	2.79869
8.5	5.86884	3.06794	1.97597
9	7.37201	3.79489	1.68824
9.5	5.27696	4.43894	7.37886
10	6.56398	5.95334	7.24416
10.5	6.09141	3.5987	2.06934
11	6.29785	4.42214	2.49478
11.5	5.69038	7.65528	1.15175
12	5.19899	7.19363	1.11216
12.5	7.33252	5.59168	3.51515
13	4.24326	3.37197	3.43888
13.5	2.68863	4.77839	1.83406
14	3.3686	4.72849	5.28734
14.5	3.38242	4.00104	9.23985
15	3.68569	4.26349	10.5207
15.5	2.47358	3.96682	1.1989
16	2.64767	3.71579	1.41126
16.5	4.4553	3.62771	1.64281
17	4.5337	3.7749	2.3097
17.5	2.39172	4.99977	2.10304
18	0.771142	5.8622	2.70677
18.5	1.25034	3.093	1.79981
19	2.32506	1.53835	2.0257
19.5	3.16104	1.87804	2.03588
20	0.940973	2.92888	2.48374
20.5	2.28321	3.37989	1.94111
21	2.05799	4.99722	2.34641
21.5	3.42519	6.2102	2.55522
22	1.11018	6.99408	3.12128
22.5	3.90722	5.72987	1.84357
23	3.94319	3.65976	2.25015
23.5	0.805381	3.40333	4.45541
24	0.801775	3.42401	3.43045
24.5	0.704425	4.24665	5.85293
25	0.871579	3.10555	1.61048

## Sheet: control
	nor_control	nor_control.1	nor_control.2
-0.533333	0.918739	3.62292	1.77391
-0.266667	0.792442	5.54181	2.37814
0	0.792902	6.3167	1.53882
0.5	0.800033	5.52373	0.486635
1	0.608909	6.32345	0.688427
1.5	0.83608	5.48225	1.65154
2	0.716192	5.35763	0.469139
2.5	0.781718	5.33496	0.432281
3	0.571927	5.38619	0.527221
3.5	0.521426	3.40335	0.602527
4	0.560586	3.3669	0.52395
4.5	0.796815	2.74691	0.847377
5	0.986796	2.60953	0.563728
5.5	0.776826	1.28242	0.85645
6	0.648272	4.6766	1.06869
6.5	0.766107	10.117	1.0289
7	0.803836	5.7638	1.7248
7.5	0.634329	1.77178	0.44855
8	0.756902	3.27656	0.452189
8.5	0.498099	5.67722	0.391985
9	0.824714	5.02568	0.471928
9.5	0.754697	8.90633	0.578007
10	1.0216	5.43821	0.332272
10.5	1.09535	5.35315	0.526391
11	0.545895	7.5807	0.518457
11.5	0.568045	5.20076	0.553503
12	0.482933	5.27875	0.644907
12.5	0.736261	1.05551	0.407173
13	0.978024	1.63062	0.891035
13.5	0.709414	3.54032	1.09432
14	0.602911	1.05092	0.996714
14.5	0.674928	1.43993	0.627615
15	0.93764	2.5946	0.566753
15.5	1.71275	3.67847	0.616621
16	1.26382	6.10751	0.47932
16.5	0.612238	5.6437	0.625604
17	0.66696	3.0987	2.5142
17.5	1.91349	0.777912	0.490225
18	0.798137	1.08467	0.420525
18.5	0.651778	1.33917	0.39274
19	0.692165	1.5673	0.641038
19.5	0.693067	2.353	0.802799
20	1.46141	1.32502	0.450114
20.5	2.03053	1.50799	1.02991
21	4.06785	0.984936	1.11622
21.5	0.985369	0.952514	0.421425
22	1.23348	1.18033	0.40944
22.5	1.54847	2.78431	0.420181
23	0.578376	0.76378	0.465618
23.5	0.674414	1.29768	0.43064
24	0.858041	1.58691	0.378492
24.5	1.2036	1.52978	0.373567
25	1.10669	1.56392	0.449354
