# Supplementary material for: Large-scale identification of plasma membrane repair proteins revealed spatiotemporal cellular responses to plasma membrane damage
Source: eLife. 2026 Mar 10;14:RP108585. doi: 10.7554/eLife.108585 (PMC12975127; doi:10.7554/eLife.108585)
Supplement: Figure 2—source data 2. [file elife-108585-fig2-data2.zip › Figure_2–Source Data/Mob2_rep.xlsx]

## Sheet: damage_site
	nor_damage_mean	nor_damage_mean.1	nor_damage_mean.2
-0.533333	1.32341	0.893307	1.08215
-0.266667	1.41297	0.917301	0.640346
0	1.20608	0.933207	0.745106
0.5	1.19925	1.0669	0.971339
1	1.31242	1.54268	1.08264
1.5	1.25304	1.39096	1.19138
2	1.38697	1.08344	0.862269
2.5	1.42069	1.0578	1.03395
3	1.42728	1.23268	1.57965
3.5	1.64273	1.30027	1.55046
4	1.31723	1.31532	1.14647
4.5	1.98841	1.65723	1.14128
5	1.84045	1.54249	1.15978
5.5	2.47785	1.44703	1.69559
6	2.19373	1.74444	2.12161
6.5	2.50665	1.39625	1.47827
7	3.22787	1.33411	2.0197
7.5	3.03496	1.70462	1.39733
8	2.73961	1.82978	1.8855
8.5	3.92361	2.09715	1.57945
9	3.76246	1.90328	2.27979
9.5	3.08544	2.05015	2.19103
10	4.25822	2.65849	2.65467
10.5	4.24068	2.7431	2.28582
11	2.81341	3.37357	1.9943
11.5	3.34605	3.38083	2.72655
12	3.24817	2.93641	2.44272
12.5	4.48407	4.48357	2.8248
13	4.04531	3.36904	3.37005
13.5	4.8666	3.0584	2.96448
14	4.79346	2.31538	2.20343
14.5	4.38982	2.88612	3.5197
15	4.37033	4.12187	3.91016
15.5	5.73193	4.17111	4.17824
16	5.54982	4.00184	3.68595
16.5	4.98972	3.64213	3.50827
17	5.77264	2.98128	3.94318
17.5	5.80335	3.85416	4.32171
18	4.88753	4.33634	5.46866
18.5	6.71816	3.20238	4.28464
19	5.48462	2.90742	4.14444
19.5	5.30518	2.93209	5.20738
20	5.04027	3.21368	7.0809
20.5	5.36688	3.17065	5.83231
21	5.29589	2.23608	4.54382
21.5	4.88381	3.19489	6.74634
22	5.65902	3.15851	7.20639
22.5	5.0829	4.21026	5.54722
23	5.50704	2.62502	6.18195
23.5	5.27898	2.32035	4.53697
24	4.17933	3.6161	4.65109
24.5	6.12293	2.13503	4.89866
25	6.72807	5.05689	6.3995

## Sheet: budtip
	nor_budtip	nor_budtip.1	nor_budtip.2
-0.533333	1.5724	1.63714	2.62737
-0.266667	2.23839	3.12864	2.46009
0	2.46429	3.1037	2.57735
0.5	1.51116	2.10235	2.82948
1	3.06766	2.2668	2.51222
1.5	2.90183	2.73953	2.67278
2	2.67875	2.4373	2.2239
2.5	3.56156	2.51223	1.75204
3	3.12666	2.69814	1.98809
3.5	3.30147	3.46406	1.71763
4	2.82717	2.02431	2.40523
4.5	3.14181	3.03685	2.40824
5	3.36889	2.19326	2.31698
5.5	2.15596	2.67015	2.31332
6	4.29639	2.42495	2.28566
6.5	3.07686	3.46057	3.19427
7	2.77239	3.06982	3.1315
7.5	3.07318	3.09031	4.34691
8	2.92181	4.06084	2.20101
8.5	2.27281	2.79107	3.45117
9	1.96256	3.44805	2.31878
9.5	3.04574	3.33423	2.28515
10	2.4797	2.17034	2.45159
10.5	2.75751	2.31429	2.4033
11	4.30718	1.98644	2.59357
11.5	2.55267	2.70635	2.24732
12	2.45119	1.76516	2.99201
12.5	2.39832	2.8023	3.11194
13	2.74902	2.43402	2.09218
13.5	3.43719	2.12549	2.21829
14	2.47808	1.44664	2.34445
14.5	2.38646	2.0458	2.28105
15	2.00505	1.7471	2.4864
15.5	2.22578	2.14927	1.99191
16	1.44466	1.80507	2.02611
16.5	2.24211	2.17095	2.31712
17	2.1769	1.84742	2.17476
17.5	1.84763	2.26179	2.26419
18	1.762	1.97079	1.71712
18.5	1.79359	1.78125	2.29882
19	1.63221	2.71085	1.95388
19.5	1.99579	2.01893	2.44256
20	2.16557	1.863	2.59258
20.5	2.00993	1.72325	1.9121
21	3.38183	1.91776	1.59311
21.5	1.72673	1.05016	1.66528
22	2.39215	1.15577	1.98597
22.5	2.0406	1.69672	1.77856
23	1.56714	1.14618	1.36418
23.5	1.57146	1.70213	1.61145
24	1.3392	1.2108	1.50056
24.5	1.71659	1.43439	1.42251
25	1.19642	1.33258	1.52389

## Sheet: control
	nor_control	nor_control.1	nor_control.2
-0.533333	1.31731	1.07238	0.799931
-0.266667	1.17416	1.11781	0.713678
0	1.60051	0.795916	0.80799
0.5	1.66209	1.08591	0.7382
1	1.29779	0.925002	1.47616
1.5	1.40152	0.831446	0.719726
2	1.34801	0.798457	0.649887
2.5	2.27187	0.885411	0.792912
3	2.34004	1.02033	0.831089
3.5	2.17675	0.727308	0.941153
4	3.37253	1.19265	1.02748
4.5	2.03067	0.827398	1.13181
5	1.51773	1.23166	1.24766
5.5	1.71575	0.964044	0.822049
6	1.51338	1.34931	0.718158
6.5	0.990321	0.79398	1.01122
7	0.947177	0.880828	1.15436
7.5	1.18593	0.915749	0.867968
8	1.3149	0.897847	1.1146
8.5	1.18182	0.921354	1.01584
9	0.855697	1.65249	1.11001
9.5	1.04549	0.720698	1.20252
10	1.22573	0.730678	0.866947
10.5	1.01086	0.884409	1.36347
11	0.883028	1.10948	1.04187
11.5	1.07363	1.04666	0.948063
12	0.904304	0.914299	1.07131
12.5	1.00232	1.07263	0.998173
13	1.21123	0.841073	1.10761
13.5	1.06094	1.39312	0.862135
14	1.02541	1.15231	0.856856
14.5	1.19621	1.1773	0.767678
15	1.37738	1.07347	0.858296
15.5	1.37079	0.686392	0.899623
16	0.983409	1.12484	0.776716
16.5	1.50389	1.12936	1.15882
17	1.06338	1.34011	0.916825
17.5	1.0562	1.21392	0.677854
18	1.08092	1.13266	1.40703
18.5	1.25979	1.19802	0.738028
19	1.01376	1.08216	0.80487
19.5	1.0735	1.05818	1.22492
20	1.44509	1.00235	0.747961
20.5	0.773831	0.957866	0.615823
21	1.28117	1.34937	0.89273
21.5	1.02712	1.55331	0.756453
22	0.867248	1.72867	1.02336
22.5	1.03786	1.40407	0.76571
23	0.843281	1.54901	0.995453
23.5	0.931239	2.36942	1.00354
24	1.22041	1.74704	0.771789
24.5	1.14142	1.61191	0.967928
25	1.06492	1.95337	1.24522
