# Supplementary material for: Large-scale identification of plasma membrane repair proteins revealed spatiotemporal cellular responses to plasma membrane damage
Source: eLife. 2026 Mar 10;14:RP108585. doi: 10.7554/eLife.108585 (PMC12975127; doi:10.7554/eLife.108585)
Supplement: Figure 2—source data 2. [file elife-108585-fig2-data2.zip › Figure_2–Source Data/Msb1_rep.xlsx]

## Sheet: damage_site
	nor_damage_mean	nor_damage_mean.1	nor_damage_mean.2
-0.533333	1.18065	1.00806	0.457859
-0.266667	1.07927	0.701597	0.744738
0	0.985754	0.870739	1.25424
0.5	2.12763	1.13366	2.37481
1	3.34882	2.86116	5.12066
1.5	5.00024	7.00481	6.86263
2	7.13919	9.10209	6.30596
2.5	7.55689	10.3828	6.324
3	8.34436	8.55531	8.18687
3.5	8.50734	10.3204	8.7294
4	8.31881	12.88	8.0946
4.5	8.58254	12.0645	8.83158
5	11.1074	11.5424	9.01848
5.5	11.398	12.0822	7.74484
6	11.1953	13.3893	7.0812
6.5	9.83943	15.1965	6.91637
7	11.8389	13.5721	6.9022
7.5	10.9342	13.6354	7.39381
8	11.0883	13.6811	8.75652
8.5	11.4637	10.7698	8.83795
9	12.9635	11.409	8.93896
9.5	11.0821	11.5654	9.03178
10	12.9732	14.4893	10.3703
10.5	11.9685	13.5682	12.319
11	11.6568	12.7911	14.566
11.5	10.6077	14.0182	15.2424
12	11.2674	13.261	16.6132
12.5	10.8143	11.92	14.2282
13	12.842	12.1958	15.3995
13.5	13.1291	11.6599	14.5484
14	14.6768	13.1733	16.4016
14.5	13.4584	13.3526	15.5794
15	11.351	12.4234	14.078
15.5	12.9094	11.2759	12.058
16	11.0711	11.9309	11.6541
16.5	12.5951	13.1154	12.7679
17	13.0102	12.1074	12.1305
17.5	12.0058	13.4341	12.0265
18	9.82032	11.4893	11.947
18.5	11.0103	13.6316	11.1278
19	10.5676	12.8932	13.0642
19.5	10.5276	10.6394	12.5226
20	9.77724	9.72544	9.65451
20.5	11.0578	10.5644	9.65769
21	11.6346	12.3988	10.147
21.5	8.72742	9.76112	10.702
22	7.76452	8.38958	9.36773
22.5	10.5442	10.4928	9.12978
23	10.7467	9.8244	10.4402
23.5	12.7093	9.26853	9.82725
24	12.3752	11.3332	9.80963
24.5	10.2424	10.6896	8.67177
25	8.53705	11.633	7.60587

## Sheet: budtip
	nor_budtip	nor_budtip.1	nor_budtip.2
-0.533333	3.04382	2.22138	2.48144
-0.266667	2.99644	3.87624	2.28851
0	2.70566	2.6414	2.90441
0.5	2.50037	2.19611	3.30205
1	3.33388	3.16965	3.53546
1.5	2.68863	2.06676	3.14038
2	3.06481	2.84142	2.57547
2.5	3.0712	2.81017	3.48282
3	2.05818	2.03773	2.81889
3.5	3.06919	2.18783	2.55673
4	2.69604	1.80637	2.62635
4.5	1.37759	1.71217	1.69466
5	1.94922	1.47622	1.50349
5.5	1.74243	1.81464	1.43804
6	1.44084	1.5033	1.80692
6.5	1.42191	1.29539	1.82583
7	1.03522	1.17687	1.22448
7.5	1.06028	1.02672	1.06441
8	1.06469	1.03909	0.972827
8.5	0.925093	1.4293	1.86724
9	1.10504	1.24299	1.28027
9.5	1.21842	1.14912	1.2984
10	1.0809	1.11148	0.85479
10.5	1.20427	1.32578	0.69817
11	1.20605	0.842069	0.741642
11.5	1.17284	1.12056	0.967989
12	1.03866	1.07031	1.07997
12.5	1.24478	1.20515	0.774631
13	1.3344	1.15991	0.791202
13.5	1.40032	1.17899	0.904817
14	1.65742	1.18729	0.783282
14.5	1.25302	1.21278	0.77622
15	1.59604	0.988159	0.992016
15.5	1.32603	1.02224	0.918206
16	1.83113	0.974465	0.966955
16.5	1.6618	1.14608	1.0149
17	1.3803	0.990444	0.888413
17.5	1.23845	1.21712	0.89445
18	1.39149	0.788221	0.647343
18.5	1.86724	0.72576	1.25038
19	1.40263	0.806323	1.03473
19.5	1.54967	0.942447	1.05261
20	1.14127	1.06325	0.949749
20.5	1.56223	0.765182	0.978343
21	1.26057	0.942957	0.812023
21.5	1.25834	1.18522	0.830136
22	1.20037	0.988777	0.941838
22.5	1.37913	0.992196	1.10198
23	1.58685	0.692825	1.18114
23.5	1.43707	0.874198	0.971518
24	1.35679	1.02007	0.829714
24.5	1.29455	0.770291	1.00311
25	1.33088	0.785156	1.02909

## Sheet: control
	nor_control	nor_control.1	nor_control.2
-0.533333	0.914754	0.977374	2.11376
-0.266667	0.641735	0.777779	2.2719
0	0.785119	0.879444	2.07346
0.5	0.789689	0.913781	1.58517
1	0.944088	0.857421	1.66917
1.5	0.974131	0.776831	1.60386
2	0.719754	0.921547	1.28269
2.5	0.795457	0.79793	1.19462
3	0.851927	0.865325	1.45647
3.5	0.620463	0.723133	1.35201
4	0.784759	0.676523	1.0586
4.5	0.75616	0.730575	1.12471
5	0.765361	0.847385	1.21343
5.5	0.797593	0.694577	0.881819
6	0.715907	0.744858	0.853931
6.5	0.673875	0.848375	0.791154
7	0.855443	0.820626	0.785421
7.5	0.683568	0.724956	0.853596
8	0.861426	0.700927	0.930205
8.5	0.898723	0.875293	0.856319
9	0.728589	0.711214	0.685743
9.5	0.703955	0.845307	0.683071
10	0.695228	0.663772	0.861243
10.5	0.801436	0.755426	0.68935
11	0.82099	0.728256	0.686266
11.5	0.993981	0.686443	0.673346
12	0.669351	0.677979	0.748986
12.5	0.897484	0.735471	0.68385
13	0.844859	0.731456	0.721789
13.5	0.658852	0.652672	0.606762
14	0.642881	0.698891	0.738332
14.5	0.913461	0.708415	0.726731
15	0.688442	0.836001	0.685808
15.5	0.83914	0.802839	0.756795
16	0.829733	0.872853	0.735951
16.5	0.735921	0.753398	0.829314
17	0.742509	0.738455	0.702653
17.5	0.88959	0.661498	0.969115
18	0.993115	0.760818	0.74821
18.5	0.879751	0.698765	0.8479
19	0.953455	0.776711	0.761492
19.5	0.980156	0.784728	0.779063
20	0.936888	0.773815	0.866108
20.5	0.847534	0.887455	0.630519
21	1.28877	0.896554	0.734619
21.5	1.05567	0.766874	0.871089
22	1.3198	0.685164	0.733108
22.5	1.7787	0.781446	0.824593
23	2.08338	0.916199	0.707089
23.5	2.49694	0.732874	0.792514
24	3.7314	0.779431	0.877716
24.5	3.74652	0.762518	0.969849
25	3.86253	0.693071	0.775526
