# Supplementary material for: Large-scale identification of plasma membrane repair proteins revealed spatiotemporal cellular responses to plasma membrane damage
Source: eLife. 2026 Mar 10;14:RP108585. doi: 10.7554/eLife.108585 (PMC12975127; doi:10.7554/eLife.108585)
Supplement: Figure 2—source data 2. [file elife-108585-fig2-data2.zip › Figure_2–Source Data/Msb4_rep.xlsx]

## Sheet: damage_site
	nor_damage_mean	nor_damage_mean.1	nor_damage_mean.2
-0.533333	1.08566	1.05128	1.00476
-0.266667	0.726935	0.666024	0.793899
0	0.696171	0.869158	1.03983
0.5	0.864152	1.09198	0.786824
1	0.931682	1.27861	1.31644
1.5	0.951061	1.51669	1.02707
2	1.12108	0.831231	1.74287
2.5	0.991854	1.56449	1.50879
3	0.973083	1.293	2.2841
3.5	1.55381	1.6183	1.37004
4	1.62831	1.24368	3.02703
4.5	1.43288	1.63307	1.18792
5	3.28623	1.24544	4.33321
5.5	4.29024	2.12735	3.45181
6	2.43882	3.38479	6.89417
6.5	2.95349	2.65161	2.04326
7	2.55061	3.81855	3.74395
7.5	3.50967	2.09022	3.49037
8	3.61757	2.87302	3.47649
8.5	2.28029	3.22552	4.55911
9	2.15566	3.27742	5.00983
9.5	2.56861	2.18737	3.364
10	3.92463	1.97747	4.08183
10.5	3.48517	2.53294	4.73969
11	3.47653	3.61231	5.23562
11.5	3.12962	3.86389	4.61657
12	4.36194	3.70711	4.84112
12.5	4.68592	3.62208	4.55476
13	4.91524	3.07389	4.24175
13.5	2.13823	4.65124	5.04637
14	2.22187	3.42652	2.79554
14.5	1.10885	3.03744	4.44214
15	2.49581	3.59627	4.62527
15.5	2.09858	4.03632	7.30051
16	2.6033	2.79478	5.79064
16.5	1.86923	3.57579	5.3241
17	1.28872	4.39117	5.05534
17.5	2.12788	3.04457	6.60611
18	1.15976	2.05167	8.21576
18.5	1.62975	2.68189	4.90143
19	2.39274	2.28188	5.48423
19.5	1.51389	2.38678	3.79486
20	2.18446	1.76847	4.03898
20.5	2.13207	2.5784	2.99186
21	1.57173	2.81079	3.83975
21.5	1.17259	3.11534	4.06841
22	0.965951	1.27509	2.7999
22.5	1.36593	1.92574	3.15099
23	2.51189	3.42569	4.03829
23.5	1.84491	1.84705	4.9162
24	1.11078	1.58971	4.76346
24.5	1.20179	1.97342	2.24986
25	0.86363	1.31013	3.76388

## Sheet: budtip
	nor_budtip	nor_budtip.1	nor_budtip.2
-0.533333	7.37188	5.54301	5.85864
-0.266667	9.05172	6.2495	7.89044
0	8.635	5.32212	9.41476
0.5	4.29982	6.92095	8.32364
1	3.41508	5.05889	4.35523
1.5	5.3912	4.16968	4.52517
2	4.49338	2.01679	3.91738
2.5	5.42682	2.6626	4.11535
3	4.81956	2.38249	3.86551
3.5	4.74167	2.82345	2.37263
4	4.57162	2.58612	1.1198
4.5	3.05502	1.93532	1.68648
5	2.69817	2.00987	1.73234
5.5	2.11884	1.64601	1.20257
6	2.94015	1.50506	1.74659
6.5	1.29955	1.46503	2.15016
7	1.71697	1.63763	1.45636
7.5	2.24973	1.16005	1.28593
8	1.64741	1.28306	2.12619
8.5	2.27216	2.82608	1.15075
9	1.92045	1.65385	0.902121
9.5	1.84706	1.67767	1.56072
10	2.14905	2.18593	0.972287
10.5	1.76805	1.88894	2.34555
11	2.11206	1.55331	1.53673
11.5	3.54249	2.13545	1.19953
12	2.5851	1.58628	1.18916
12.5	1.96178	1.38666	1.19552
13	1.78072	1.55254	1.92121
13.5	2.52071	2.1112	0.719026
14	2.73161	0.9436	1.39634
14.5	2.74618	1.31902	1.89882
15	3.02925	1.3699	1.1312
15.5	2.32114	1.77436	3.21079
16	2.14563	1.46286	1.81858
16.5	2.92676	2.65468	1.86333
17	2.27533	1.31842	1.49095
17.5	2.71995	2.27085	1.39887
18	2.27545	1.786	1.26408
18.5	2.66505	2.44792	2.77321
19	2.39061	1.11986	2.1547
19.5	2.48694	1.07128	1.6997
20	1.93332	1.74058	1.5869
20.5	2.48308	1.89166	1.82042
21	1.83505	1.04082	2.06437
21.5	2.88684	1.53192	1.00661
22	3.00596	2.01695	2.12886
22.5	1.57108	1.17388	1.19093
23	2.1917	1.02201	1.59268
23.5	2.03204	1.05441	1.43136
24	2.55781	1.77664	1.3112
24.5	1.9107	1.57233	1.16847
25	1.96178	1.32858	0.997131

## Sheet: control
	nor_control	nor_control.1	nor_control.2
-0.533333	0.947726	0.708307	0.792411
-0.266667	0.662299	0.843202	0.542715
0	0.648529	0.772484	0.654225
0.5	0.564144	1.06661	0.918054
1	0.775588	1.08392	0.950968
1.5	0.847008	0.840343	0.820479
2	0.780513	0.933548	0.943722
2.5	0.757482	1.03807	0.792114
3	0.966246	1.0202	0.936959
3.5	0.884736	1.08257	1.08066
4	0.875351	0.820696	0.847303
4.5	0.851661	1.11035	0.811856
5	1.06506	1.18106	0.643565
5.5	1.00949	1.07332	0.959434
6	0.819625	1.11485	0.812172
6.5	1.17314	1.05452	1.28221
7	0.91616	0.922347	0.852326
7.5	1.04392	1.02289	0.936069
8	1.3248	1.37654	0.935512
8.5	1.39502	1.08407	1.05961
9	1.27321	1.20549	0.868927
9.5	1.1859	1.10995	0.767468
10	1.16008	0.911871	1.09504
10.5	1.17291	1.04564	0.604906
11	1.44177	0.866031	0.964672
11.5	0.934118	1.12914	1.01714
12	0.873553	0.969182	1.05724
12.5	0.956549	1.03981	0.719791
13	0.964331	1.26983	0.999719
13.5	1.06529	1.04741	0.723365
14	0.965519	1.33746	0.997683
14.5	1.05324	1.29851	1.00545
15	1.2345	0.860045	0.789056
15.5	1.24554	1.02658	0.888491
16	1.20003	1.0264	0.805172
16.5	1.08478	1.05691	1.11652
17	1.07716	1.19161	0.852379
17.5	1.17219	1.05016	0.767283
18	1.0171	1.06667	1.3087
18.5	1.44581	1.05926	1.0573
19	1.25097	1.43364	0.75964
19.5	1.13041	0.99193	1.17288
20	1.14604	1.30713	0.865062
20.5	1.72278	1.06233	0.811558
21	1.31516	1.24333	0.977697
21.5	1.18061	1.1068	1.58538
22	1.13813	1.27573	0.995193
22.5	1.11478	1.23873	1.01274
23	1.8326	1.20008	1.01722
23.5	1.60299	1.00524	1.10269
24	1.21997	0.857484	0.73981
24.5	1.4369	0.888452	0.786876
25	1.47252	0.83369	1.42173
