# Supplementary material for: Large-scale identification of plasma membrane repair proteins revealed spatiotemporal cellular responses to plasma membrane damage
Source: eLife. 2026 Mar 10;14:RP108585. doi: 10.7554/eLife.108585 (PMC12975127; doi:10.7554/eLife.108585)
Supplement: Figure 2—source data 2. [file elife-108585-fig2-data2.zip › Figure_2–Source Data/Mso1_rep.xlsx]

## Sheet: damage_site
	nor_damage_mean	nor_damage_mean.1	nor_damage_mean.2
-0.533333	1.00621	0.77308	0.951729
-0.266667	0.970083	0.781238	0.839293
0	0.926012	1.12628	1.01082
0.5	0.718528	0.739331	1.08007
1	1.46249	0.82423	1.01076
1.5	2.64111	1.00174	1.19145
2	2.58402	2.58469	2.26697
2.5	2.72785	1.69415	1.79134
3	5.03608	2.77922	2.21233
3.5	4.18338	2.27325	2.94713
4	2.54854	3.43321	2.75498
4.5	4.04156	3.39272	2.83855
5	3.10193	2.79128	3.88365
5.5	4.19648	2.31061	2.6111
6	5.22078	4.16195	3.12512
6.5	4.26643	4.3856	2.25904
7	3.92259	5.43672	3.98142
7.5	6.15074	4.00645	2.96281
8	3.08685	4.13115	3.19685
8.5	5.07216	3.94461	3.39409
9	4.33064	6.08247	3.12645
9.5	4.09919	4.00204	4.24016
10	5.19629	5.41716	2.44168
10.5	4.47313	5.10541	3.00108
11	2.75444	5.08927	3.39522
11.5	3.67281	4.70665	3.17973
12	2.87446	3.66894	3.06528
12.5	3.90167	3.16183	1.55012
13	3.98179	3.59	3.27179
13.5	4.18029	3.16552	3.56804
14	3.91254	4.49596	3.95421
14.5	4.47345	2.62082	3.46704
15	5.44346	2.51741	3.4038
15.5	2.52872	3.11273	3.22438
16	3.94111	3.98752	2.91465
16.5	2.76812	5.11769	2.87871
17	3.9104	2.8776	2.62396
17.5	4.09532	3.52721	2.98058
18	5.44994	3.37039	3.86631
18.5	4.0382	3.08376	4.32883
19	3.6818	3.8153	3.14322
19.5	4.87126	3.66388	4.66931
20	4.26188	4.89761	3.92003
20.5	5.85189	3.32595	5.90193
21	4.49007	2.71353	3.91743
21.5	2.18027	3.04009	5.45947
22	2.73322	2.46906	3.78023
22.5	4.21203	2.30801	5.19824
23	3.45144	2.32418	3.12822
23.5	3.35389	3.32171	3.18522
24	3.16412	2.46796	3.72017
24.5	3.66329	2.29346	3.72032
25	3.57303	2.46271	4.14869

## Sheet: budtip
	nor_budtip	nor_budtip.1	nor_budtip.2
-0.533333	3.26521	4.31609	7.17104
-0.266667	6.11398	4.68862	6.86164
0	5.11512	5.26403	6.73398
0.5	6.57446	2.23959	4.48044
1	2.79773	4.26247	5.09808
1.5	2.28048	2.79202	4.29314
2	4.01084	3.5434	4.79754
2.5	3.24839	3.93333	6.8469
3	2.12287	4.56188	5.73151
3.5	2.23375	2.50211	5.59347
4	5.43224	2.89475	3.56571
4.5	3.54066	3.02378	3.60882
5	1.91597	2.54374	5.11657
5.5	2.66729	1.88624	4.21706
6	1.37053	2.31452	5.25959
6.5	1.9849	1.86283	2.40113
7	3.48631	2.15511	2.84178
7.5	1.75389	2.45387	3.43435
8	1.82497	3.06845	2.77476
8.5	2.05079	2.03056	1.17799
9	1.70783	1.94411	1.05043
9.5	1.30571	1.68089	1.639
10	1.78142	1.62334	1.36543
10.5	1.2718	1.73193	1.01796
11	1.53411	1.60938	1.45315
11.5	1.76421	2.28214	0.915032
12	1.72031	1.90696	0.792266
12.5	1.68892	1.09155	1.10656
13	1.08282	1.19204	2.14652
13.5	1.54703	1.19389	1.42248
14	1.12728	1.51479	1.5587
14.5	0.988085	1.04987	1.54993
15	1.40059	2.85258	1.2058
15.5	3.1345	0.971262	0.762486
16	1.85964	2.17057	1.10771
16.5	1.228	1.1145	1.0992
17	2.39185	2.26342	1.37878
17.5	1.87577	1.32413	0.82055
18	1.7745	1.15564	1.02072
18.5	2.382	2.07848	1.59621
19	1.47101	1.34428	1.01514
19.5	2.30327	1.74817	1.20551
20	2.18404	1.2233	1.14505
20.5	1.65664	1.45019	0.636239
21	1.23057	2.04133	1.07308
21.5	1.62068	1.53354	1.74077
22	0.793501	1.78945	1.32204
22.5	1.23056	1.02475	1.13242
23	1.73035	2.44585	1.54856
23.5	1.34233	1.16377	1.20567
24	1.28996	1.34966	0.878779
24.5	0.941308	1.81415	1.45796
25	1.02368	1.00818	1.63045

## Sheet: control
	nor_control	nor_control.1	nor_control.2
-0.533333	1.09206	1.47683	0.997347
-0.266667	1.20253	0.952209	1.07625
0	1.10801	1.11498	1.16334
0.5	1.1673	1.34288	1.0302
1	0.961475	1.30771	1.19218
1.5	1.06366	1.24996	1.19277
2	1.1329	1.27324	1.14711
2.5	1.29267	1.4543	0.922426
3	1.1735	1.48828	1.01194
3.5	0.890768	1.18216	1.09015
4	1.02867	1.40865	1.04297
4.5	1.0275	1.23641	1.4812
5	1.02839	1.31718	1.20863
5.5	0.960975	1.13294	0.840311
6	1.37325	1.21646	0.901142
6.5	1.16258	1.17816	1.19511
7	1.13228	1.22501	1.07038
7.5	1.47286	1.36717	1.32681
8	1.39153	1.24578	1.1296
8.5	0.956537	1.44184	1.06575
9	0.870476	1.52266	1.43335
9.5	1.04653	1.31652	1.0032
10	0.986978	1.33852	0.854114
10.5	1.24107	1.48164	1.31737
11	0.99554	1.259	1.05527
11.5	0.804382	1.23625	1.46094
12	0.97447	1.56466	1.24582
12.5	0.91532	1.93811	1.4921
13	1.11796	1.34991	1.31954
13.5	1.01457	1.496	0.826193
14	0.680693	2.07383	1.05252
14.5	0.849923	1.73309	0.976879
15	1.11689	1.73177	0.722064
15.5	0.955989	2.02779	1.21491
16	0.974096	1.24013	1.24867
16.5	1.14644	2.80575	1.34246
17	1.41814	1.77555	1.00376
17.5	1.04939	1.77032	1.11615
18	0.882518	1.76875	0.744642
18.5	1.1891	1.63854	0.794166
19	0.925023	1.37373	0.697467
19.5	0.97594	1.4119	1.3294
20	0.973646	1.6999	1.30143
20.5	0.808805	2.02528	1.13534
21	1.38988	2.04364	0.971034
21.5	1.39815	1.61602	1.11681
22	1.04605	1.33926	0.979685
22.5	0.979376	1.41371	0.89031
23	0.857391	1.99761	0.878981
23.5	1.70271	1.97287	0.733689
24	1.05366	1.29001	1.16578
24.5	0.98094	2.06826	0.720547
25	1.11643	2.12639	0.7918
