# Supplementary material for: Large-scale identification of plasma membrane repair proteins revealed spatiotemporal cellular responses to plasma membrane damage
Source: eLife. 2026 Mar 10;14:RP108585. doi: 10.7554/eLife.108585 (PMC12975127; doi:10.7554/eLife.108585)
Supplement: Figure 2—source data 2. [file elife-108585-fig2-data2.zip › Figure_2–Source Data/Myo2_rep.xlsx]

## Sheet: damage_site
	nor_damage_mean	nor_damage_mean.1	nor_damage_mean.2
-0.533333	0.659835	0.423668	0.58785
-0.266667	0.539264	0.706533	0.59859
0	0.54838	0.658727	0.656988
0.5	0.418444	0.621809	0.676412
1	0.485447	0.673961	0.55034
1.5	0.39095	0.711459	1.03235
2	0.610494	0.743113	2.7533
2.5	3.49023	0.730141	3.75244
3	4.99155	0.836565	6.6159
3.5	6.67391	0.536643	5.30191
4	11.8223	0.423704	9.12908
4.5	14.4468	1.62224	6.52995
5	13.015	1.21389	9.79277
5.5	16.4259	5.062	16.6891
6	15.7058	9.11464	11.1535
6.5	14.7379	16.2726	12.8477
7	12.1335	18.0169	10.73
7.5	18.4509	15.8242	12.4258
8	18.8728	17.2345	13.7324
8.5	11.8552	18.3966	12.5601
9	16.4103	12.3693	10.5429
9.5	17.5879	21.542	15.6533
10	24.8289	18.1096	18.757
10.5	15.5686	16.2551	12.0918
11	21.3331	17.5582	7.52317
11.5	16.2823	17.7839	17.3487
12	20.4234	17.7429	19.5904
12.5	20.2561	20.5031	19.998
13	21.861	18.7538	16.6719
13.5	17.7038	22.4826	17.8158
14	18.3865	18.4951	17.9024
14.5	16.2385	16.6804	14.06
15	17.6967	17.8667	14.5562
15.5	18.9254	14.0358	11.6346
16	18.0266	13.8248	10.1636
16.5	12.6247	18.1339	12.4606
17	20.0023	17.9852	12.9075
17.5	18.274	13.8951	12.2336
18	11.4974	16.1687	9.08164
18.5	11.8888	17.6168	10.1226
19	14.9959	16.0281	9.75994
19.5	14.7332	18.5065	6.33766
20	12.5082	13.0418	10.721
20.5	11.9189	17.0513	13.5058
21	14.5454	18.9818	10.2565
21.5	12.267	10.5483	10.143
22	12.245	12.9909	10.968
22.5	9.95	12.1988	14.2485
23	14.0915	10.7372	13.6245
23.5	14.3517	9.35264	10.859
24	11.0952	9.64149	9.73731
24.5	10.7719	8.07413	11.7779
25	8.54427	6.41667	7.39895

## Sheet: budtip
	nor_budtip	nor_budtip.1	nor_budtip.2
-0.533333	4.7815	3.87308	12.5603
-0.266667	7.71382	5.51169	12.2094
0	10.8699	7.3777	13.055
0.5	11.974	4.64225	14.7292
1	9.32599	5.9638	13.5502
1.5	11.0758	5.12732	16.3807
2	11.2895	5.04125	14.8683
2.5	9.31536	3.96515	14.1745
3	10.5391	4.18874	16.041
3.5	6.5844	5.65945	15.5009
4	8.4786	4.74472	12.0684
4.5	3.97641	4.32489	9.56908
5	2.02776	4.94271	12.5096
5.5	2.11915	6.35167	9.64647
6	1.19632	2.98995	7.19887
6.5	1.44257	2.27654	4.29537
7	0.815742	1.6483	7.5294
7.5	1.47557	2.66496	5.7681
8	1.03106	2.17767	4.437
8.5	0.951355	1.55906	2.33074
9	0.867891	1.43983	3.15069
9.5	0.860015	1.65011	2.55402
10	0.61896	1.22097	2.77313
10.5	0.862324	1.74972	0.880863
11	0.879869	1.55881	1.12475
11.5	0.800386	1.52412	1.05661
12	0.922943	1.50941	0.982377
12.5	0.800853	1.40498	0.685293
13	0.510178	1.28175	1.29393
13.5	0.487985	1.48631	0.690096
14	0.794621	1.77141	0.659115
14.5	0.674488	2.25886	1.12928
15	0.903968	1.44064	1.31434
15.5	0.693912	1.3527	1.1215
16	0.479918	1.45501	1.12516
16.5	0.545147	1.31787	1.80239
17	0.636159	1.39328	2.19263
17.5	0.51862	1.70019	2.0758
18	0.703807	1.29909	2.25461
18.5	0.539989	1.47335	1.61781
19	0.838533	1.52045	2.02211
19.5	0.585843	1.73756	2.41519
20	0.488355	1.32327	2.73736
20.5	0.905265	1.55309	1.77343
21	0.83064	1.22719	2.98924
21.5	0.873481	1.92959	1.86635
22	1.14431	2.0488	2.00061
22.5	0.895188	1.93231	1.2567
23	1.00655	1.60389	1.56512
23.5	0.994522	1.53287	2.3766
24	0.564013	1.14871	2.06528
24.5	0.652358	1.79241	2.34567
25	0.6681	2.14481	2.09113

## Sheet: control
	nor_control	nor_control.1	nor_control.2
-0.533333	0.627294	1.03904	0.857153
-0.266667	0.507557	0.933841	0.381612
0	0.541104	0.746617	0.523553
0.5	0.629268	1.01383	0.446072
1	0.415005	0.875709	0.395324
1.5	0.334385	0.891215	0.518216
2	0.44676	0.86244	0.498832
2.5	0.539499	0.599669	0.495298
3	0.448614	0.701222	0.504565
3.5	0.861731	0.518322	0.426153
4	0.626414	0.871918	0.431091
4.5	0.783695	0.919883	0.325995
5	0.749622	0.847298	0.341011
5.5	0.678284	0.663396	0.521502
6	0.528111	0.661297	0.349914
6.5	0.513684	0.810044	0.493222
7	0.528628	0.740618	0.776643
7.5	0.448553	1.07788	0.524148
8	0.382058	1.02392	0.439892
8.5	0.44348	0.852356	0.619438
9	0.317775	0.877928	0.943226
9.5	0.473146	0.742439	0.709485
10	0.288164	0.740676	0.562832
10.5	0.530569	0.711455	0.681727
11	0.460749	0.591147	0.725055
11.5	0.414326	0.558046	0.582399
12	0.358934	0.992586	0.917967
12.5	0.399261	0.813618	0.647935
13	0.392588	1.04667	0.604775
13.5	0.515345	0.733951	0.565586
14	0.605023	0.904856	0.440735
14.5	0.767004	0.734056	0.665642
15	0.524151	0.617868	0.754526
15.5	0.656505	0.748784	0.745795
16	0.823902	0.860949	0.918814
16.5	0.798699	0.653572	0.622089
17	0.503744	1.01633	0.782746
17.5	0.512766	0.799918	0.479663
18	0.365268	1.0773	0.796172
18.5	0.568494	0.716931	0.792695
19	0.428248	0.912278	0.819932
19.5	0.672889	0.651314	1.05821
20	0.690551	0.534346	0.9648
20.5	0.633986	0.985255	0.982989
21	0.657608	0.754647	0.841251
21.5	0.75438	1.35629	0.752045
22	0.655775	0.609556	0.693331
22.5	0.553229	0.816317	0.644159
23	0.610175	0.719949	0.609345
23.5	0.693317	0.80631	0.553422
24	0.65952	0.761157	0.756165
24.5	0.767149	0.810601	0.523155
25	0.683392	0.563201	1.2099
