# Supplementary material for: Large-scale identification of plasma membrane repair proteins revealed spatiotemporal cellular responses to plasma membrane damage
Source: eLife. 2026 Mar 10;14:RP108585. doi: 10.7554/eLife.108585 (PMC12975127; doi:10.7554/eLife.108585)
Supplement: Figure 2—source data 2. [file elife-108585-fig2-data2.zip › Figure_2–Source Data/Myo3_rep.xlsx]

## Sheet: damage_site
	nor_damage_mean	nor_damage_mean.1	nor_damage_mean.2
-0.533333	1.61881	0.873711	0.653333
-0.266667	2.67854	0.636662	0.458511
0	2.35784	0.85203	0.579959
0.5	1.58063	0.725652	0.758533
1	2.56329	0.685714	0.502512
1.5	1.92327	2.60891	0.550105
2	1.67548	1.35132	0.560571
2.5	1.53301	2.07118	3.13526
3	1.56439	4.99528	0.877393
3.5	2.47902	1.42711	6.29264
4	1.87309	4.89853	4.29953
4.5	1.61305	4.8994	3.48897
5	2.28333	2.40771	4.13116
5.5	2.65021	4.14825	2.22196
6	3.4078	4.55773	1.54942
6.5	2.97876	1.72987	1.94322
7	2.39478	4.55189	5.23434
7.5	5.22105	2.82458	4.05734
8	2.51249	3.22087	0.842078
8.5	2.56054	2.96538	2.15596
9	4.76765	2.57565	5.29436
9.5	5.05244	3.97357	4.56452
10	1.74211	5.43717	4.2079
10.5	2.10287	5.57598	2.13581
11	1.7443	6.47591	5.20232
11.5	2.44002	7.28897	7.26416
12	3.9097	2.96948	8.29793
12.5	1.78578	5.42284	2.61653
13	3.40533	4.40337	3.4105
13.5	3.26928	5.49692	4.41741
14	2.35722	2.75576	5.92901
14.5	2.11799	3.53278	3.87166
15	2.89629	5.53153	2.74374
15.5	1.64032	2.45734	1.8959
16	1.84014	1.52953	6.23874
16.5	1.92134	3.96485	10.351
17	2.74693	2.21324	7.5239
17.5	4.21683	6.67518	4.08121
18	2.85382	7.45741	3.15626
18.5	3.46328	6.25266	5.76805
19	1.54079	3.12054	3.86127
19.5	2.71457	2.52318	3.53888
20	1.72263	5.41952	7.50873
20.5	2.60196	3.95684	9.55283
21	3.56287	1.11894	5.29339
21.5	1.6195	2.05195	2.45251
22	1.83195	3.09425	5.42706
22.5	1.79362	5.3408	8.01121
23	2.32069	7.67241	5.97764
23.5	2.45443	6.46678	3.17628
24	3.04907	1.52537	5.78149
24.5	3.42078	1.5666	3.00024
25	3.31674	0.838375	5.90129

## Sheet: budtip
	nor_budtip	nor_budtip.1	nor_budtip.2
-0.533333	2.38233	6.21665	4.60603
-0.266667	1.86781	1.73484	4.52647
0	2.03859	4.07434	2.51481
0.5	3.03136	1.95063	5.0053
1	4.20883	6.42533	3.22436
1.5	2.28833	3.43936	3.43847
2	2.52017	3.89061	8.06946
2.5	1.46356	6.93505	2.28182
3	1.92055	5.32352	3.7102
3.5	1.49886	3.68457	7.07638
4	2.69223	3.82604	2.79473
4.5	1.65148	2.65922	6.82715
5	2.36588	5.11637	7.3388
5.5	1.0781	7.22549	4.57502
6	3.16712	4.83555	5.84961
6.5	1.52802	2.51496	5.24162
7	2.41474	2.84184	5.5575
7.5	2.48155	6.95593	6.73932
8	1.5634	2.32613	6.15955
8.5	2.25776	2.37574	5.02626
9	1.80013	4.08934	4.24129
9.5	1.7989	5.46025	3.66517
10	1.92227	4.35524	5.41562
10.5	2.70162	3.12798	3.84233
11	2.05893	5.17207	3.237
11.5	2.50038	4.78713	5.56392
12	2.50881	3.91458	5.27024
12.5	3.47196	5.74205	6.29443
13	1.28657	4.66899	5.25986
13.5	1.45723	6.31754	5.4412
14	3.48625	8.10972	5.96523
14.5	1.73079	5.05678	5.73605
15	2.76055	7.84174	5.9701
15.5	1.6731	3.75618	3.55776
16	2.27647	3.55544	6.00893
16.5	1.90995	5.46587	4.88255
17	2.17331	4.21167	6.73087
17.5	1.6751	2.37619	4.84423
18	2.3109	5.64712	4.52446
18.5	2.91936	5.90157	2.66564
19	1.52451	7.08879	4.94366
19.5	2.9291	2.41577	7.02323
20	2.02215	2.44955	7.17057
20.5	1.50673	4.03975	2.9844
21	2.21824	3.29575	5.56722
21.5	1.17808	2.99529	3.93754
22	1.62392	5.30253	4.39876
22.5	2.22502	3.52494	4.1605
23	1.29127	4.95878	6.45836
23.5	2.14106	2.25744	5.15175
24	1.75757	5.1958	2.58654
24.5	2.22406	4.01129	3.30535
25	2.35842	1.99204	3.00175

## Sheet: control
	nor_control	nor_control.1	nor_control.2
-0.533333	1.27076	0.55077	2.75272
-0.266667	0.847395	0.408675	2.98829
0	0.867217	0.473986	3.40482
0.5	0.880279	0.600917	5.31443
1	0.901566	0.626458	4.04183
1.5	0.973556	0.785997	1.67774
2	0.858172	0.830596	2.51109
2.5	0.894736	0.843697	3.37875
3	1.12775	0.61798	2.27974
3.5	0.890727	0.532116	0.8549
4	0.888092	0.509658	1.76002
4.5	0.743279	0.530296	0.876199
5	0.870266	1.97468	0.803121
5.5	0.981345	0.41537	0.527104
6	1.82165	0.861598	0.462132
6.5	0.754565	0.901372	0.698237
7	0.994191	1.02725	0.627653
7.5	0.636016	0.801262	0.740348
8	1.13723	0.500846	0.642834
8.5	1.88734	0.788546	0.399144
9	1.10807	0.532815	0.437246
9.5	1.50739	0.640348	0.790336
10	0.915667	2.41551	0.432358
10.5	1.06088	1.61362	0.63079
11	1.04601	0.455004	1.16994
11.5	0.926665	0.587977	1.3875
12	1.07883	0.582222	0.862962
12.5	1.00135	0.473358	0.60512
13	1.15297	0.410012	1.04937
13.5	1.58561	0.521666	1.63334
14	0.962427	0.803673	0.944734
14.5	0.92649	0.661238	2.27388
15	1.02358	0.64942	2.3748
15.5	1.07537	0.839664	0.427377
16	0.868314	0.653996	0.488515
16.5	0.930732	0.835023	1.04043
17	1.01248	0.822758	1.80223
17.5	0.962087	0.8664	1.89486
18	1.03016	0.963774	0.829295
18.5	0.989166	0.719648	0.893079
19	1.41837	0.669283	1.22166
19.5	1.27611	2.35219	1.31998
20	1.41762	0.980716	2.28963
20.5	0.807262	0.903041	2.59145
21	0.830858	0.618379	0.823785
21.5	0.987419	2.1428	0.636697
22	0.955607	1.05792	0.877185
22.5	1.10412	0.96985	1.50866
23	0.974854	1.31538	1.15764
23.5	1.24801	0.771423	1.03564
24	0.975325	1.01884	1.77159
24.5	1.00061	1.11366	0.797137
25	0.955502	0.640409	1.13091
