# Supplementary material for: Large-scale identification of plasma membrane repair proteins revealed spatiotemporal cellular responses to plasma membrane damage
Source: eLife. 2026 Mar 10;14:RP108585. doi: 10.7554/eLife.108585 (PMC12975127; doi:10.7554/eLife.108585)
Supplement: Figure 2—source data 2. [file elife-108585-fig2-data2.zip › Figure_2–Source Data/Myo4_rep.xlsx]

## Sheet: damage_site
	nor_damage_mean	nor_damage_mean.1	nor_damage_mean.2	nor_damage_mean.3
-0.533333	0.487051	0.41158	0.492275	0.561323
-0.266667	0.33504	0.550579	0.446582	0.399849
0	0.553989	0.435625	0.371616	0.73275
0.5	0.504069	0.485136	0.365235	0.787926
1	0.361247	0.51639	0.392823	0.614363
1.5	0.314726	1.10122	0.889611	0.876843
2	0.555716	0.912381	1.0485	0.646772
2.5	1.14136	0.877258	0.977511	1.17557
3	1.18485	0.890022	0.72861	1.44358
3.5	1.284	1.02993	1.01928	1.79028
4	1.09737	1.04457	1.07436	1.23277
4.5	1.71552	0.838498	2.45707	2.1579
5	2.79476	0.623018	2.77519	4.04292
5.5	3.46042	0.634824	2.09957	3.19871
6	3.39683	0.562117	2.14899	3.32044
6.5	2.75025	0.90094	5.01014	4.30346
7	2.77785	0.716924	2.85649	3.82637
7.5	3.70289	0.630475	5.26593	2.60771
8	5.28413	0.789103	3.32377	4.7201
8.5	5.92372	0.646249	5.04087	2.91075
9	2.81084	1.79354	3.3827	4.15776
9.5	5.19053	1.62416	3.91874	4.56117
10	6.48941	1.93498	4.55389	2.76189
10.5	4.24309	3.09943	5.59276	3.12657
11	4.78558	2.90847	6.00416	2.66927
11.5	5.8406	1.64537	3.4598	3.65642
12	6.48006	2.60355	4.82752	3.73999
12.5	6.97892	3.54061	2.76798	3.97696
13	6.50698	1.71321	2.96903	3.0826
13.5	5.90474	1.43696	1.88994	6.19193
14	10.7151	3.39001	2.15832	4.00171
14.5	8.34986	3.44265	3.30452	3.90242
15	9.49413	1.2154	2.16189	6.34988
15.5	10.0858	2.25447	1.57012	4.31669
16	12.6182	2.27141	1.82779	4.8248
16.5	5.96106	2.48301	2.42354	4.60514
17	7.86651	1.69396	2.10459	4.31936
17.5	6.08648	1.12571	2.1347	4.94175
18	8.48827	1.71399	2.08875	3.00115
18.5	8.17355	1.36543	0.998953	5.49719
19	5.81047	1.36433	1.12952	4.3836
19.5	4.94771	0.902274	2.07502	4.09838
20	4.8286	1.12704	1.60156	3.79224
20.5	4.34963	0.903401	1.36807	4.30511
21	6.76393	1.02186	1.49756	4.70141
21.5	6.13359	1.06738	2.2156	4.18903
22	7.0377	0.938349	1.59106	4.31043
22.5	5.88433	0.71062	1.44592	2.76111
23	3.03136	0.862588	1.75076	3.98398
23.5	7.13967	1.02711	1.33127	5.57533
24	6.1569	1.43843	1.10117	3.99613
24.5	5.95263	1.40146	2.06578	3.60644
25	2.71657	0.97868	3.13564	2.18774

## Sheet: budtip
	nor_budtip	nor_budtip.1	nor_budtip.2	nor_budtip.3
-0.533333	5.82206	6.50842	4.20753	7.24264
-0.266667	4.88874	9.44978	3.64098	6.43685
0	5.54674	8.0808	4.63125	8.541
0.5	6.77918	6.31859	3.76855	7.67579
1	8.92671	8.88247	3.06564	7.99013
1.5	7.55668	5.30983	5.14757	6.03355
2	9.34879	7.67024	2.21967	4.17985
2.5	7.16585	6.80167	2.82033	4.41871
3	7.21133	7.79198	3.46239	3.75788
3.5	5.75861	8.40064	2.56252	4.745
4	8.12829	8.17725	3.04936	5.16324
4.5	4.88668	10.6835	2.23649	3.91932
5	3.86804	9.06941	1.73311	4.68496
5.5	4.41196	6.2089	1.66647	3.03897
6	5.48709	8.55701	1.39417	2.96014
6.5	4.65403	8.19921	1.4291	3.27147
7	3.4368	4.50517	1.35031	2.41831
7.5	3.7872	7.65254	1.28471	3.10791
8	2.75884	7.50778	1.52841	1.60102
8.5	2.84801	6.71631	0.989827	2.57642
9	3.36946	5.90629	1.28547	1.38813
9.5	2.53478	6.22773	1.46274	1.73499
10	2.17189	3.81748	1.45411	1.62072
10.5	2.35885	3.33517	1.63936	2.1003
11	2.20732	3.17076	1.23618	1.85756
11.5	2.04711	3.75281	0.957687	2.46892
12	1.86826	2.48417	0.925325	2.01934
12.5	1.7532	3.05044	1.51518	1.59136
13	1.36185	2.74361	1.68613	1.88216
13.5	1.53448	1.61688	1.4989	1.894
14	1.45249	2.06777	2.2812	1.67075
14.5	1.43396	1.65362	1.15115	1.74402
15	1.9224	1.50628	2.01306	1.31023
15.5	1.43901	1.02563	2.08595	1.59965
16	1.54653	1.13605	1.86849	1.33727
16.5	1.46033	1.1033	1.71144	2.06402
17	1.28153	1.26449	2.23447	1.54376
17.5	1.62064	2.03435	2.04257	1.90532
18	1.76734	2.43559	1.87351	1.37941
18.5	1.77516	1.39301	2.2646	1.20738
19	1.65145	1.00387	1.92994	2.26815
19.5	1.74088	2.40915	3.62421	1.36672
20	2.198	2.76094	1.50264	2.31411
20.5	1.50848	2.08783	2.27902	2.23503
21	1.45227	2.54117	2.01759	1.58313
21.5	1.90882	1.12705	1.61967	1.35724
22	2.13148	1.31421	1.65814	2.40863
22.5	1.46594	1.25588	2.60085	1.08832
23	1.80783	0.882997	2.15877	1.6435
23.5	1.57328	2.29598	1.36957	1.3172
24	1.46857	1.36767	1.75909	1.29748
24.5	1.68098	1.30149	1.42447	1.18896
25	1.91204	1.6703	2.0867	1.91958

## Sheet: control
	nor_control	nor_control.1	nor_control.2	nor_control.3
-0.533333	0.667414	0.743021	0.65009	0.626276
-0.266667	0.376156	0.428073	0.302238	0.360542
0	0.267189	0.479143	0.382207	0.499659
0.5	0.346862	0.75486	0.411759	0.486357
1	0.329951	1.10179	0.499916	0.311544
1.5	0.389186	1.00979	0.768484	0.532691
2	0.381261	0.980602	1.09765	0.410399
2.5	0.483609	0.898423	1.07715	0.486151
3	0.600143	1.02798	1.12998	0.668092
3.5	0.475638	0.600475	0.944533	0.70131
4	0.6137	1.0424	0.703215	0.428917
4.5	0.667709	0.780475	0.905579	0.631737
5	0.94062	0.456672	1.21463	0.557284
5.5	0.879509	0.523944	0.838443	0.558282
6	0.622718	0.654337	1.10043	0.791827
6.5	0.883179	0.840179	1.35516	0.535621
7	1.09767	0.511147	1.12762	0.497734
7.5	0.846452	1.02743	1.03508	0.701663
8	0.831879	0.843483	1.23016	0.40783
8.5	0.812774	0.92595	1.17046	0.738783
9	0.650599	1.15933	0.883256	1.00339
9.5	1.02718	0.589709	0.944699	0.532981
10	1.08791	0.874559	1.3318	0.733265
10.5	0.990197	0.755851	1.38774	0.764967
11	1.27124	1.36031	1.47552	0.642527
11.5	1.38351	1.70208	1.53562	0.648869
12	1.13018	1.26054	1.1329	0.477502
12.5	0.99099	0.999636	1.40339	1.06086
13	1.06165	1.0793	1.46446	0.520752
13.5	1.0252	1.02006	1.1247	0.527501
14	0.832646	1.80809	1.773	0.873936
14.5	0.674047	1.34494	1.37689	0.678624
15	0.714756	1.2561	1.61315	0.552502
15.5	0.725122	1.40055	1.51063	1.06191
16	0.726547	1.74504	1.1223	1.17432
16.5	0.982	1.52626	1.44561	0.68342
17	0.836967	0.910261	1.50707	0.812423
17.5	0.928762	1.12016	1.35513	0.656613
18	0.947357	1.23844	1.11923	0.79579
18.5	0.767427	0.979718	1.26636	0.899062
19	1.12237	1.048	0.945969	0.861987
19.5	1.13581	1.45515	0.872874	0.869315
20	1.27953	1.09598	0.884053	0.92851
20.5	0.991497	2.36262	1.29859	0.842642
21	0.776524	1.0326	0.886906	1.14302
21.5	0.788005	1.7122	1.12743	1.02996
22	0.833328	1.34913	1.29425	1.33876
22.5	0.818132	1.68186	1.38617	1.43807
23	0.77978	1.44124	1.21912	0.96646
23.5	1.08104	1.09392	1.07337	1.18402
24	0.774474	1.47383	0.873983	0.59197
24.5	1.01179	1.01404	1.48522	1.29516
25	0.954997	1.25636	1.32126	1.49822
