# Supplementary material for: Large-scale identification of plasma membrane repair proteins revealed spatiotemporal cellular responses to plasma membrane damage
Source: eLife. 2026 Mar 10;14:RP108585. doi: 10.7554/eLife.108585 (PMC12975127; doi:10.7554/eLife.108585)
Supplement: Figure 2—source data 2. [file elife-108585-fig2-data2.zip › Figure_2–Source Data/Pal1_rep.xlsx]

## Sheet: damage_site
	nor_damage_mean	nor_damage_mean.1	nor_damage_mean.2
-0.533333	0.66862	0.878193	0.666178
-0.266667	0.62	0.655348	0.921921
0	0.93862	0.615773	0.799519
0.5	0.696328	0.623328	0.878406
1	0.767985	0.809495	0.545805
1.5	0.610105	0.624624	1.16092
2	0.641664	0.646098	1.41637
2.5	0.724873	1.04537	1.27551
3	0.649933	0.937461	2.53413
3.5	0.65999	0.742537	1.37842
4	0.67777	0.79607	1.6643
4.5	0.579428	0.654362	3.15197
5	0.575717	0.8437	2.13766
5.5	0.795948	0.520533	3.56513
6	0.640596	0.658119	3.31977
6.5	0.729712	0.900402	2.86548
7	0.787845	0.977253	2.76134
7.5	0.875019	1.07444	3.44879
8	0.598257	0.940692	5.30076
8.5	0.591015	0.919361	3.86455
9	0.700834	0.818554	4.61653
9.5	0.842019	1.06539	3.93339
10	0.82622	1.37046	3.64494
10.5	0.548064	0.914909	3.73016
11	0.99799	1.22421	2.70487
11.5	0.927866	1.3239	2.75396
12	0.724912	1.14709	1.85596
12.5	0.921531	1.73996	2.03894
13	0.91998	1.9461	2.38301
13.5	0.863404	1.92767	1.84194
14	0.798202	2.2353	2.592
14.5	1.05494	2.6183	2.98121
15	1.17674	2.45939	3.47591
15.5	0.766569	2.10697	3.49769
16	1.22593	2.378	2.91556
16.5	1.17818	2.10741	2.34593
17	0.95424	1.49637	5.07201
17.5	0.93978	1.17761	2.46932
18	1.13214	1.21531	2.15259
18.5	1.25564	1.86836	2.0496
19	1.21228	1.30648	1.59204
19.5	0.975129	1.30415	2.04964
20	1.02736	1.4506	1.57812
20.5	1.04793	1.63148	2.24573
21	0.898924	1.66341	1.21325
21.5	1.40203	1.53442	1.66745
22	1.97464	1.34005	1.5483
22.5	1.17069	1.38313	1.2158
23	1.05668	1.84395	2.0206
23.5	1.22048	1.20577	1.50677
24	1.25228	1.27831	2.99547
24.5	2.56341	1.53638	2.19001
25	1.17381	2.01693	2.48118

## Sheet: budtip
	nor_budtip	nor_budtip.1	nor_budtip.2
-0.533333	0.964863	0.345898	2.03945
-0.266667	1.48134	0.498498	1.81531
0	1.51543	0.45188	1.95483
0.5	1.4892	0.609456	2.63592
1	1.40638	0.728899	2.30336
1.5	2.50843	0.843563	1.84579
2	3.62769	0.899202	2.12172
2.5	4.74911	0.980747	3.10767
3	3.87087	1.16331	2.37399
3.5	6.46453	1.32824	2.85036
4	5.80622	1.9062	3.54116
4.5	6.85697	2.32673	1.49345
5	7.18488	2.60413	3.26539
5.5	6.60111	2.39016	5.23154
6	6.67466	2.92207	1.533
6.5	7.45149	2.76357	2.33472
7	6.58933	2.84814	1.54146
7.5	10.2184	2.45586	2.10746
8	6.77439	2.80553	1.70532
8.5	8.57045	2.86409	1.38927
9	5.28733	2.82946	3.53055
9.5	5.71388	2.67765	1.21638
10	6.88932	3.1818	2.26221
10.5	6.70912	2.44208	1.62787
11	6.06326	2.49716	3.37278
11.5	5.86323	2.9847	1.7958
12	6.54503	2.88003	5.14953
12.5	6.35652	2.16673	1.15276
13	5.80803	2.20298	1.16235
13.5	6.50211	2.80165	0.852803
14	5.85593	2.31183	1.30126
14.5	5.19321	1.8165	1.94342
15	4.66122	1.65264	0.999349
15.5	5.50171	1.70821	1.18639
16	4.75261	1.9436	1.04142
16.5	3.47585	1.64632	1.07326
17	3.35817	1.87751	0.9228
17.5	3.05028	2.1144	0.880364
18	3.43317	1.81235	1.92718
18.5	3.49648	1.321	0.814942
19	3.15617	1.43955	1.04857
19.5	3.29778	1.03299	1.48824
20	2.67284	1.02763	1.02128
20.5	2.44615	1.30763	1.28086
21	2.84368	1.27009	0.935557
21.5	2.60771	1.18872	1.06769
22	2.77282	0.624418	0.81415
22.5	2.85886	0.843821	0.940763
23	3.18462	0.808892	1.29833
23.5	2.96596	0.568748	1.12105
24	1.38536	0.639058	1.18884
24.5	1.8108	0.779186	1.04447
25	1.98604	0.608928	1.19926

## Sheet: control
	nor_control	nor_control.1	nor_control.2
-0.533333	0.666781	1.09203	1.01243
-0.266667	0.64815	1.60783	0.998618
0	0.666225	1.16066	1.24505
0.5	0.646774	0.860152	0.881731
1	0.74345	0.895461	0.905079
1.5	0.733946	0.936197	0.82938
2	0.702963	1.0368	0.971964
2.5	0.635137	1.16556	1.00209
3	0.725074	1.02017	0.891824
3.5	0.582924	1.13521	1.12533
4	0.467271	1.21206	0.88391
4.5	0.829332	1.15047	0.982259
5	0.720326	1.09307	0.942611
5.5	0.798991	1.26306	0.997989
6	0.661864	1.09763	0.922761
6.5	0.702563	1.06306	0.918509
7	0.731563	1.02387	0.946737
7.5	0.569143	1.56793	1.03779
8	0.600662	1.15119	1.1104
8.5	0.714881	1.62827	1.29431
9	0.862878	1.11275	1.02017
9.5	0.557871	1.09136	1.19844
10	0.677975	2.11264	0.909625
10.5	0.668452	1.31306	1.46654
11	0.848788	1.34446	0.997625
11.5	1.03727	1.07592	0.892395
12	0.872695	1.67202	1.07679
12.5	1.14837	1.41284	1.05952
13	0.842401	1.25468	1.03807
13.5	0.969034	1.35173	1.29092
14	0.96832	1.02926	0.907426
14.5	0.978956	1.30905	0.940959
15	0.91474	1.19488	1.05951
15.5	0.899319	1.29916	1.14949
16	0.991169	1.44462	0.891748
16.5	0.944972	1.38806	1.0638
17	0.971884	1.56497	1.16842
17.5	1.0654	2.11274	1.17871
18	1.12656	1.78713	1.12636
18.5	0.839201	1.41412	1.36129
19	1.07033	1.57381	1.17766
19.5	1.15069	1.50863	0.99251
20	1.19193	1.37499	1.23364
20.5	1.36607	1.69474	1.23021
21	1.20133	1.73877	1.22055
21.5	1.07612	1.86445	1.09411
22	1.14951	1.35908	1.28136
22.5	1.20293	1.46683	1.03919
23	1.07311	1.54488	1.11419
23.5	1.06379	1.87356	1.13096
24	1.49622	1.19913	1.04768
24.5	1.3604	1.43694	1.23129
25	1.21068	1.23419	1.2005
