# Supplementary material for: Large-scale identification of plasma membrane repair proteins revealed spatiotemporal cellular responses to plasma membrane damage
Source: eLife. 2026 Mar 10;14:RP108585. doi: 10.7554/eLife.108585 (PMC12975127; doi:10.7554/eLife.108585)
Supplement: Figure 2—source data 2. [file elife-108585-fig2-data2.zip › Figure_2–Source Data/Pan1_rep.xlsx]

## Sheet: damage_site
	nor_damage_mean	nor_damage_mean.1	nor_damage_mean.2
-0.533333	0.731099	1.16023	0.43199
-0.266667	0.601808	0.534042	0.438706
0	0.589444	1.02257	0.47617
0.5	1.78772	1.42755	0.487907
1	0.882529	0.877832	1.70866
1.5	0.858151	0.745298	0.984141
2	3.39563	0.800105	1.51466
2.5	1.18986	2.52985	6.47045
3	1.40805	1.71305	2.68896
3.5	3.43182	4.32246	2.77316
4	5.48256	5.43809	4.04244
4.5	3.35812	4.06058	8.25843
5	4.74071	3.31687	3.48724
5.5	2.79739	5.07548	2.42804
6	6.4862	4.29061	3.33647
6.5	3.53407	3.84225	1.46685
7	7.15157	6.02486	5.08911
7.5	2.20218	8.72426	7.24167
8	5.61521	6.25587	4.46689
8.5	8.16603	8.33379	6.69025
9	5.54245	5.36159	5.84902
9.5	6.24688	6.54814	3.16113
10	3.93599	4.25847	6.16831
10.5	5.04255	8.19746	3.73056
11	6.89469	3.60151	6.03489
11.5	8.05305	4.44373	3.76148
12	4.67866	5.64888	2.93601
12.5	4.16687	7.05271	6.10214
13	8.44681	3.62624	5.30358
13.5	6.03862	9.77485	7.04185
14	7.05763	4.56678	4.68126
14.5	6.75751	7.95272	5.58743
15	5.99441	11.4892	7.9901
15.5	2.88604	5.82379	5.66326
16	5.4209	5.4956	6.61534
16.5	3.18582	6.79231	4.81657
17	2.84952	6.07775	4.94169
17.5	4.48268	6.69814	3.26898
18	5.78387	7.85057	3.61682
18.5	3.5718	6.35776	7.03373
19	6.0148	5.81419	5.50178
19.5	3.78024	4.24776	2.56569
20	7.48067	8.61048	4.12198
20.5	2.04327	3.71003	5.29014
21	4.32573	6.08129	5.89246
21.5	6.76989	4.62627	3.91599
22	5.2478	4.27752	5.69546
22.5	4.97008	5.81429	3.63786
23	2.1982	4.55628	3.52432
23.5	6.70115	2.15641	5.17062
24	2.4613	6.81398	2.25748
24.5	3.49363	5.59159	4.03996
25	1.17399	4.03766	3.43779

## Sheet: budtip
	nor_budtip	nor_budtip.1	nor_budtip.2
-0.533333	5.18466	4.19013	4.57331
-0.266667	5.32802	3.51487	3.45799
0	2.88736	2.68313	4.79445
0.5	6.5361	2.04596	4.02146
1	3.28196	5.46664	4.2446
1.5	3.8387	4.24166	6.98481
2	5.35432	4.98852	6.65052
2.5	5.0656	3.55402	3.28834
3	3.51859	4.29705	4.36022
3.5	4.91092	7.9642	5.92479
4	2.75246	5.77601	3.64176
4.5	3.95353	6.13399	6.18952
5	4.12895	2.54635	1.99994
5.5	5.76951	5.75817	5.44072
6	5.23026	4.20797	4.59592
6.5	4.46666	1.3103	6.11739
7	7.11589	2.82882	4.40505
7.5	3.60706	4.84451	2.95795
8	5.40527	4.2914	4.85868
8.5	2.7422	5.08848	2.74608
9	3.41755	4.93808	2.77179
9.5	2.28448	4.50177	3.20169
10	4.54362	2.07018	2.15715
10.5	5.62765	9.5586	1.39071
11	5.08536	6.15799	3.73613
11.5	3.45118	1.62215	2.74024
12	8.30812	3.45155	2.81294
12.5	3.34928	2.88456	1.55212
13	1.19846	1.71125	2.28596
13.5	2.8379	2.70293	2.36302
14	4.02902	2.79025	4.63801
14.5	2.77877	5.52446	1.74897
15	2.94457	2.19155	2.29594
15.5	1.09166	5.10128	1.96435
16	3.78195	1.14045	1.5911
16.5	2.82819	6.08635	1.08895
17	6.82659	2.6112	3.9194
17.5	1.23629	2.47878	2.42252
18	1.13757	2.02138	3.64259
18.5	3.78315	4.79608	0.764562
19	1.9913	2.09103	4.00942
19.5	1.46895	3.17648	3.807
20	1.36463	1.54723	0.803279
20.5	5.80541	4.26246	2.88718
21	3.05278	2.50339	1.43907
21.5	5.57846	2.56636	3.64167
22	2.11687	2.73502	1.86274
22.5	0.707324	5.89493	0.944969
23	4.31118	1.07146	0.9025
23.5	2.35275	1.67943	0.692937
24	2.29199	0.814758	1.92166
24.5	0.839395	3.27189	3.96098
25	2.01618	2.52269	0.823941

## Sheet: control
	nor_control	nor_control.1	nor_control.2
-0.533333	0.688765	0.623601	1.08606
-0.266667	0.598226	0.308788	1.19466
0	0.499242	0.388015	0.824453
0.5	0.873713	1.375	2.07791
1	0.64936	2.30848	0.598175
1.5	0.613048	0.446741	0.583754
2	0.754385	0.479495	2.39622
2.5	0.46773	0.397115	0.505202
3	0.585423	0.436857	0.504592
3.5	1.95682	0.515576	0.844708
4	0.4494	0.430844	0.904592
4.5	0.789402	0.533169	0.620181
5	0.537516	0.670378	0.518889
5.5	0.586007	3.22601	0.390534
6	3.71019	2.57041	0.738832
6.5	2.30875	0.649378	2.48825
7	0.322178	0.72915	0.774632
7.5	1.8804	1.71745	3.22605
8	0.777537	1.1213	0.639315
8.5	0.610918	0.599739	0.31466
9	1.69036	2.09307	0.703842
9.5	0.449384	3.81606	0.72288
10	1.48896	0.535082	1.5991
10.5	0.633643	0.606668	1.05259
11	0.754711	0.849168	1.09494
11.5	1.62183	1.53483	0.702893
12	1.36393	0.495039	0.745585
12.5	0.851051	1.31678	0.536951
13	1.51545	2.38075	0.65406
13.5	1.13919	0.545882	1.35311
14	0.870906	0.56048	4.02239
14.5	1.09909	2.48809	1.93558
15	1.66828	1.2153	3.38275
15.5	0.988447	1.63416	0.948747
16	0.963335	0.95442	4.18456
16.5	1.15826	1.61832	1.29507
17	0.840849	0.66697	0.536929
17.5	1.47914	0.638397	0.480656
18	0.834819	2.68679	1.15686
18.5	2.88195	1.07523	0.45234
19	1.51602	0.599334	0.771298
19.5	1.26153	1.26012	1.62414
20	1.5016	1.04282	0.541189
20.5	1.95095	1.27891	0.673314
21	0.862863	1.37266	0.923372
21.5	3.0145	0.641985	0.44776
22	0.986459	0.764846	0.508313
22.5	0.857452	0.59869	0.88223
23	0.890994	0.717425	1.33049
23.5	1.10667	0.739752	1.77551
24	2.93672	0.867321	0.636115
24.5	2.09693	0.808236	1.00759
25	3.54599	1.37426	1.12867
