# Supplementary material for: Large-scale identification of plasma membrane repair proteins revealed spatiotemporal cellular responses to plasma membrane damage
Source: eLife. 2026 Mar 10;14:RP108585. doi: 10.7554/eLife.108585 (PMC12975127; doi:10.7554/eLife.108585)
Supplement: Figure 2—source data 2. [file elife-108585-fig2-data2.zip › Figure_2–Source Data/Pin2_rep.xlsx]

## Sheet: damage_site
	nor_damage_mean	nor_damage_mean.1	nor_damage_mean.2	nor_damage_mean.3
-0.533333	1.03655	0.514115	0.503363	0.60751
-0.266667	0.357507	0.320068	0.335929	0.242787
0	0.402813	0.316454	0.319053	0.244761
0.5	0.40148	0.442157	0.500126	0.360732
1	0.51544	0.534	0.436588	0.276543
1.5	0.499322	0.498827	0.499416	0.242925
2	0.529092	0.545195	0.550687	0.640087
2.5	0.469009	0.63963	0.463248	1.8982
3	0.380091	0.875143	0.544011	2.03807
3.5	0.339809	0.800964	1.24534	2.34841
4	0.361368	1.07637	1.62293	2.4415
4.5	0.33776	1.10463	1.20711	2.4555
5	0.459187	1.44603	2.39683	3.14915
5.5	0.416072	1.92976	2.46517	3.66087
6	0.470686	2.84065	2.43733	3.31659
6.5	0.939132	2.49118	3.15614	5.61028
7	0.463676	2.91916	2.35127	5.40004
7.5	0.549757	2.20938	2.41665	5.81026
8	0.490925	3.95147	2.68633	6.87446
8.5	0.584949	2.32692	2.39179	7.6938
9	0.611422	2.57012	1.6904	7.15782
9.5	1.07501	2.93327	1.47797	7.15317
10	1.0295	3.10967	1.12605	7.67571
10.5	1.29477	3.12933	1.47076	8.51537
11	1.90402	3.5071	1.48775	8.57607
11.5	2.23423	3.37236	1.46996	8.15385
12	1.26918	2.83925	2.84108	9.1164
12.5	2.22592	3.69876	2.39921	8.28401
13	2.06298	4.08988	2.11929	8.5511
13.5	1.9692	3.67989	1.61835	9.39184
14	2.10617	3.53114	2.14093	8.89186
14.5	1.78175	3.95879	1.61257	10.3305
15	1.46834	4.08808	1.75175	8.37603
15.5	1.38857	5.04482	2.45317	9.24467
16	1.69138	3.72394	2.26906	9.25478
16.5	1.54705	4.25736	2.30926	9.23014
17	1.25048	4.23604	1.79567	8.15977
17.5	1.17349	3.76605	1.96293	7.50699
18	0.954428	4.85638	1.8291	7.04616
18.5	0.727196	3.87613	1.90678	7.97354
19	0.900608	3.44482	1.73868	6.82305
19.5	0.836807	3.30691	2.14253	7.20457
20	1.16453	3.15078	1.64656	7.3525
20.5	1.11433	3.90865	2.59626	8.54143
21	0.818874	2.82598	1.47177	6.60458
21.5	0.888253	3.48478	1.69877	5.89055
22	0.824975	3.27861	1.78058	5.77219
22.5	1.1093	3.62766	1.94303	5.46322
23	0.893891	3.40443	1.5778	5.03141
23.5	1.07875	3.25532	1.53949	4.36959
24	1.50851	3.1185	1.51113	4.06512
24.5	1.05697	3.57909	1.75699	4.5446
25	0.931218	3.54452	1.41301	5.45882

## Sheet: budtip
	nor_budtip	nor_budtip.1	nor_budtip.2	nor_budtip.3
-0.533333	3.92806	4.07648	4.05132	3.71502
-0.266667	5.48647	4.71524	5.37041	2.69646
0	5.58535	4.60909	5.48363	2.58855
0.5	4.55023	4.3822	5.31532	3.26495
1	4.53267	3.76564	5.29688	2.95615
1.5	4.71469	5.39746	5.12543	2.76233
2	4.97435	4.62487	4.81969	3.64117
2.5	5.82159	3.95377	3.88942	3.41994
3	5.52578	4.44505	3.68951	3.57361
3.5	4.29308	4.65479	4.34824	2.48526
4	4.76955	5.53597	4.36471	3.6363
4.5	3.73688	4.52372	4.93348	3.21572
5	3.86796	4.50008	5.06145	2.99382
5.5	4.6703	4.03482	4.23208	3.00741
6	4.735	4.39904	4.64404	3.23694
6.5	4.79104	4.57778	4.51459	3.25511
7	4.38927	4.42619	4.30422	3.41503
7.5	4.65459	4.13729	4.58515	4.1184
8	5.25748	4.66744	3.96989	3.30546
8.5	4.35952	2.98981	4.55425	3.22671
9	3.50289	3.33629	3.2067	3.65458
9.5	3.10946	3.44777	3.55077	3.68803
10	3.73732	3.37461	3.2914	3.04722
10.5	3.03933	3.27645	3.04153	3.34736
11	3.42186	3.81276	3.03851	3.41097
11.5	3.02216	4.13702	3.25309	2.53251
12	2.53477	3.11481	3.0196	3.19198
12.5	3.02003	3.5936	2.47358	2.94272
13	1.91501	3.38837	3.3041	2.54139
13.5	2.06642	3.09686	3.12506	3.30119
14	2.62826	2.85261	2.91987	2.70886
14.5	2.28807	2.99866	3.29444	2.70625
15	2.86718	3.06421	2.7403	3.1105
15.5	2.90319	2.74243	3.43793	3.31142
16	2.65673	2.09262	4.69575	2.84767
16.5	2.11027	2.56332	2.71024	3.01589
17	3.20725	2.27701	4.08788	3.97625
17.5	2.34965	2.40255	3.21427	3.48354
18	2.49086	2.25084	3.58828	4.72327
18.5	2.56824	2.63067	2.9374	3.79417
19	3.01703	4.30656	2.62626	3.05951
19.5	3.08172	3.17258	2.31205	3.08549
20	2.71091	3.13621	3.04545	3.10953
20.5	3.34814	2.23017	2.57048	3.02688
21	2.63184	2.06979	2.74177	3.55942
21.5	2.74748	1.95657	1.96337	3.01687
22	2.28508	2.46592	2.40164	4.46058
22.5	2.08004	3.21373	2.5002	3.13444
23	2.31497	2.75847	3.28333	3.78557
23.5	2.84766	2.12106	3.23492	3.78644
24	2.54827	2.12454	2.89843	3.13298
24.5	2.71668	1.61684	3.36951	3.92219
25	2.55823	1.612	2.58869	3.54983

## Sheet: control
	nor_control	nor_control.1	nor_control.2	nor_control.3
-0.533333	0.535008	0.466278	2.40461	0.695587
-0.266667	0.500713	0.552292	2.73534	1.44092
0	0.4207	0.678061	0.889625	0.578975
0.5	0.448442	1.6955	0.733034	0.702154
1	0.535348	0.573531	0.626861	0.52477
1.5	1.15892	1.04164	0.946887	1.05886
2	0.69734	0.830128	0.772954	0.691338
2.5	0.729198	0.650919	1.08693	0.522162
3	0.614728	0.664812	0.753036	0.386979
3.5	0.93007	0.856667	0.848638	0.630143
4	0.613659	0.831246	0.758067	0.522946
4.5	0.769122	0.86521	1.32014	0.552339
5	0.494848	0.868719	0.778825	0.633725
5.5	0.640224	1.02211	0.92757	0.605048
6	1.00441	0.874166	0.82459	0.806193
6.5	0.536948	1.20741	1.05156	0.530004
7	0.781545	1.11831	1.11375	0.439015
7.5	0.569971	1.04049	0.981641	1.26952
8	0.526621	0.865315	0.874222	0.736969
8.5	0.79186	0.851251	1.13437	0.823561
9	0.780837	0.761253	1.45535	0.588521
9.5	0.901199	1.17111	1.27061	0.542644
10	0.754816	1.20707	0.906089	0.604987
10.5	0.691109	1.37025	1.60275	0.698349
11	1.75506	1.20002	1.2281	0.64369
11.5	0.620806	1.33042	0.854251	0.886243
12	0.753085	0.787332	0.974104	0.750588
12.5	0.720216	0.931196	0.999634	0.806173
13	0.712795	0.969859	1.02701	0.688577
13.5	0.724836	1.19611	1.06662	0.556507
14	0.7058	1.08195	1.06368	0.434141
14.5	0.790343	1.43386	1.06751	0.454942
15	0.899274	1.21795	1.12619	0.536257
15.5	0.627183	1.04172	0.799485	0.643272
16	1.09574	1.03944	0.822572	0.535436
16.5	1.52413	1.06359	0.888076	0.520203
17	1.14471	0.969071	1.151	0.580593
17.5	1.33631	1.03209	0.922617	0.680411
18	1.46857	1.17672	0.860351	0.475762
18.5	1.39202	1.02528	1.76386	0.79191
19	0.86838	0.891311	1.04763	0.789341
19.5	0.973002	0.938531	0.916971	0.706714
20	0.896547	0.910739	1.08566	0.711177
20.5	0.898321	1.23443	1.01607	0.636155
21	0.727311	0.943997	0.741025	0.712857
21.5	0.865734	0.750906	1.38262	0.585437
22	0.705009	1.07203	1.29806	0.728354
22.5	1.26626	0.854927	1.41415	0.594935
23	1.57638	0.598227	1.25667	0.629301
23.5	1.41355	0.692902	1.08942	0.625971
24	1.41644	0.576665	0.878019	0.78549
24.5	0.685972	0.78202	0.989368	0.677813
25	0.8561	0.817938	0.951236	0.632063
