# Supplementary material for: Large-scale identification of plasma membrane repair proteins revealed spatiotemporal cellular responses to plasma membrane damage
Source: eLife. 2026 Mar 10;14:RP108585. doi: 10.7554/eLife.108585 (PMC12975127; doi:10.7554/eLife.108585)
Supplement: Figure 2—source data 2. [file elife-108585-fig2-data2.zip › Figure_2–Source Data/Pkc1_rep.xlsx]

## Sheet: damage_site
	nor_damage_mean	nor_damage_mean.1	nor_damage_mean.2
-0.533333	0.835677	0.735631	0.902144
-0.266667	0.561847	0.871038	0.544668
0	0.861435	1.3305	0.655994
0.5	0.813008	1.81873	0.992406
1	1.68271	7.34603	1.06076
1.5	2.36959	9.30203	1.41542
2	2.02643	10.6612	1.40574
2.5	4.16945	12.8976	1.69715
3	7.77538	13.7315	1.66188
3.5	5.28561	13.7201	1.93938
4	8.15268	13.7112	2.43633
4.5	11.0663	12.1216	4.16595
5	9.7497	12.3584	6.52632
5.5	11.0609	12.1472	6.25919
6	16.0267	11.1342	8.0511
6.5	13.6605	12.7421	7.30197
7	11.0183	13.0903	8.20848
7.5	13.696	11.7048	8.54372
8	11.6603	9.92579	8.53933
8.5	13.617	8.95081	10.368
9	16.1431	8.94003	8.25824
9.5	15.6914	8.84766	6.4698
10	16.5466	9.98463	6.91221
10.5	14.9206	10.4243	6.98823
11	11.0785	9.93881	5.95715
11.5	13.3028	11.9142	5.89417
12	14.5526	8.70464	4.847
12.5	12.9346	7.44367	3.76426
13	12.1554	7.98147	4.90177
13.5	11.3893	8.37238	5.75729
14	11.3053	9.12123	4.18771
14.5	10.98	9.82516	3.73556
15	10.354	9.44882	4.74988
15.5	8.83433	8.82329	4.18638
16	9.58624	7.96881	3.18933
16.5	9.03827	8.50589	3.70831
17	9.64874	9.76078	3.53519
17.5	10.5012	9.19518	2.71293
18	9.48095	8.09415	2.0181
18.5	10.2545	4.99933	1.83551
19	9.20439	5.39912	3.07358
19.5	8.64449	5.59809	2.70554
20	9.05402	7.06369	2.38235
20.5	10.4869	7.33773	2.55283
21	9.90074	5.21891	2.09154
21.5	11.7408	6.14979	1.37719
22	11.4487	5.34881	1.37977
22.5	12.7968	4.1972	1.67708
23	11.7536	4.29861	1.39541
23.5	11.1817	4.61614	1.88936
24	11.9152	3.62237	1.48999
24.5	9.40658	2.96496	1.2645
25	9.99799	3.51962	1.29869

## Sheet: budtip
	nor_budtip	nor_budtip.1	nor_budtip.2
-0.533333	3.82319	1.58477	6.47521
-0.266667	4.53944	2.38264	11.7178
0	4.81222	1.467	8.21333
0.5	4.27575	1.06992	4.78492
1	2.9559	0.968987	3.42798
1.5	2.19381	0.916745	3.65968
2	2.91757	0.94826	3.40142
2.5	2.08178	0.939759	2.38892
3	2.07013	0.622456	2.07632
3.5	1.73542	0.703994	2.09226
4	1.8638	0.75262	1.8009
4.5	1.85889	0.502111	1.28971
5	1.1948	0.825991	1.16621
5.5	1.39442	0.848597	1.65597
6	1.09877	0.595852	1.39182
6.5	1.35734	0.845739	0.974659
7	1.91499	0.734128	1.24608
7.5	1.39355	0.567854	1.22027
8	1.37423	0.574375	0.7279
8.5	1.43864	0.502607	1.03159
9	1.17791	0.845166	0.770675
9.5	1.26366	0.664618	1.21114
10	1.4629	1.14211	0.90014
10.5	1.37236	0.631691	0.963963
11	1.13234	0.772042	1.32772
11.5	1.19139	0.595309	1.36534
12	1.16302	0.655286	0.941927
12.5	1.26604	0.769105	1.27057
13	1.07191	0.832012	1.01861
13.5	1.50513	0.784463	0.959093
14	1.56752	0.777201	1.14664
14.5	1.35873	0.58812	0.874112
15	1.30106	0.57118	0.982764
15.5	0.928183	0.527404	1.17921
16	1.48764	0.627737	0.976558
16.5	1.52079	0.511607	1.66447
17	1.41317	0.640668	1.45894
17.5	0.97225	0.811177	1.08555
18	1.12415	0.844519	1.09168
18.5	0.899475	0.704385	1.71655
19	1.20626	1.30672	1.19569
19.5	1.00204	0.808288	1.01891
20	0.979281	0.665658	0.884024
20.5	0.976435	0.80532	0.656825
21	0.957392	0.786587	0.993391
21.5	1.09116	0.906602	0.994579
22	1.12408	0.859125	1.01377
22.5	1.10977	0.834497	1.09719
23	1.13	0.867795	0.988126
23.5	1.01906	0.752305	0.95836
24	0.851207	0.93673	1.30792
24.5	0.820167	1.34443	0.89305
25	0.699431	1.01472	0.801255

## Sheet: control
	nor_control	nor_control.1	nor_control.2
-0.533333	1.1424	1.36081	1.13097
-0.266667	0.907688	1.01216	1.05613
0	0.969542	1.06834	1.13428
0.5	0.958254	1.29623	1.21317
1	1.03197	1.19036	1.1931
1.5	1.8374	1.27404	1.26471
2	1.34277	0.819059	1.60643
2.5	1.40636	0.933918	1.3777
3	1.2612	0.660019	1.31204
3.5	1.44896	0.981596	1.8733
4	1.19199	0.865358	1.67175
4.5	1.191	0.858611	1.59375
5	1.08445	0.667938	1.23512
5.5	1.14328	0.577635	0.961294
6	1.46871	0.579862	1.28884
6.5	1.24108	0.723825	1.29639
7	1.01796	0.651791	1.21643
7.5	1.1955	0.769975	1.22619
8	1.19556	0.927642	1.39064
8.5	1.24482	0.671724	1.09656
9	1.11074	0.568701	1.01762
9.5	0.953267	0.700203	1.52533
10	1.09211	0.525005	1.5493
10.5	1.07561	0.624526	1.33286
11	1.0845	0.679538	1.48198
11.5	1.09046	0.624441	1.66775
12	0.944043	0.723433	1.57646
12.5	1.22982	0.742175	1.15873
13	1.10647	0.845128	1.21122
13.5	1.1281	0.762814	1.38446
14	1.13089	0.665469	0.962443
14.5	1.16211	0.779205	1.22324
15	1.22062	0.615566	1.42566
15.5	0.971444	0.696773	1.26998
16	1.21315	0.740489	1.6678
16.5	1.25695	0.937602	1.4567
17	1.24447	0.925547	1.62087
17.5	1.18179	0.930469	1.08035
18	0.921392	0.666998	1.66067
18.5	1.22373	0.90353	1.12821
19	1.11439	0.714848	1.16489
19.5	1.1071	1.10323	1.48766
20	1.50545	0.662845	1.01381
20.5	0.841298	0.896918	1.32396
21	0.985001	1.19637	1.16815
21.5	0.970311	0.834068	1.04829
22	0.924795	1.17343	1.55649
22.5	1.05123	0.949518	1.26899
23	1.26248	1.22	1.2616
23.5	1.06458	1.26231	1.17263
24	1.08215	0.895616	1.32017
24.5	1.07462	1.01694	1.03971
25	1.17788	1.24507	1.28243
