# Supplementary material for: Large-scale identification of plasma membrane repair proteins revealed spatiotemporal cellular responses to plasma membrane damage
Source: eLife. 2026 Mar 10;14:RP108585. doi: 10.7554/eLife.108585 (PMC12975127; doi:10.7554/eLife.108585)
Supplement: Figure 2—source data 2. [file elife-108585-fig2-data2.zip › Figure_2–Source Data/Poc4_rep.xlsx]

## Sheet: damage_site
	nor_damage_mean	nor_damage_mean.1	nor_damage_mean.2
-0.533333	0.777604	0.627805	0.435876
-0.266667	0.49351	0.56421	0.313351
0	0.594516	0.684207	0.367548
0.5	0.653733	0.474634	0.396966
1	0.583356	0.603244	0.331988
1.5	0.69829	0.406974	0.361538
2	0.698676	0.482101	0.44478
2.5	0.787519	0.54711	0.374152
3	1.19459	0.685005	0.416577
3.5	1.54277	1.16891	0.487204
4	0.946326	0.706014	0.458256
4.5	1.29357	0.815894	0.373399
5	1.57257	0.890769	0.858793
5.5	1.48087	1.05169	0.632969
6	2.4655	1.04885	0.441832
6.5	2.10633	0.965581	0.480609
7	2.06071	0.913131	0.498396
7.5	2.52817	1.30855	0.416982
8	3.13454	1.83142	0.390657
8.5	2.95706	1.24369	0.539865
9	2.81689	1.5749	0.449798
9.5	2.73645	1.42725	0.443015
10	2.22836	1.36727	0.444639
10.5	3.11956	1.54921	0.479915
11	3.81295	2.33818	0.740202
11.5	4.77607	1.88296	0.456726
12	4.96464	1.25135	0.596501
12.5	5.66304	1.89597	0.60874
13	4.77326	2.52721	0.503518
13.5	5.52695	2.04653	0.563134
14	6.41645	2.96519	0.766211
14.5	4.82304	2.65986	0.566456
15	6.11431	2.62812	0.627507
15.5	9.6145	3.32265	0.876941
16	6.14391	2.24464	0.764028
16.5	5.1754	2.25266	0.646282
17	6.74869	1.6689	0.769818
17.5	6.60047	2.57602	1.00212
18	7.37287	2.64971	0.758703
18.5	7.53997	2.5076	0.8423
19	5.22409	2.38846	1.12025
19.5	6.83664	1.84569	1.30732
20	8.14046	1.92967	0.744846
20.5	6.26959	2.50359	0.834983
21	5.69909	2.03023	0.762022
21.5	4.75089	1.28469	0.761595
22	5.38705	1.70026	0.685845
22.5	6.62775	2.23424	0.738432
23	5.11862	1.61421	0.558698
23.5	6.3322	1.75549	0.647599
24	5.88624	3.11508	0.613153
24.5	5.93396	2.38073	0.655665
25	7.2939	2.34002	1.26586

## Sheet: budtip
	nor_budtip	nor_budtip.1	nor_budtip.2
-0.533333	2.97032	6.18091	4.91645
-0.266667	3.48674	5.87011	3.95744
0	3.14163	5.88366	3.17519
0.5	3.51154	8.73205	3.73684
1	3.29941	5.93815	2.76508
1.5	3.93934	5.65809	3.14608
2	5.39398	6.92861	2.85359
2.5	3.48436	5.23674	4.52775
3	4.11907	4.3077	3.15627
3.5	4.24359	4.0682	3.61464
4	4.50929	4.15159	5.78434
4.5	3.70822	5.01239	3.94061
5	3.06339	3.11552	3.53917
5.5	3.17559	4.13971	4.59806
6	3.99968	3.80801	3.10146
6.5	3.102	4.70725	4.10336
7	4.56235	2.97466	5.12876
7.5	2.84113	4.7298	3.74454
8	3.13473	3.54648	3.15975
8.5	3.80894	2.76985	3.72797
9	2.88703	5.26455	3.53418
9.5	3.78552	5.15762	2.83651
10	3.54783	2.96492	3.17945
10.5	4.2344	3.08665	4.70024
11	3.18615	3.12123	4.29791
11.5	3.64513	3.58547	3.98725
12	2.5635	3.2243	3.0482
12.5	2.98464	2.58197	3.26292
13	4.03374	3.41513	3.69157
13.5	2.37772	3.83677	4.57983
14	2.82864	3.11817	4.56693
14.5	2.37091	2.52552	3.144
15	2.33628	2.53866	3.61885
15.5	2.46459	2.90728	6.57631
16	2.77022	3.75344	4.03078
16.5	2.3621	2.65539	4.33858
17	2.68944	2.93453	3.7975
17.5	2.50054	2.26365	3.34215
18	2.56837	4.88756	4.60561
18.5	1.67691	3.43455	3.82929
19	2.91653	2.47231	4.8843
19.5	2.11174	2.96832	3.4309
20	2.26283	3.61776	2.58557
20.5	1.84005	4.22869	3.10787
21	1.79425	3.53762	3.21829
21.5	2.46708	2.99747	3.88506
22	2.40887	2.43157	5.44878
22.5	2.06456	2.52238	4.0455
23	1.97054	2.37726	4.07583
23.5	1.71925	4.1582	3.46922
24	1.63314	3.3018	2.87822
24.5	1.72834	2.83754	1.95938
25	1.58083	3.80073	2.67397

## Sheet: control
	nor_control	nor_control.1	nor_control.2
-0.533333	0.957185	0.71271	0.901004
-0.266667	0.709262	0.799159	0.478343
0	0.890176	0.626976	0.334371
0.5	0.742444	0.681003	1.12863
1	0.89325	0.596317	0.524131
1.5	0.942131	0.625281	0.540912
2	0.752407	0.561781	1.0143
2.5	0.764999	0.821492	0.580225
3	0.81719	0.796333	0.52921
3.5	0.860851	0.761066	0.596324
4	0.748766	0.667168	0.943393
4.5	0.893123	0.639595	0.518793
5	0.865116	0.919429	0.571741
5.5	0.905637	0.747759	0.544573
6	0.732746	0.763451	0.54917
6.5	0.836111	0.889783	0.542338
7	0.757504	0.71887	0.536201
7.5	0.813829	1.05408	0.47307
8	0.825376	0.765633	0.741101
8.5	0.942235	0.933517	0.565234
9	0.873965	1.03964	0.607393
9.5	0.816549	0.794671	0.681465
10	0.823293	0.711602	1.0241
10.5	0.897115	0.894144	0.760747
11	0.831446	0.701648	0.671263
11.5	0.974863	0.74333	0.923193
12	0.829098	0.79883	0.651899
12.5	0.970861	0.791471	1.03875
13	0.835091	0.76981	0.641938
13.5	0.996132	0.957393	1.02545
14	0.989175	0.724623	0.835421
14.5	1.0811	0.743532	0.705456
15	1.0349	0.809896	0.814772
15.5	1.03697	0.815561	0.981898
16	0.974137	0.761038	0.726368
16.5	1.09455	0.878388	0.721065
17	1.42444	0.951586	0.693009
17.5	1.07258	0.768705	0.682967
18	1.08016	0.812347	0.858331
18.5	0.936012	0.997885	0.665208
19	0.94394	0.843477	0.700923
19.5	1.01711	0.988565	0.704383
20	1.25755	0.850196	0.730501
20.5	0.857023	0.904711	0.619618
21	0.77058	0.896965	0.661518
21.5	0.890115	0.898031	0.542734
22	0.935812	0.905316	0.727345
22.5	1.01123	0.971316	0.71165
23	1.01614	0.867823	0.681928
23.5	1.15708	0.985444	0.716666
24	1.27147	0.748081	0.960856
24.5	0.978601	0.913201	0.781904
25	1.09071	0.881027	0.707398
