# Supplementary material for: Large-scale identification of plasma membrane repair proteins revealed spatiotemporal cellular responses to plasma membrane damage
Source: eLife. 2026 Mar 10;14:RP108585. doi: 10.7554/eLife.108585 (PMC12975127; doi:10.7554/eLife.108585)
Supplement: Figure 2—source data 2. [file elife-108585-fig2-data2.zip › Figure_2–Source Data/Prk1_rep.xlsx]

## Sheet: damage_site
	nor_damage_mean	nor_damage_mean.1	nor_damage_mean.2
-0.533333	0.725953	1.00568	1.33633
-0.266667	0.555277	0.824717	1.39383
0	0.7905	0.912922	1.84979
0.5	0.903675	1.79672	4.38461
1	0.791331	1.00272	1.81212
1.5	0.77941	0.908021	1.57151
2	0.756262	0.90233	1.8592
2.5	0.743005	6.32552	2.60775
3	2.32928	4.52428	4.5075
3.5	1.00527	2.29266	2.75464
4	1.78485	9.06389	4.49325
4.5	0.774189	4.40511	4.57773
5	1.46661	10.2451	4.54056
5.5	1.18828	13.1263	4.60006
6	1.49086	0.772763	11.5663
6.5	5.59016	4.08293	8.31183
7	3.25633	8.49357	4.74572
7.5	0.822937	1.26297	7.92458
8	1.45529	2.71541	8.09137
8.5	6.64004	8.75645	5.11485
9	0.85026	18.752	3.45172
9.5	3.30593	2.32759	11.5011
10	4.88859	3.35771	11.7583
10.5	4.46102	6.9063	9.7292
11	6.08909	8.70718	11.3979
11.5	4.01039	1.8216	5.08609
12	1.89574	3.29571	3.05994
12.5	3.68875	10.9625	7.3152
13	6.56967	1.13155	9.20624
13.5	1.50133	0.76677	2.13615
14	2.20313	7.64981	9.44431
14.5	5.84155	7.2389	7.43218
15	1.2221	2.00507	5.93793
15.5	1.42442	2.73233	8.82903
16	6.25118	6.58387	3.45608
16.5	2.00416	4.43829	8.25888
17	2.97787	1.47048	9.22197
17.5	1.70613	6.70459	2.26066
18	4.84634	1.14453	4.99759
18.5	2.19265	3.54587	4.02904
19	2.868	1.49125	1.20336
19.5	1.36459	1.63909	1.3175
20	1.65578	4.17161	2.51645
20.5	2.87239	1.92541	2.2406
21	5.15386	1.92859	3.40759
21.5	1.69452	2.23744	4.76654
22	0.647263	5.27351	4.68842
22.5	1.26249	1.69074	4.24744
23	2.33405	3.16153	6.27391
23.5	1.88162	4.35108	6.99046
24	2.55162	1.43941	5.53285
24.5	1.73817	5.60355	1.22421
25	2.12848	4.09161	1.04426

## Sheet: budtip
	nor_budtip	nor_budtip.1	nor_budtip.2
-0.533333	2.92849	2.22218	1.63295
-0.266667	1.06616	1.06227	1.87325
0	1.73807	1.37692	3.22331
0.5	5.24612	1.51512	1.44819
1	1.67033	1.38806	3.29746
1.5	4.79472	2.94348	1.97619
2	4.97322	6.60772	2.79895
2.5	2.9694	0.974302	3.41965
3	5.54517	4.43422	2.30111
3.5	5.70911	2.93289	2.69702
4	4.33185	4.60915	1.5711
4.5	6.00521	1.9714	2.84646
5	2.31084	1.05161	3.01382
5.5	2.90326	3.79556	2.03414
6	1.25041	1.39158	7.53827
6.5	6.40199	1.22671	2.11279
7	1.88734	2.52102	1.38511
7.5	6.10371	1.82672	1.14349
8	3.34185	2.49629	2.40428
8.5	1.08724	1.04078	2.80647
9	4.19358	1.49375	1.50579
9.5	7.86114	2.28497	1.5587
10	2.34795	2.43964	0.658408
10.5	2.31366	1.77043	1.65412
11	5.1688	1.48263	0.840989
11.5	1.52258	0.943582	5.57853
12	3.45062	1.64888	0.789277
12.5	3.14015	1.48609	1.92091
13	1.83548	4.2768	0.656702
13.5	2.60357	0.844872	1.59291
14	3.90552	0.894798	1.54159
14.5	1.13436	6.31915	1.44758
15	1.93199	3.3992	1.39055
15.5	2.24849	5.09021	1.85887
16	2.24691	1.70936	1.13845
16.5	4.35284	1.22564	4.2971
17	2.40112	2.59167	0.683822
17.5	3.39236	3.72694	0.769636
18	1.48226	2.45215	0.995216
18.5	1.59092	0.77118	1.46077
19	1.45711	1.02611	2.90977
19.5	1.39745	3.67092	1.63477
20	1.69657	2.19333	3.92548
20.5	2.49608	1.68025	0.837574
21	3.57765	5.30158	0.7259
21.5	1.57133	4.27506	0.908765
22	2.65821	6.60298	1.21272
22.5	1.5302	3.21461	1.53945
23	1.48227	1.21789	1.85474
23.5	4.35225	1.17852	2.86769
24	2.51649	2.91105	1.80006
24.5	1.60593	3.67603	0.98735
25	2.2469	3.14136	0.866585

## Sheet: control
	nor_control	nor_control.1	nor_control.2
-0.533333	0.802639	0.842415	1.17672
-0.266667	0.567616	1.10885	1.41414
0	0.726542	0.916232	1.25808
0.5	0.624118	0.860796	1.4321
1	1.20187	0.765697	1.31562
1.5	1.12116	0.833903	1.18881
2	0.994998	0.881392	1.38547
2.5	3.48002	0.704872	1.35801
3	1.51843	0.717305	1.19949
3.5	0.719948	0.660448	1.35497
4	1.01817	1.00005	1.24631
4.5	0.801729	1.70441	1.54035
5	0.764529	1.02284	1.45438
5.5	1.95063	0.873009	1.24628
6	1.6397	1.31313	1.29024
6.5	0.790702	2.2978	1.27606
7	0.935242	0.894814	1.18222
7.5	1.84347	2.00104	1.32171
8	0.962125	1.05449	1.03187
8.5	0.960972	1.07197	1.93689
9	0.849479	0.746218	1.29791
9.5	1.57537	0.925051	1.2885
10	0.806004	0.852401	1.62169
10.5	0.907659	1.10346	1.27699
11	0.863279	1.07268	1.38079
11.5	0.80633	1.08829	1.51161
12	0.749825	1.05929	1.56135
12.5	2.43474	1.21562	1.59815
13	0.93913	0.843135	1.35254
13.5	0.919489	1.9553	1.09235
14	0.840773	0.94048	1.39656
14.5	1.02168	1.17471	1.4923
15	2.0065	1.12293	1.47584
15.5	2.6943	1.47253	2.01972
16	1.63761	1.60812	1.4096
16.5	0.763726	0.90468	1.40846
17	1.15756	1.26668	1.33474
17.5	0.950075	0.980059	1.54607
18	2.64893	1.06639	1.90232
18.5	1.05218	1.05407	1.78792
19	1.03685	1.21111	1.30263
19.5	1.3647	0.873937	1.38785
20	1.11546	0.971815	1.60017
20.5	0.922547	0.808425	1.79881
21	1.26964	1.08861	1.63575
21.5	1.41672	1.09353	1.72385
22	0.993391	0.932288	2.44002
22.5	1.30791	1.3164	1.9235
23	0.902224	2.5129	1.74109
23.5	2.02023	1.34013	1.65861
24	1.01673	0.965415	1.50643
24.5	1.2169	0.965418	1.71814
25	1.04345	1.01264	1.68213
