# Supplementary material for: Large-scale identification of plasma membrane repair proteins revealed spatiotemporal cellular responses to plasma membrane damage
Source: eLife. 2026 Mar 10;14:RP108585. doi: 10.7554/eLife.108585 (PMC12975127; doi:10.7554/eLife.108585)
Supplement: Figure 2—source data 2. [file elife-108585-fig2-data2.zip › Figure_2–Source Data/Prm5_rep.xlsx]

## Sheet: damage_site
	nor_damage_mean	nor_damage_mean.1	nor_damage_mean.2
-0.533333	0.727099	0.410505	0.765054
-0.266667	0.844885	0.311469	0.607261
0	0.713141	0.296469	0.460976
0.5	0.757045	0.32039	0.502845
1	0.867981	0.34972	0.478672
1.5	0.880919	0.294589	0.62503
2	1.14755	0.393555	0.655924
2.5	0.689277	0.416071	0.501713
3	0.675272	0.363662	0.489224
3.5	0.925753	0.37001	0.401757
4	1.7271	0.328385	0.453929
4.5	1.95452	0.497819	0.602187
5	1.89727	0.337953	0.701885
5.5	1.73762	0.688238	2.24947
6	1.3395	0.699016	1.76977
6.5	1.34841	1.07596	1.08679
7	1.55061	1.29911	4.01184
7.5	1.53093	1.10627	2.44422
8	1.93649	0.953988	3.36617
8.5	1.35765	0.982175	1.75208
9	1.2628	0.97267	2.0841
9.5	1.65624	0.960357	2.92553
10	1.30038	1.16314	2.8722
10.5	2.19079	1.06637	2.20245
11	1.58288	0.819696	2.92117
11.5	2.23218	0.854654	3.23106
12	1.53868	1.04051	3.07951
12.5	1.90767	1.49785	3.28832
13	1.83316	1.35755	2.93642
13.5	1.02445	2.00756	3.52562
14	1.36103	2.17284	3.24995
14.5	1.2161	2.93537	3.2035
15	1.64208	2.41109	3.51107
15.5	2.31988	2.43297	4.02527
16	1.322	1.67359	4.47641
16.5	1.32465	2.23721	6.1421
17	2.93963	2.16348	7.03095
17.5	1.61317	2.44818	6.7498
18	1.5728	2.63982	6.81672
18.5	1.35108	1.90384	6.8401
19	1.47579	2.02597	6.3583
19.5	1.60088	2.46068	6.06745
20	1.00846	2.43514	5.55938
20.5	1.27237	3.26956	5.50848
21	1.26341	2.36562	6.58844
21.5	1.24369	1.5356	6.79469
22	1.55281	1.81565	7.50148
22.5	1.52858	2.48439	6.70273
23	1.78487	2.67988	6.76823
23.5	1.21923	2.83829	7.60867
24	1.32098	3.28636	6.83317
24.5	1.47328	3.32707	7.82715
25	1.53595	4.28191	7.07517

## Sheet: budtip
	nor_budtip	nor_budtip.1	nor_budtip.2
-0.533333	0.884843	3.39406	2.15654
-0.266667	1.72679	2.85463	3.09587
0	1.59439	3.40256	2.76761
0.5	1.40319	3.9563	2.07367
1	1.41883	3.86106	2.03726
1.5	1.99919	4.20684	1.84245
2	1.66509	3.50776	1.66862
2.5	1.70757	2.94463	1.49646
3	1.63619	2.55907	1.53556
3.5	1.25955	2.44701	1.97937
4	1.28476	2.72368	1.70137
4.5	1.77576	1.62154	2.38978
5	1.45118	2.842	1.88446
5.5	1.59713	1.96773	1.87594
6	1.49289	1.22862	1.73126
6.5	1.53637	2.27146	1.2893
7	1.48798	3.06394	1.07094
7.5	1.0716	3.04899	1.26624
8	1.33201	2.04849	1.21515
8.5	1.03381	0.731824	1.24685
9	1.09683	1.99474	0.944104
9.5	1.20098	1.34493	1.30371
10	1.36779	1.25337	1.22157
10.5	1.04764	1.56239	0.872949
11	1.2974	1.03444	1.64519
11.5	1.1337	1.88334	1.26147
12	1.56655	1.94526	1.35824
12.5	1.24635	1.77671	1.50309
13	1.53335	1.92363	1.19772
13.5	1.38677	2.04873	1.44416
14	1.62644	2.05892	1.06878
14.5	1.07872	1.41037	1.15153
15	0.86429	1.09579	1.28484
15.5	0.901077	1.12565	1.40352
16	1.09824	2.06882	0.835552
16.5	0.999986	1.19083	1.14549
17	1.371	0.893859	1.54036
17.5	1.56464	1.46144	0.973189
18	1.29085	0.900763	0.918613
18.5	1.43674	1.30407	2.00089
19	1.60712	0.90658	1.20401
19.5	1.77558	0.785938	0.873017
20	1.05105	0.98123	1.00379
20.5	1.03966	1.31713	1.01287
21	1.35413	0.794722	1.42959
21.5	1.25947	0.820863	2.10753
22	1.53596	1.6942	0.613245
22.5	1.00143	0.73819	1.26181
23	1.01757	0.670079	0.804394
23.5	1.05446	0.642466	1.07012
24	0.939804	0.465241	0.770555
24.5	0.794758	0.543428	0.716944
25	0.720027	0.7639	0.859516

## Sheet: control
	nor_control	nor_control.1	nor_control.2
-0.533333	0.750327	1.40959	0.755021
-0.266667	1.23496	1.36319	1.0026
0	1.33074	1.29749	0.740837
0.5	0.690861	1.16149	0.628084
1	1.05475	0.898462	0.657005
1.5	0.897557	1.11151	0.67803
2	1.22923	0.822967	0.507855
2.5	0.837767	1.5842	0.641695
3	1.00497	0.730044	0.793519
3.5	0.842354	1.96188	0.683841
4	1.13244	2.4824	0.494198
4.5	1.0711	2.09644	0.572031
5	0.982615	2.08105	0.873498
5.5	1.17454	2.63656	0.667547
6	1.72966	1.5288	0.567984
6.5	1.23298	0.991847	0.595182
7	1.26506	0.996301	1.63642
7.5	1.54529	1.74613	0.802499
8	1.27894	2.37361	0.736303
8.5	1.20976	0.800356	0.890659
9	1.08302	1.16272	0.576787
9.5	1.48925	1.57363	0.58268
10	1.44641	0.916589	0.767803
10.5	1.23634	1.05851	0.659469
11	1.35815	0.810686	0.569326
11.5	1.23069	0.784641	0.546256
12	1.47886	0.749574	0.651882
12.5	1.42698	0.894853	0.683755
13	1.19726	0.946119	0.575911
13.5	1.61133	1.09221	0.823842
14	1.55821	0.960725	0.643521
14.5	1.53176	0.861763	0.86733
15	1.67099	0.902873	0.675497
15.5	1.21023	0.967577	0.631775
16	1.18389	0.914638	0.830802
16.5	1.20951	1.03561	0.657298
17	1.82077	0.960872	0.540658
17.5	1.34797	0.858798	0.746566
18	1.80058	0.845732	0.68106
18.5	1.62447	0.812153	0.786283
19	1.4088	0.74473	0.850636
19.5	1.59919	0.774571	0.994675
20	1.79261	0.769347	1.23572
20.5	1.76913	0.734111	1.20418
21	1.98066	0.682867	1.44493
21.5	1.90108	0.629522	1.06886
22	2.10067	0.629706	1.19275
22.5	2.34225	0.733853	1.20803
23	1.91125	0.626176	1.40973
23.5	1.58903	0.562682	1.19295
24	2.02384	0.526749	1.46112
24.5	1.96666	0.542288	1.74114
25	2.19269	0.503855	1.44792
