# Supplementary material for: Large-scale identification of plasma membrane repair proteins revealed spatiotemporal cellular responses to plasma membrane damage
Source: eLife. 2026 Mar 10;14:RP108585. doi: 10.7554/eLife.108585 (PMC12975127; doi:10.7554/eLife.108585)
Supplement: Figure 2—source data 2. [file elife-108585-fig2-data2.zip › Figure_2–Source Data/Pxl1_rep.xlsx]

## Sheet: damage_site
	nor_damage_mean	nor_damage_mean.1	nor_damage_mean.2
-0.533333	0.751546	0.749697	0.718533
-0.266667	0.73315	0.784657	0.375989
0	0.717188	0.690275	0.489355
0.5	1.0827	0.77929	0.448507
1	0.856187	0.899656	0.469297
1.5	1.10908	1.19121	0.574206
2	1.02522	0.971142	0.628583
2.5	1.08887	1.31666	0.689696
3	1.258	1.02464	0.852338
3.5	1.23712	0.93451	0.736716
4	1.28851	1.00013	1.0303
4.5	1.20938	1.26038	0.983838
5	0.874887	1.27413	1.31708
5.5	1.04717	1.29387	1.04275
6	1.05457	1.19947	1.03696
6.5	1.43992	1.57837	1.405
7	1.17314	1.36874	1.47335
7.5	1.23596	1.51729	1.70384
8	1.10204	1.23855	1.76398
8.5	1.32667	1.34252	1.65045
9	1.26898	1.79583	1.44238
9.5	1.58553	1.71845	1.74132
10	1.35748	1.74091	2.52088
10.5	1.46342	1.76677	1.94859
11	1.32957	1.83362	2.62438
11.5	1.35655	2.09693	3.43946
12	1.16304	1.89969	3.45655
12.5	1.51164	2.38856	2.51249
13	1.49758	1.88313	4.25339
13.5	1.46827	1.81977	4.09432
14	1.1908	1.93601	3.00751
14.5	2.05778	1.88337	3.91453
15	1.94151	2.05036	3.61245
15.5	2.59798	2.26128	3.65551
16	1.6958	1.33315	3.29318
16.5	1.69967	1.51175	4.17408
17	2.49583	1.70972	3.58432
17.5	2.71086	2.23738	3.68787
18	1.83885	1.90989	3.93463
18.5	2.264	1.91784	4.52109
19	2.70787	1.69842	2.8303
19.5	3.56627	1.73102	2.07488
20	3.47258	1.88875	2.40549
20.5	2.81143	2.05152	2.18806
21	2.65067	1.87565	2.18279
21.5	2.64743	2.1219	2.09199
22	4.12211	1.82796	1.41884
22.5	2.74141	1.84835	1.5914
23	4.20643	1.85437	1.37959
23.5	2.85068	1.63912	2.22299
24	2.63981	1.42182	2.14823
24.5	2.64994	1.59274	1.98835
25	2.22518	1.84178	1.76638

## Sheet: budtip
	nor_budtip	nor_budtip.1	nor_budtip.2
-0.533333	5.81037	3.54968	8.91285
-0.266667	6.44123	5.48548	10.765
0	6.10945	4.12646	11.3853
0.5	4.88101	3.30054	11.0476
1	4.33352	3.55698	10.1078
1.5	6.05223	3.76196	12.0387
2	5.05897	2.52924	11.0396
2.5	3.97811	2.88443	10.6602
3	3.25266	2.07073	9.94588
3.5	3.41113	2.73343	7.75991
4	4.12721	2.37973	7.84851
4.5	4.06836	2.31186	6.16642
5	2.67132	1.98624	7.19573
5.5	2.90092	1.79394	8.04188
6	3.43752	1.77272	6.25518
6.5	3.76557	1.88547	7.90976
7	2.92233	1.88984	5.43946
7.5	3.96285	2.34821	3.62361
8	3.15231	1.84241	3.37051
8.5	2.64952	1.57212	4.69126
9	2.97254	1.57969	3.63459
9.5	3.05194	1.7513	4.60694
10	3.60183	1.97675	4.01672
10.5	3.141	2.01732	3.09909
11	2.56439	1.55621	2.76711
11.5	2.2319	1.93755	2.80023
12	2.51988	2.33869	3.61207
12.5	1.45519	3.0312	2.85972
13	1.38555	1.75429	1.79974
13.5	2.17627	2.20301	1.74765
14	2.46964	1.60223	2.84783
14.5	1.94597	2.36523	3.05305
15	1.6174	1.7837	3.23782
15.5	1.74816	2.32998	2.56396
16	2.50761	1.6476	2.31835
16.5	2.23054	1.85456	2.40315
17	1.90246	1.4874	1.85148
17.5	1.55177	1.72808	2.09018
18	1.6597	1.69877	2.23139
18.5	1.87912	1.56538	1.67771
19	1.66997	1.6259	1.97226
19.5	1.60228	1.92989	1.67762
20	1.32279	1.50831	1.94184
20.5	1.34864	1.5612	2.34069
21	1.21824	1.61349	1.45159
21.5	1.02092	2.07754	2.00186
22	1.68043	1.38891	2.1611
22.5	0.905783	1.46289	2.14799
23	1.01462	1.18242	1.97107
23.5	1.54133	1.12147	2.06445
24	1.55084	1.35326	2.1557
24.5	0.913426	1.36769	1.9941
25	0.825651	1.50382	1.4147

## Sheet: control
	nor_control	nor_control.1	nor_control.2
-0.533333	1.06977	1.14144	0.576438
-0.266667	0.845777	0.922819	0.335451
0	1.20964	0.979893	0.356967
0.5	1.30876	1.07505	0.361881
1	1.07995	1.49984	0.488623
1.5	0.974269	0.864223	0.481294
2	1.25565	1.23101	0.449135
2.5	1.28177	1.09938	0.718056
3	1.20224	1.19667	0.599554
3.5	1.32665	1.50749	0.679082
4	1.34806	1.18967	0.667739
4.5	1.13446	1.05861	0.896421
5	1.11164	1.26475	0.74719
5.5	1.18966	1.34843	0.748516
6	1.48892	1.06009	0.86655
6.5	0.956961	1.26003	0.924589
7	1.00652	1.10602	1.1299
7.5	1.13596	1.61726	0.951721
8	1.35511	1.29179	1.08293
8.5	0.98939	1.32993	1.29184
9	1.2296	1.18553	1.08355
9.5	1.19318	1.69259	0.857417
10	0.927995	1.43939	1.06803
10.5	1.20972	1.58762	0.89682
11	1.0441	1.80197	1.35466
11.5	1.23732	1.04207	1.17233
12	1.00167	1.42678	1.23562
12.5	1.23579	1.5459	1.23848
13	1.01204	1.01709	1.21423
13.5	1.09864	1.16959	1.12476
14	1.16595	1.07804	1.07777
14.5	1.30492	1.45429	0.915428
15	1.14174	1.3318	0.779345
15.5	0.860276	1.18701	1.02471
16	1.17935	1.62566	1.12362
16.5	1.31149	1.2658	0.86917
17	1.38089	1.05081	1.39055
17.5	1.30936	1.13457	1.32237
18	1.05798	1.10851	0.866052
18.5	1.01692	1.18611	1.05663
19	1.41201	1.33652	1.04256
19.5	0.99674	1.42959	1.29386
20	1.35804	0.911715	1.25827
20.5	1.09318	1.2222	1.09686
21	1.0876	1.08033	1.10273
21.5	1.09646	1.22516	1.04923
22	0.957081	1.50282	1.13802
22.5	1.03545	0.874316	1.21602
23	1.20758	1.05264	1.28499
23.5	1.15117	0.914911	1.30671
24	1.11878	1.47455	1.12815
24.5	1.10432	1.04441	1.41403
25	1.09321	1.17523	1.32882
