# Supplementary material for: Large-scale identification of plasma membrane repair proteins revealed spatiotemporal cellular responses to plasma membrane damage
Source: eLife. 2026 Mar 10;14:RP108585. doi: 10.7554/eLife.108585 (PMC12975127; doi:10.7554/eLife.108585)
Supplement: Figure 2—source data 2. [file elife-108585-fig2-data2.zip › Figure_2–Source Data/Rgd1_rep.xlsx]

## Sheet: damage_site
	nor_damage_mean	nor_damage_mean.1	nor_damage_mean.2
-0.533333	0.831249	0.743225	0.730677
-0.266667	0.81409	0.663762	0.451858
0	1.28485	0.662458	0.552853
0.5	2.31892	0.811465	1.35882
1	3.16876	0.778222	1.44463
1.5	3.13702	0.975751	2.49495
2	4.57602	1.26052	2.29515
2.5	7.10426	1.60314	2.62161
3	6.37128	1.02638	1.46913
3.5	8.0122	1.1179	1.40443
4	9.80845	0.92705	1.41946
4.5	12.5383	1.29416	2.63046
5	12.7033	0.95105	3.02503
5.5	11.9433	1.77506	3.46212
6	12.4973	1.49982	3.75607
6.5	15.3667	2.19309	4.24486
7	15.971	1.88652	5.57378
7.5	18.5048	1.67524	9.11046
8	24.4532	1.96915	13.0677
8.5	22.8315	1.93149	16.6999
9	24.3458	1.90798	16.9358
9.5	25.7966	2.20466	17.7166
10	23.2904	5.32462	15.826
10.5	22.0543	4.97432	16.7939
11	21.9292	6.5881	17.0772
11.5	21.0377	7.33004	13.9136
12	20.3522	8.27182	14.293
12.5	20.5851	9.2699	12.6993
13	20.2237	12.0737	11.122
13.5	20.8409	14.1697	10.4285
14	20.2634	11.5563	8.4198
14.5	22.3851	11.248	7.99879
15	20.3973	9.98799	8.94287
15.5	23.1484	10.2137	11.0832
16	18.13	7.95956	12.97
16.5	17.331	8.15497	9.49139
17	17.9272	6.34295	5.79449
17.5	20.332	6.79104	7.32639
18	19.7778	7.9752	5.70932
18.5	16.6233	7.3225	3.82857
19	19.1465	5.21946	3.89981
19.5	17.7728	6.83856	3.07842
20	19.0743	4.51632	2.65969
20.5	17.3255	5.82995	2.54659
21	15.3946	6.30302	2.59951
21.5	18.8974	8.15883	1.51008
22	16.2144	7.09569	2.42303
22.5	15.1563	6.90556	1.75144
23	12.7774	5.74854	1.86467
23.5	16.1636	7.23089	1.87329
24	16.2797	7.00684	2.24448
24.5	14.1458	8.81665	1.68884
25	9.10888	5.91967	2.37523

## Sheet: budtip
	nor_budtip	nor_budtip.1	nor_budtip.2
-0.533333	7.52036	10.2865	6.81968
-0.266667	8.10204	9.23251	9.82078
0	8.11115	5.49002	6.75758
0.5	5.26619	7.43909	6.69732
1	7.63671	6.28862	5.59269
1.5	6.77191	11.5517	7.38428
2	6.31529	11.9918	7.46472
2.5	6.92243	12.2569	4.47725
3	7.97026	13.5813	5.52262
3.5	7.81051	12.0831	5.48975
4	5.28818	10.6114	6.32567
4.5	7.2216	5.98779	5.07804
5	4.48438	6.20791	5.28815
5.5	3.4894	6.16643	5.36543
6	4.83018	5.39043	3.89234
6.5	4.1698	6.42524	3.6014
7	2.54499	5.98431	5.5456
7.5	2.18327	7.9809	2.82065
8	1.66823	5.67087	4.83596
8.5	2.85395	5.2543	3.61475
9	2.00892	8.39758	2.47587
9.5	2.1676	4.51739	3.24465
10	2.18364	4.44693	2.30994
10.5	1.44283	2.60062	1.5162
11	2.55244	4.28638	2.53592
11.5	2.38523	2.4816	2.47171
12	1.1963	2.78325	2.77353
12.5	1.49158	4.39161	2.94603
13	1.11628	1.98149	2.05825
13.5	1.80018	1.96195	3.15553
14	2.30847	2.82772	3.25396
14.5	1.8656	3.7069	3.48646
15	1.65391	2.33222	2.81336
15.5	1.14289	3.11394	2.32881
16	1.35763	2.67347	2.17279
16.5	2.71672	1.50282	2.7549
17	1.31073	2.21196	3.16527
17.5	1.36393	1.86858	2.54107
18	1.25032	1.64441	3.32624
18.5	1.49989	2.15714	2.92928
19	1.69156	1.80527	2.97296
19.5	2.03312	2.79125	2.1808
20	1.37437	1.80751	3.4939
20.5	2.02244	2.37975	2.73928
21	1.49089	1.49809	4.27606
21.5	1.65098	1.98469	3.78457
22	1.45698	1.4187	3.71175
22.5	1.96518	1.08666	2.20212
23	1.52049	2.23027	2.14597
23.5	1.7312	2.35424	2.00784
24	2.04682	2.17018	2.26924
24.5	1.62798	1.42852	1.63347
25	2.03642	1.93452	1.98032

## Sheet: control
	nor_control	nor_control.1	nor_control.2
-0.533333	0.946568	0.922884	1.42692
-0.266667	0.886884	1.13182	0.795371
0	1.30493	1.71253	0.735322
0.5	0.712536	1.69046	0.831666
1	1.3679	1.53204	0.917793
1.5	0.906147	0.745934	0.753833
2	0.881747	0.956994	0.778708
2.5	0.714914	1.0585	0.685768
3	0.605633	0.954795	0.899137
3.5	0.922579	0.846478	0.712454
4	1.09502	0.98206	0.837527
4.5	0.769599	2.1124	0.593538
5	1.34855	1.42948	0.715685
5.5	1.24397	0.742499	0.628628
6	0.830611	0.722028	0.590916
6.5	0.691336	1.13752	0.764744
7	0.90833	1.08506	1.19812
7.5	0.837927	1.41143	0.775254
8	0.891799	1.38143	0.506358
8.5	0.959069	1.49929	0.55718
9	0.603412	2.50913	0.600383
9.5	0.643808	1.55253	0.81875
10	0.722565	1.493	0.743061
10.5	0.581378	1.08985	0.636742
11	0.500624	1.47834	0.746382
11.5	0.731579	1.26634	0.73795
12	0.47674	1.10156	0.64595
12.5	0.522574	1.20589	1.42037
13	0.839189	0.964538	0.645711
13.5	0.479377	1.12889	0.588392
14	0.981718	0.993576	1.18592
14.5	0.626363	1.22782	0.800512
15	0.751471	0.98244	0.637994
15.5	0.650087	1.57363	0.723213
16	0.521741	1.64214	0.783943
16.5	0.57839	1.47815	0.943674
17	0.576458	1.67456	0.882505
17.5	0.650229	1.55649	0.742775
18	0.555049	1.54646	0.942113
18.5	0.569859	1.43649	0.923395
19	0.523308	1.76588	0.939634
19.5	0.662546	1.09193	1.82334
20	0.476538	1.37669	0.826145
20.5	0.59713	1.83874	0.96042
21	0.518031	1.24217	1.12686
21.5	0.523402	1.18818	0.754395
22	0.600658	0.995082	0.766623
22.5	0.427921	1.04549	1.25267
23	0.56423	1.38089	0.814355
23.5	0.615666	0.969544	1.04802
24	0.469785	1.06032	0.901439
24.5	0.805041	1.36455	0.926611
25	0.527392	0.617173	0.562059
