# Supplementary material for: Large-scale identification of plasma membrane repair proteins revealed spatiotemporal cellular responses to plasma membrane damage
Source: eLife. 2026 Mar 10;14:RP108585. doi: 10.7554/eLife.108585 (PMC12975127; doi:10.7554/eLife.108585)
Supplement: Figure 2—source data 2. [file elife-108585-fig2-data2.zip › Figure_2–Source Data/Rgd2_rep.xlsx]

## Sheet: damage_site
	nor_damage_mean	nor_damage_mean.1	nor_damage_mean.2
-0.533333	1.14417	1.23709	2.24145
-0.266667	0.876563	0.633071	0.756623
0	1.25305	0.837303	0.829422
0.5	1.30033	0.786214	0.871424
1	0.904938	1.43727	0.775324
1.5	0.937027	1.25582	0.860872
2	1.52056	0.937979	0.810717
2.5	3.04311	0.549464	0.78165
3	2.48186	0.64202	0.618805
3.5	2.62488	1.72679	2.077
4	3.96184	1.68501	1.58673
4.5	4.85959	3.17157	1.21323
5	9.95667	4.62974	3.8918
5.5	13.3401	4.10143	15.772
6	9.78133	4.95993	19.0058
6.5	10.4558	4.28191	24.1259
7	14.489	4.88168	23.5509
7.5	16.3669	8.23653	28.4578
8	12.8732	5.19417	26.1024
8.5	14.6821	10.1389	22.6259
9	14.5088	6.83057	28.4899
9.5	13.2006	9.0127	24.5869
10	12.0732	10.5512	22.4366
10.5	16.545	14.7543	20.7492
11	17.9757	14.5509	21.1945
11.5	17.9993	11.1419	15.8834
12	13.6521	11.4502	18.7248
12.5	14.0482	9.92785	8.12098
13	14.0561	8.66644	10.3742
13.5	11.4156	10.5467	6.29114
14	11.0342	6.50201	7.80204
14.5	14.0837	7.87709	5.49196
15	10.5245	4.93832	3.45038
15.5	9.73592	3.11594	2.31223
16	9.14162	3.61124	1.26217
16.5	11.3146	3.50726	2.16716
17	10.1038	2.59894	1.15763
17.5	10.7146	2.08134	1.12633
18	9.205	2.43212	0.934043
18.5	6.91492	2.25486	2.85814
19	7.43956	1.91462	1.35706
19.5	9.9393	1.21553	2.84976
20	9.67077	1.96906	4.6008
20.5	8.34582	1.32908	4.02615
21	9.85617	2.01304	1.35392
21.5	11.2427	1.10051	1.62394
22	8.63443	0.734016	2.26804
22.5	8.64128	1.01652	1.83893
23	6.15353	1.67817	0.903302
23.5	7.05606	1.98104	1.20711
24	3.91609	1.38945	1.39339
24.5	2.90973	1.27118	1.56196
25	1.68691	0.922279	1.573

## Sheet: budtip
	nor_budtip	nor_budtip.1	nor_budtip.2
-0.533333	3.64947	4.54625	5.33636
-0.266667	3.51132	5.221	3.51717
0	4.40253	4.2499	11.779
0.5	5.55221	7.34135	3.72775
1	4.32656	7.74348	5.06235
1.5	8.0081	10.0283	6.27533
2	3.68092	9.31223	4.84303
2.5	5.64902	15.4852	5.40413
3	11.1144	14.3398	6.51423
3.5	3.91542	10.1084	4.52966
4	7.4577	12.9238	4.61352
4.5	4.04281	9.80014	5.23397
5	4.15808	10.8343	5.56517
5.5	3.70533	10.9102	1.57796
6	3.75859	14.125	1.07668
6.5	2.66866	8.81511	0.864545
7	1.39368	11.363	0.862394
7.5	1.87391	7.79786	0.733306
8	3.12713	5.90613	1.13328
8.5	1.64857	5.70976	1.14587
9	2.30423	5.37667	0.806931
9.5	2.97155	2.12325	0.835394
10	1.98177	5.21026	0.404109
10.5	3.88849	2.74912	1.79185
11	1.67038	2.6147	1.25074
11.5	1.6238	1.37089	1.84126
12	1.5201	2.01815	1.22652
12.5	1.54151	1.45698	1.06266
13	2.84968	2.30241	1.67019
13.5	2.55063	1.89814	1.1011
14	2.19895	1.98623	2.02717
14.5	4.4627	1.15617	1.48025
15	2.38029	1.52852	0.984568
15.5	1.45146	3.65252	1.25244
16	3.40946	2.65183	1.64245
16.5	2.41687	4.34413	1.56636
17	2.00032	1.64518	2.48156
17.5	1.33718	1.59142	3.04762
18	1.4361	4.6775	2.3031
18.5	1.76325	3.63212	1.61157
19	2.04445	5.78563	2.98359
19.5	2.55078	2.46791	4.16651
20	1.4046	4.62858	4.19232
20.5	2.92908	5.21167	2.49258
21	2.43195	2.34802	3.62589
21.5	2.03593	4.38397	1.06963
22	1.49515	5.45674	2.22703
22.5	1.45824	2.2801	1.55684
23	1.53675	1.82385	2.72039
23.5	1.76474	2.49819	1.29731
24	2.10188	3.58561	0.964859
24.5	2.74507	1.98954	1.64116
25	2.88699	4.58529	0.811712

## Sheet: control
	nor_control	nor_control.1	nor_control.2
-0.533333	0.760189	0.970409	0.72914
-0.266667	0.703141	0.975888	0.871524
0	0.567547	1.92114	0.803036
0.5	0.571708	0.980942	0.931123
1	0.625556	0.757529	0.835936
1.5	0.991545	0.494938	0.756934
2	0.798133	0.496108	0.664941
2.5	0.760857	0.638808	0.704952
3	0.603832	0.769781	1.1466
3.5	0.661987	0.679457	0.753917
4	0.515607	0.734825	0.840219
4.5	0.987637	0.939397	1.11809
5	1.15986	0.574648	0.739788
5.5	0.76262	0.909827	0.738369
6	0.655079	0.63294	0.747759
6.5	0.624678	0.468281	0.986357
7	0.566936	1.17757	0.869327
7.5	0.978114	0.636127	0.870505
8	0.649321	0.758864	0.76223
8.5	2.23478	0.770108	0.943245
9	0.820061	0.69342	0.990593
9.5	0.73913	1.1297	0.785483
10	1.1329	0.962054	1.22302
10.5	0.68633	1.09361	0.89662
11	0.994722	0.780791	1.09412
11.5	0.81841	0.989438	0.955035
12	0.739842	1.04479	0.913097
12.5	0.800732	1.46207	1.01105
13	0.876937	0.942255	1.29592
13.5	0.684718	0.950714	1.15628
14	0.713855	0.998672	0.773165
14.5	0.874704	0.970741	1.06513
15	1.08263	1.66815	0.931684
15.5	1.16531	0.779381	0.977048
16	0.846016	1.65293	0.98642
16.5	1.24394	1.53696	0.900576
17	0.826918	0.909297	1.80101
17.5	1.24134	1.10769	1.96422
18	1.1613	1.30514	0.88806
18.5	1.14691	1.37153	1.38124
19	2.03862	1.22594	0.910248
19.5	1.01612	1.58851	1.35494
20	1.16955	1.27249	1.35553
20.5	1.33887	1.41469	1.02176
21	1.42084	1.34226	1.21051
21.5	1.88987	1.08385	0.916344
22	1.3497	1.0811	0.95307
22.5	1.11864	1.16337	1.52315
23	1.09042	1.52069	0.875586
23.5	1.93814	1.12173	1.89411
24	1.50609	1.19002	2.39794
24.5	1.47265	1.28996	1.24646
25	1.36486	1.161	0.944102
