# Supplementary material for: Large-scale identification of plasma membrane repair proteins revealed spatiotemporal cellular responses to plasma membrane damage
Source: eLife. 2026 Mar 10;14:RP108585. doi: 10.7554/eLife.108585 (PMC12975127; doi:10.7554/eLife.108585)
Supplement: Figure 2—source data 2. [file elife-108585-fig2-data2.zip › Figure_2–Source Data/Rgd3_rep.xlsx]

## Sheet: damage_site
	nor_damage_mean	nor_damage_mean.1	nor_damage_mean.2
-0.533333	0.546566	0.394738	0.561259
-0.266667	0.561606	0.480095	0.571894
0	0.611489	0.66984	0.617294
0.5	0.491761	0.719529	0.598931
1	0.530364	0.661396	0.718263
1.5	0.560404	0.844514	0.719409
2	0.508499	0.867476	0.49343
2.5	0.58901	0.644386	0.45072
3	2.51651	1.36223	0.584346
3.5	2.56464	1.88211	0.654559
4	2.86595	2.50597	0.59042
4.5	16.2715	2.17378	0.850864
5	14.2643	3.02376	0.912184
5.5	16.6035	2.87276	4.35465
6	17.2115	2.72563	5.60389
6.5	21.1002	2.77999	11.1559
7	18.6265	3.30265	12.7001
7.5	19.2819	4.01746	11.9085
8	18.6058	5.85702	12.0305
8.5	13.9729	9.17183	13.0068
9	18.4248	9.8546	13.0811
9.5	17.9163	9.33806	14.3661
10	18.7638	8.24187	14.8607
10.5	10.7004	10.4186	12.943
11	16.0478	10.195	11.5852
11.5	11.4997	11.2799	10.0663
12	11.8627	9.52142	5.27417
12.5	13.4522	12.0607	10.1017
13	10.086	13.5809	10.8613
13.5	16.7756	13.4391	9.08672
14	9.97924	10.381	11.537
14.5	9.17836	11.2988	10.509
15	5.34278	8.70691	14.4034
15.5	6.25075	10.9385	11.4644
16	5.94844	8.81646	11.9138
16.5	3.5161	11.0126	11.6627
17	4.44554	13.4476	11.9306
17.5	2.79927	11.6902	9.83767
18	3.10021	10.1121	10.7772
18.5	3.17908	10.3264	10.0874
19	2.7009	8.10529	9.72081
19.5	4.44763	8.02356	8.7067
20	3.09799	10.299	6.68693
20.5	4.56955	11.2719	5.14102
21	7.35773	6.3912	6.34325
21.5	3.28388	7.99413	5.34318
22	2.88468	5.78377	8.02264
22.5	1.84901	4.43155	5.40839
23	2.68558	5.43484	6.67533
23.5	2.34768	3.30939	3.56311
24	2.9605	3.71117	3.47805
24.5	3.37277	4.74203	3.37548
25	7.01911	7.13438	4.00706

## Sheet: budtip
	nor_budtip	nor_budtip.1	nor_budtip.2
-0.533333	5.04166	1.88305	4.20771
-0.266667	3.43395	2.21569	3.5663
0	8.98818	1.79247	2.56107
0.5	7.79946	4.25325	5.30126
1	10.8299	3.79394	6.80702
1.5	8.57708	5.61393	3.72114
2	8.99515	10.2475	4.0908
2.5	10.6375	13.3155	7.60649
3	10.5632	6.8845	2.82655
3.5	9.4006	11.9116	2.33161
4	5.12053	5.64887	4.1705
4.5	4.70201	9.45428	4.64579
5	2.25366	3.54668	6.75802
5.5	7.53634	5.3757	1.27879
6	2.29129	2.70014	2.23869
6.5	1.01818	3.54587	2.80323
7	1.27212	2.68659	1.39545
7.5	0.961723	3.20121	0.699095
8	2.65559	1.29908	1.50871
8.5	1.36759	1.7457	0.816276
9	1.25779	1.10712	1.58946
9.5	1.14244	0.885959	0.780902
10	1.06956	1.53876	1.01681
10.5	1.57162	1.23714	0.641692
11	1.43411	1.62069	0.704143
11.5	1.05	1.39288	0.84609
12	1.34655	1.19085	0.695583
12.5	1.05011	1.33781	1.20291
13	1.15951	1.92218	1.97928
13.5	1.24575	1.50164	0.57607
14	1.32678	1.31045	0.634025
14.5	1.70108	1.17351	0.667259
15	0.955528	2.06156	0.830453
15.5	1.57567	1.3589	1.09974
16	0.928542	1.01933	1.14449
16.5	1.18713	1.15726	0.619515
17	1.42036	1.55743	1.85772
17.5	2.01917	1.51708	1.82428
18	0.876983	1.66722	0.975987
18.5	1.93632	1.67635	1.5877
19	1.90128	1.39761	1.75617
19.5	1.55786	1.95888	1.0798
20	1.4061	1.6016	1.98103
20.5	1.1236	1.25867	1.59378
21	1.05105	1.13136	1.55207
21.5	0.933297	1.775	1.2997
22	1.74676	1.33405	2.26323
22.5	3.93686	1.64361	1.14684
23	2.36515	1.64995	0.797048
23.5	3.17335	1.55684	1.18187
24	3.12028	1.23529	1.25011
24.5	3.38164	1.50853	0.915552
25	1.79297	1.7048	0.603078

## Sheet: control
	nor_control	nor_control.1	nor_control.2
-0.533333	1.12116	1.7459	0.991059
-0.266667	1.37835	1.49638	1.40024
0	2.03869	1.85649	1.3963
0.5	1.30139	1.42565	1.55647
1	1.25657	1.28328	1.31217
1.5	1.2692	1.16222	1.20611
2	1.15457	0.994625	0.99955
2.5	1.01042	1.44262	1.04088
3	0.704208	1.66401	1.14713
3.5	0.693457	1.03583	1.55272
4	0.688992	1.33099	1.15189
4.5	0.611619	1.00032	1.01155
5	0.54263	1.11697	0.991608
5.5	0.628408	1.06342	0.751261
6	0.523719	1.91926	1.30179
6.5	0.522469	1.092	0.874698
7	0.616472	0.96551	0.813223
7.5	0.637194	1.73188	1.47129
8	0.602334	1.12839	1.53349
8.5	0.678289	1.14612	1.11505
9	0.627148	1.08658	0.950274
9.5	0.659265	1.40423	0.892349
10	0.660819	1.48973	0.935087
10.5	0.840449	1.78941	1.34744
11	0.631124	1.16641	1.10762
11.5	0.721157	1.62507	0.986381
12	0.716615	1.46168	0.673056
12.5	0.635841	1.64063	1.27541
13	0.774004	1.68987	0.85225
13.5	0.611975	1.28002	1.81039
14	0.863107	1.12253	1.01191
14.5	0.818615	1.15675	1.4618
15	1.13056	1.03529	1.339
15.5	0.846308	1.58528	1.63788
16	0.920005	1.85475	1.74449
16.5	0.997195	1.16639	1.52505
17	1.03501	1.16735	2.20569
17.5	1.20112	1.05871	1.50456
18	1.09863	1.05281	1.5933
18.5	0.840731	0.994753	1.42552
19	0.834857	1.19188	1.19985
19.5	0.8179	1.28656	1.16135
20	0.80185	1.41464	0.629991
20.5	0.761762	1.48617	0.598433
21	0.637097	1.59648	0.731893
21.5	1.09149	1.3247	0.863976
22	0.899638	1.62803	0.720816
22.5	0.865918	1.48074	0.985541
23	0.836636	1.22068	1.15456
23.5	0.794233	1.33658	1.07254
24	0.857618	1.24164	0.96635
24.5	0.821234	1.26948	0.96087
25	0.757767	1.1638	1.54633
