# Supplementary material for: Large-scale identification of plasma membrane repair proteins revealed spatiotemporal cellular responses to plasma membrane damage
Source: eLife. 2026 Mar 10;14:RP108585. doi: 10.7554/eLife.108585 (PMC12975127; doi:10.7554/eLife.108585)
Supplement: Figure 2—source data 2. [file elife-108585-fig2-data2.zip › Figure_2–Source Data/Rom2_rep.xlsx]

## Sheet: damage_site
	nor_damage_mean	nor_damage_mean.1	nor_damage_mean.2
-0.533333	1.10118	0.831966	1.21668
-0.266667	0.59945	0.739505	1.06554
0	0.730846	0.775419	1.04204
0.5	1.08806	1.08453	1.19404
1	1.33614	1.62295	1.7349
1.5	1.32937	1.58382	1.74451
2	1.1849	2.26	1.62435
2.5	2.48214	3.05608	3.44461
3	1.45584	2.99807	4.27947
3.5	1.75679	5.3417	4.53715
4	2.51909	2.81505	4.71796
4.5	4.1911	4.08917	5.01433
5	4.41001	3.43016	5.57635
5.5	5.44664	3.31959	5.22187
6	5.29306	5.53033	5.00199
6.5	4.92521	3.7087	5.36686
7	4.52977	4.92466	5.29303
7.5	4.02606	4.90453	6.94802
8	5.29722	4.53499	4.86878
8.5	3.23796	6.77925	4.0853
9	4.93521	5.4235	3.56549
9.5	5.32777	4.93397	4.25436
10	4.50085	4.78003	6.48834
10.5	4.31337	5.53789	3.99579
11	4.62677	3.28289	4.88424
11.5	3.40718	5.33748	5.90686
12	5.09833	4.27813	6.16796
12.5	5.00319	5.07126	5.5052
13	3.23736	6.09506	5.97759
13.5	3.10872	6.65318	6.12533
14	5.1267	4.91613	7.27072
14.5	6.76272	3.50005	5.78399
15	7.11047	3.56352	5.59596
15.5	6.52581	4.47154	6.00514
16	6.39186	5.9788	6.58906
16.5	3.87891	6.4517	7.97276
17	4.12618	5.82182	7.13016
17.5	3.89239	5.80176	6.51572
18	3.70967	6.5122	6.04257
18.5	4.03446	5.10118	6.02733
19	5.14029	3.79112	5.58103
19.5	4.54958	6.95688	7.14031
20	7.03362	5.49975	4.76439
20.5	4.64329	5.71442	4.43558
21	4.54266	3.58291	4.22599
21.5	4.59691	4.1895	5.668
22	3.31871	2.59884	4.6494
22.5	4.62896	5.90701	3.82934
23	3.25473	4.81608	3.67812
23.5	2.43835	4.83795	6.02432
24	3.44504	3.82821	7.22646
24.5	3.41317	3.36542	4.38096
25	2.62952	3.39157	6.03194

## Sheet: budtip
	nor_budtip	nor_budtip.1	nor_budtip.2
-0.533333	2.30638	2.11143	2.78242
-0.266667	3.32502	2.8097	2.89649
0	2.81383	2.05332	3.36915
0.5	2.06959	2.11422	3.50513
1	2.35125	1.94126	2.63222
1.5	2.42263	1.84953	3.7604
2	1.95032	1.95162	3.12226
2.5	1.89638	2.39481	1.48679
3	1.55518	2.08794	1.78234
3.5	2.05385	1.91931	1.84409
4	1.70676	1.61765	1.79028
4.5	1.58537	1.73182	1.49486
5	2.24177	1.65372	1.22579
5.5	1.72435	1.66963	1.13553
6	1.41358	1.85789	1.2476
6.5	1.51025	1.87243	1.07143
7	1.17797	1.87583	1.05141
7.5	1.64938	1.6901	1.06743
8	1.60797	1.74804	1.21587
8.5	1.55878	1.58882	1.19211
9	1.37955	1.64476	1.13597
9.5	1.11922	1.75846	1.08711
10	1.25491	1.6857	1.47972
10.5	1.42932	1.48528	1.43181
11	1.36068	1.92677	1.26176
11.5	1.97645	1.68584	0.98534
12	1.21062	1.74786	1.451
12.5	1.27943	1.6482	1.06844
13	0.98808	1.75418	0.968161
13.5	1.1898	1.55716	0.993542
14	1.48617	1.70728	0.97288
14.5	1.49329	1.8904	1.4438
15	1.04626	1.46756	0.902153
15.5	1.36734	1.64069	1.01387
16	1.14826	1.60298	0.853217
16.5	1.36868	1.3547	0.966769
17	0.946149	1.21812	1.15564
17.5	1.58578	1.36251	0.961211
18	1.40533	1.56372	0.98562
18.5	1.50244	1.31918	1.32711
19	1.51321	1.36054	1.59627
19.5	1.40919	1.34075	0.971906
20	2.00504	1.61427	0.994644
20.5	1.61235	1.54261	1.00013
21	1.54946	1.53055	0.87656
21.5	0.900954	1.50193	0.869712
22	0.938363	1.60801	0.844966
22.5	1.09678	1.38376	0.842725
23	1.13842	1.42209	0.88625
23.5	1.24175	1.7946	0.865186
24	1.08919	1.25448	0.930315
24.5	0.890166	1.36881	0.808454
25	0.974406	1.44245	0.787233

## Sheet: control
	nor_control	nor_control.1	nor_control.2
-0.533333	1.62188	1.28354	1.21669
-0.266667	1.09084	1.44745	1.37562
0	1.01862	1.43805	1.05563
0.5	1.14818	1.26532	1.14012
1	1.10935	1.2282	1.29751
1.5	1.18884	1.22629	1.21117
2	1.10388	1.07415	1.22472
2.5	1.1853	1.12079	1.35944
3	1.58156	1.26792	1.26905
3.5	1.06633	1.24637	1.46966
4	1.25782	1.07362	1.18479
4.5	1.37117	0.97556	1.33895
5	0.951643	0.946196	1.18907
5.5	0.835195	0.967131	1.11812
6	1.19062	0.951937	1.26397
6.5	1.33291	0.859474	1.22767
7	0.827306	1.01895	1.60074
7.5	0.843388	1.04592	1.34609
8	1.39458	1.06922	1.2914
8.5	1.63401	1.1624	1.60626
9	0.896975	0.915827	1.58664
9.5	1.49718	1.03252	1.09599
10	0.921831	1.25183	1.05228
10.5	0.995852	0.805308	1.38973
11	1.17155	1.14145	1.37857
11.5	1.25123	1.16071	1.22539
12	1.33261	0.844731	1.11534
12.5	0.981745	0.888244	1.09282
13	0.867329	1.01601	1.32085
13.5	0.969911	1.07815	1.64089
14	1.13753	1.06389	1.44477
14.5	1.29937	1.10908	1.33189
15	1.12104	0.912684	1.73617
15.5	1.17169	0.900106	1.30333
16	0.850844	1.03725	1.38823
16.5	1.11003	0.803593	1.79462
17	1.27448	1.08498	1.44557
17.5	0.884726	0.852487	1.50011
18	0.805116	1.00527	1.37837
18.5	0.858813	1.06015	1.72712
19	1.0489	0.957816	1.72847
19.5	1.15484	0.912061	1.54195
20	1.29916	0.864776	1.46086
20.5	1.55076	1.26981	1.33422
21	1.06427	0.904879	1.56823
21.5	1.12799	0.871751	1.55804
22	1.21067	1.0043	1.46534
22.5	1.15285	0.83045	2.0615
23	1.09916	1.12011	1.54082
23.5	1.14527	0.903987	1.46955
24	0.898599	0.966556	1.51921
24.5	1.23627	1.41587	1.58041
25	0.97849	0.993875	1.34855
