# Supplementary material for: Large-scale identification of plasma membrane repair proteins revealed spatiotemporal cellular responses to plasma membrane damage
Source: eLife. 2026 Mar 10;14:RP108585. doi: 10.7554/eLife.108585 (PMC12975127; doi:10.7554/eLife.108585)
Supplement: Figure 2—source data 2. [file elife-108585-fig2-data2.zip › Figure_2–Source Data/Rvs161_rep.xlsx]

## Sheet: damage_site
	nor_damage_mean	nor_damage_mean.1	nor_damage_mean.2
-0.533333	0.864331	0.727294	0.942557
-0.266667	0.84209	0.924349	0.879714
0	1.07265	1.00815	0.860292
0.5	1.14758	1.02777	1.05905
1	1.16901	1.31438	0.852377
1.5	1.21984	1.18834	1.36711
2	1.00437	1.04476	0.894983
2.5	0.979498	1.67866	1.5664
3	6.2347	2.65284	0.80402
3.5	5.23719	1.17315	0.775154
4	1.35045	1.77321	1.13681
4.5	4.41912	1.08565	2.89788
5	0.850625	3.13396	2.60888
5.5	3.94265	1.88556	1.62614
6	5.85624	1.94027	1.73308
6.5	2.67894	1.3815	0.746722
7	3.5991	0.950903	1.50883
7.5	2.36599	5.18473	1.66783
8	1.20674	1.54911	3.26903
8.5	3.48147	2.55896	1.04034
9	3.15038	2.46262	1.41869
9.5	4.32519	1.29372	0.988854
10	0.949502	2.85401	4.29813
10.5	2.27472	2.067	1.7339
11	2.42202	1.68329	2.25919
11.5	5.77359	2.31915	1.53474
12	2.93017	1.96329	3.50604
12.5	2.79172	1.27532	3.42379
13	0.998292	2.50487	1.25102
13.5	5.14278	1.51361	0.926432
14	4.47565	1.07745	1.9527
14.5	3.1182	1.29353	3.12854
15	4.13283	1.66059	3.34619
15.5	4.18763	4.11994	0.959035
16	1.44657	1.41889	4.53354
16.5	5.99608	2.58755	1.32135
17	1.25899	5.10967	1.59739
17.5	2.05509	0.920404	0.839039
18	6.31071	1.5846	2.24732
18.5	2.59426	4.62818	0.897042
19	1.80029	1.49673	1.95847
19.5	7.51175	1.00845	1.60893
20	1.48368	3.13084	0.989726
20.5	1.07757	1.09565	2.85202
21	4.8793	1.25441	3.57513
21.5	4.91837	0.885922	0.946645
22	2.6635	1.51867	0.983001
22.5	1.96955	2.00692	1.52686
23	2.29171	0.992699	1.26939
23.5	4.94892	1.14778	1.72219
24	2.54102	1.97405	2.66674
24.5	2.182	1.09731	1.43176
25	1.90567	2.06257	6.22739

## Sheet: budtip
	nor_budtip	nor_budtip.1	nor_budtip.2
-0.533333	2.74484	3.27846	2.68497
-0.266667	4.47891	3.23346	2.92612
0	1.30433	4.69271	2.78142
0.5	1.23802	2.72705	2.1595
1	3.36261	3.97854	3.48562
1.5	1.26235	2.49526	3.63839
2	1.59537	3.52798	2.0995
2.5	2.778	4.01347	2.47769
3	1.48298	5.14268	3.06267
3.5	1.66028	1.75797	6.76358
4	3.11139	2.52954	4.79419
4.5	1.49162	3.23403	3.84904
5	2.30456	5.4837	2.40676
5.5	3.60587	1.80659	2.488
6	1.5621	2.61623	1.53221
6.5	1.36338	1.38256	5.60669
7	1.04787	2.69418	3.59102
7.5	1.77637	1.18637	8.41895
8	3.6978	1.42789	3.69753
8.5	1.34664	0.974076	4.96065
9	1.00431	1.17079	2.75704
9.5	1.23314	2.36618	2.3922
10	1.95563	1.53808	3.65582
10.5	0.960156	1.31356	4.37501
11	2.1718	3.16768	4.18002
11.5	1.68206	1.85011	3.49445
12	3.18607	1.94188	3.21599
12.5	4.00441	1.24117	5.38632
13	1.70557	1.34972	2.7581
13.5	1.85517	1.26148	2.07122
14	1.78561	2.55013	3.30516
14.5	1.2847	1.40136	2.10196
15	5.86063	2.23833	4.22064
15.5	0.908385	1.06366	4.63483
16	1.14032	1.06427	3.60332
16.5	1.18723	1.45182	0.949802
17	2.37125	1.32996	1.0007
17.5	1.0097	4.26803	3.53638
18	0.838923	3.07783	2.44577
18.5	1.45899	1.0599	3.01223
19	4.29864	1.43465	2.36246
19.5	1.44472	1.09051	1.29766
20	1.04824	2.00781	0.802392
20.5	0.918893	0.918949	2.91206
21	1.39551	1.27989	4.63705
21.5	3.39158	1.59489	0.82749
22	1.55573	1.06576	3.88894
22.5	1.17526	1.22676	1.04611
23	1.79769	2.82829	1.32834
23.5	1.05388	1.31964	5.94505
24	1.04695	1.27571	0.946877
24.5	1.00713	2.28291	2.32863
25	1.28074	1.81169	0.962133

## Sheet: control
	nor_control	nor_control.1	nor_control.2
-0.533333	1.15339	1.03414	0.959023
-0.266667	0.985219	0.928913	0.958619
0	0.989466	0.927322	1.09478
0.5	1.14482	0.998503	1.01338
1	1.0796	0.798299	0.953086
1.5	1.25506	0.933086	0.872034
2	1.17287	0.871539	0.803638
2.5	1.58534	0.715116	0.93876
3	1.00501	0.69783	0.824982
3.5	1.19098	1.4451	0.784774
4	0.857449	1.05585	0.723757
4.5	0.998998	0.787193	0.754198
5	1.07442	0.874239	0.811203
5.5	1.03746	0.950527	0.889654
6	0.989232	3.15321	0.724216
6.5	0.884663	1.32275	1.5435
7	1.53387	0.929098	0.848818
7.5	0.999787	0.816373	0.736307
8	0.845795	1.01649	0.756225
8.5	0.970017	1.8415	0.859616
9	0.90588	0.985065	0.835834
9.5	0.88227	0.844427	0.867651
10	0.833628	0.95692	0.639001
10.5	0.786603	1.04938	0.625538
11	1.29701	0.833522	0.792948
11.5	1.4594	1.31433	0.889995
12	0.967234	0.83318	0.718257
12.5	1.62155	1.0329	0.941347
13	0.848007	0.863759	0.606399
13.5	1.06467	0.979337	0.945856
14	0.910677	0.881555	0.651525
14.5	0.908558	0.988488	0.927522
15	0.903165	0.747978	0.710473
15.5	0.92874	0.94042	0.710046
16	1.29503	1.44995	0.695252
16.5	0.867646	0.842988	0.66959
17	0.846328	0.916766	0.659589
17.5	0.95609	0.857412	2.88151
18	0.823346	1.00233	0.825518
18.5	1.63238	0.785485	0.813504
19	0.911503	0.789982	0.822222
19.5	0.718163	0.95731	0.778295
20	0.769768	0.988966	0.719977
20.5	1.72386	0.902192	0.908615
21	0.863622	1.10613	0.804129
21.5	0.860028	0.971145	0.764154
22	1.17923	1.12647	0.724079
22.5	0.825771	0.737132	0.82121
23	1.74379	0.82256	0.938978
23.5	0.734264	0.927561	0.937247
24	0.788351	0.879863	0.813444
24.5	0.798538	0.743117	1.00968
25	1.04292	1.79648	0.716188
