# Supplementary material for: Large-scale identification of plasma membrane repair proteins revealed spatiotemporal cellular responses to plasma membrane damage
Source: eLife. 2026 Mar 10;14:RP108585. doi: 10.7554/eLife.108585 (PMC12975127; doi:10.7554/eLife.108585)
Supplement: Figure 2—source data 2. [file elife-108585-fig2-data2.zip › Figure_2–Source Data/Rvs167_rep.xlsx]

## Sheet: damage_site
	nor_damage_mean	nor_damage_mean.1	nor_damage_mean.2
-0.533333	0.58045	0.683687	0.891811
-0.266667	1.30662	0.978278	0.598259
0	1.27272	0.93342	0.763215
0.5	1.27834	1.04823	0.830517
1	1.72657	0.927531	0.607233
1.5	1.27852	0.997585	0.573252
2	2.94261	1.15774	0.943806
2.5	3.27778	1.04195	0.766778
3	2.96773	1.07821	1.00704
3.5	3.54519	1.20506	1.09702
4	3.66533	1.28322	2.22649
4.5	4.17078	1.55506	1.01814
5	3.96988	1.58906	1.99761
5.5	3.348	2.11921	1.77764
6	5.93906	2.79973	4.11997
6.5	6.00856	3.39582	2.46762
7	8.53353	3.72225	2.42594
7.5	9.89418	3.21866	3.28321
8	8.49491	3.54756	2.80889
8.5	7.31954	1.83648	2.93962
9	6.65207	3.04529	2.49555
9.5	4.74758	2.89722	2.49173
10	6.27855	2.1696	2.98079
10.5	5.7545	2.1736	4.14404
11	5.90623	2.31098	4.4158
11.5	6.531	1.93942	4.00345
12	8.71418	1.94477	3.5817
12.5	6.37428	3.01939	4.1233
13	5.89973	4.20996	2.90248
13.5	5.49656	5.07328	3.58323
14	8.97104	1.69726	2.67551
14.5	6.15598	1.69908	2.03503
15	7.2747	1.53419	1.8475
15.5	7.02722	1.5188	2.93317
16	6.89968	2.31157	2.50019
16.5	5.75424	2.01646	2.74372
17	7.17924	1.64004	1.99586
17.5	2.28589	1.3979	1.77045
18	2.08069	1.20331	1.62115
18.5	1.90708	1.67004	2.34328
19	2.50802	1.28426	1.91841
19.5	2.84755	1.26061	1.53266
20	2.85282	1.36378	1.92173
20.5	2.64727	1.76698	1.93349
21	2.31933	1.40402	1.8148
21.5	2.97745	1.436	2.09561
22	2.31854	2.38125	1.79642
22.5	3.21273	1.21017	1.70131
23	2.94067	1.15887	1.78263
23.5	3.13769	2.13875	1.33234
24	2.24156	1.54499	1.2344
24.5	2.04928	1.57491	1.18152
25	2.02159	1.57709	1.81306

## Sheet: budtip
	nor_budtip	nor_budtip.1	nor_budtip.2
-0.533333	2.17593	2.06469	2.04909
-0.266667	1.68827	1.79803	2.92359
0	2.11432	1.31911	2.97753
0.5	0.98487	1.65555	3.14705
1	1.68412	1.88886	2.14208
1.5	0.726782	2.40182	1.9895
2	1.71188	2.21089	2.82086
2.5	0.789642	1.60462	1.84012
3	2.84732	2.19174	2.37579
3.5	1.20056	1.29273	2.82392
4	1.48005	1.55065	3.39245
4.5	1.07176	1.80937	1.78685
5	1.03466	1.56276	3.53431
5.5	1.3045	2.30751	2.41679
6	1.02255	1.67443	1.94423
6.5	1.27864	1.30034	1.98014
7	1.67511	1.21876	1.65908
7.5	0.867241	1.10021	1.87048
8	0.724644	1.04189	1.81142
8.5	0.647956	1.13917	1.43247
9	0.781097	1.49371	2.00363
9.5	0.82944	1.6145	1.77741
10	0.849289	4.15401	2.50345
10.5	0.917518	1.44092	1.94636
11	0.708786	1.10354	2.31672
11.5	1.04563	1.2376	2.13129
12	0.750579	3.63022	2.07566
12.5	0.939216	1.17517	1.86156
13	4.03395	4.55127	2.63153
13.5	0.723782	1.61744	2.24301
14	0.786252	1.57579	1.7541
14.5	0.84577	1.20016	1.56708
15	0.885454	1.89031	1.82127
15.5	0.932807	1.1604	1.69894
16	0.899262	2.40552	1.49457
16.5	0.906704	1.22399	1.79219
17	0.76258	1.07205	1.72494
17.5	0.784094	1.34563	2.65601
18	0.633288	1.53244	1.62635
18.5	0.833539	1.28822	1.62725
19	1.21426	1.47894	1.45664
19.5	0.709794	1.58914	1.42221
20	0.712081	1.72592	1.21802
20.5	0.904607	1.66279	1.17128
21	0.719692	1.18298	1.61305
21.5	1.06414	1.41561	1.07497
22	0.837099	1.31569	1.8634
22.5	0.789903	0.996947	2.85869
23	0.877804	1.18311	1.31822
23.5	0.918615	0.953486	1.30751
24	0.895925	0.965867	1.4595
24.5	0.84725	1.12002	0.94324
25	0.844438	0.984148	1.157

## Sheet: control
	nor_control	nor_control.1	nor_control.2
-0.533333	0.945492	0.881438	0.961718
-0.266667	1.16398	0.778463	0.972967
0	1.21009	0.830539	1.12974
0.5	1.11807	0.807149	0.982245
1	0.981247	0.813409	0.809283
1.5	0.865626	0.936605	0.997456
2	1.15247	0.934084	0.82834
2.5	0.957366	0.831641	1.01577
3	0.921127	1.02001	1.68558
3.5	0.812822	0.791252	1.3079
4	0.844562	0.93483	1.10855
4.5	0.781186	1.05022	0.841175
5	1.01158	0.904597	1.03073
5.5	1.70933	1.30427	0.994817
6	0.87726	0.923486	1.28393
6.5	0.858503	1.09739	1.09252
7	0.865431	0.951136	1.14843
7.5	0.969676	1.1413	1.18794
8	1.01843	1.12195	1.25055
8.5	0.807584	1.19353	0.959038
9	0.795733	1.08137	1.19024
9.5	0.969689	0.856862	1.1118
10	0.74823	1.08846	1.07742
10.5	0.931043	1.09406	1.02224
11	0.86036	1.51271	1.07407
11.5	0.838742	1.09377	1.08277
12	0.730585	0.945614	0.998937
12.5	1.45055	1.07143	0.991946
13	0.761896	0.886251	1.1949
13.5	0.866634	1.04026	1.13117
14	0.77648	1.07258	1.01959
14.5	0.847476	1.3322	1.07816
15	0.835503	1.30358	0.950948
15.5	0.82021	1.15194	1.00448
16	0.859081	1.14386	0.977048
16.5	1.0588	1.19699	0.99079
17	0.751936	1.35666	1.11873
17.5	1.08204	1.08451	1.02716
18	0.989088	1.56563	1.41791
18.5	0.971103	1.223	1.10368
19	0.870651	1.0717	1.02517
19.5	1.08638	1.28295	1.25121
20	0.827021	1.22412	1.15735
20.5	0.837569	1.14158	1.15862
21	0.954867	1.25682	1.14173
21.5	0.895262	1.32359	1.00973
22	0.879401	1.12574	1.21415
22.5	0.959548	1.21312	1.3652
23	0.891281	1.26281	1.16824
23.5	0.981985	1.16752	1.18459
24	0.952507	1.20985	1.01581
24.5	1.23725	1.12943	1.23188
25	1.00846	1.19064	1.13315
