# Supplementary material for: Large-scale identification of plasma membrane repair proteins revealed spatiotemporal cellular responses to plasma membrane damage
Source: eLife. 2026 Mar 10;14:RP108585. doi: 10.7554/eLife.108585 (PMC12975127; doi:10.7554/eLife.108585)
Supplement: Figure 2—source data 2. [file elife-108585-fig2-data2.zip › Figure_2–Source Data/Sac6_rep.xlsx]

## Sheet: damage_site
	nor_damage_mean	nor_damage_mean.1	nor_damage_mean.2
-0.533333	0.780012	0.592484	0.723365
-0.266667	3.75593	0.599638	0.685665
0	2.32332	0.727005	0.688242
0.5	0.494581	0.873137	2.52462
1	0.687062	2.8379	0.614188
1.5	0.492939	1.45354	0.444696
2	7.32936	0.726496	3.20988
2.5	4.60447	11.2891	0.48359
3	0.881486	0.83503	0.441886
3.5	9.70157	5.97825	2.05132
4	0.658191	13.1746	4.92839
4.5	6.17668	7.76801	0.369991
5	6.73585	1.78316	0.924509
5.5	2.02167	10.469	3.62371
6	13.9	2.87566	1.00323
6.5	1.90036	13.172	0.443316
7	5.29034	12.5108	0.446662
7.5	6.84209	1.70631	1.26448
8	13.9228	16.3507	2.94927
8.5	3.57221	15.4602	0.730935
9	6.88095	2.68805	3.31096
9.5	6.32418	12.8041	7.01101
10	4.12789	15.7424	2.42353
10.5	7.02826	12.7809	5.33571
11	10.1557	7.10324	5.09399
11.5	1.31708	6.13288	1.64634
12	3.63815	12.176	3.46924
12.5	10.1752	2.88256	3.77336
13	12.7686	5.68153	0.973211
13.5	9.37024	13.5907	3.14815
14	4.97681	16.0628	6.66649
14.5	7.91734	8.28822	1.57117
15	3.01916	12.8385	4.66299
15.5	9.85373	12.1968	2.83648
16	11.076	6.77182	4.15955
16.5	3.66447	15.505	5.77239
17	4.44835	16.571	2.79302
17.5	14.4013	12.8846	6.29831
18	3.02037	12.9872	3.15909
18.5	1.70747	10.0714	5.35168
19	10.7906	15.6291	1.7866
19.5	8.3099	18.9396	10.2481
20	4.12546	8.89737	3.26912
20.5	8.2388	4.42792	4.72025
21	11.444	6.93596	3.38711
21.5	10.9122	9.36215	0.700365
22	1.4878	10.6715	0.427313
22.5	1.71426	11.9016	7.2679
23	3.97311	14.5694	4.60562
23.5	11.9978	16.2952	2.02497
24	7.49185	14.1118	2.38084
24.5	1.08647	14.011	7.25443
25	2.67874	7.03974	2.42741

## Sheet: budtip
	nor_budtip	nor_budtip.1	nor_budtip.2
-0.533333	4.96803	2.1663	4.47141
-0.266667	0.745726	3.34882	5.83628
0	1.35081	4.48252	8.76118
0.5	2.51369	1.56307	11.2866
1	2.51239	2.71133	7.09059
1.5	3.77179	4.23244	10.1495
2	1.46277	7.19308	11.1698
2.5	10.3878	2.74632	6.96067
3	3.71226	0.983893	6.67506
3.5	9.56167	2.30792	6.96481
4	7.31791	1.78999	7.97842
4.5	6.8985	10.3414	8.58591
5	10.0845	3.34679	9.72763
5.5	0.868959	7.10288	7.26511
6	5.46234	5.10573	7.90872
6.5	9.80276	3.69697	10.326
7	5.34667	3.54296	5.47911
7.5	7.42692	1.08913	5.56333
8	5.48217	1.48911	7.2266
8.5	5.49081	4.22886	9.32645
9	9.38384	7.0398	5.48356
9.5	3.0001	6.4748	3.97948
10	3.57785	3.52954	5.93443
10.5	5.1802	1.04997	7.96334
11	3.91329	8.76487	14.7118
11.5	0.641876	0.983737	4.33184
12	1.77617	5.11189	6.49724
12.5	5.39963	3.80544	3.28315
13	1.14734	3.20277	5.2789
13.5	2.82329	4.02226	9.8223
14	9.79425	3.04862	2.73428
14.5	6.70945	7.7988	11.296
15	1.24599	2.42946	7.92989
15.5	2.67824	3.03962	5.60169
16	1.37899	7.08441	10.6074
16.5	0.889775	9.52184	9.78285
17	1.95232	0.566453	6.55943
17.5	1.58045	1.63167	2.56951
18	1.7291	2.9671	8.27241
18.5	1.28156	1.47219	2.6227
19	0.851237	1.40535	10.3586
19.5	1.55938	1.75427	4.47523
20	5.57423	2.61981	5.82613
20.5	10.5638	0.561799	8.64767
21	1.3859	2.73611	3.50292
21.5	0.70053	4.81581	2.47542
22	0.654536	4.54424	9.71334
22.5	2.13906	5.12325	3.77199
23	1.75151	2.07502	1.18253
23.5	3.81804	4.06464	1.52394
24	4.3981	3.12835	13.9413
24.5	3.79004	3.311	1.68132
25	10.0284	3.39439	3.81181

## Sheet: control
	nor_control	nor_control.1	nor_control.2
-0.533333	0.73359	0.867021	1.51414
-0.266667	0.809866	0.623029	0.945961
0	0.726716	0.622279	0.972648
0.5	1.75619	0.877819	0.90681
1	0.765748	0.874758	0.680531
1.5	2.71545	3.95399	0.477805
2	1.13386	0.732158	0.45792
2.5	0.692251	0.612678	0.366373
3	2.65052	0.915011	0.352354
3.5	0.406076	1.9818	0.484049
4	0.834828	1.04221	0.284264
4.5	0.785791	0.716852	0.340885
5	1.01806	3.25349	0.29936
5.5	0.666985	0.704696	0.43389
6	0.596096	0.460837	0.439521
6.5	0.606395	0.533828	0.299538
7	4.04479	0.591413	0.417137
7.5	0.83992	0.873101	1.32679
8	1.72999	0.847781	1.66356
8.5	0.669547	0.700198	0.369596
9	1.36635	0.823115	0.369925
9.5	0.418937	0.586433	0.438428
10	0.513389	1.27849	0.476398
10.5	2.75395	1.21899	0.24803
11	1.19425	1.26488	0.362132
11.5	0.592648	0.618522	0.35814
12	0.68661	0.531791	0.379224
12.5	0.755817	0.548829	0.521447
13	1.29636	0.617645	1.85271
13.5	1.15998	0.586102	4.70081
14	0.694117	0.612814	0.985478
14.5	0.540318	0.433062	1.56058
15	0.526488	1.06902	1.25593
15.5	0.916571	6.98236	0.48781
16	4.01171	0.473079	0.459541
16.5	2.44264	0.755016	0.535046
17	6.14723	3.0174	1.45937
17.5	0.582126	1.87781	0.704635
18	4.96423	0.959948	0.542232
18.5	1.64585	1.97357	2.28004
19	1.0931	1.52025	0.546371
19.5	0.511493	0.786178	0.527113
20	1.34018	0.303319	1.19638
20.5	0.672865	0.36806	3.00929
21	0.622495	0.378489	0.657141
21.5	0.823175	0.521759	0.704407
22	0.556446	0.485509	0.817123
22.5	0.449946	0.331249	2.59654
23	4.75051	0.325527	0.535952
23.5	0.554745	0.273934	0.456575
24	0.360433	0.270828	0.729898
24.5	0.294808	0.259081	0.407034
25	0.343524	0.271107	0.668053
