# Supplementary material for: Large-scale identification of plasma membrane repair proteins revealed spatiotemporal cellular responses to plasma membrane damage
Source: eLife. 2026 Mar 10;14:RP108585. doi: 10.7554/eLife.108585 (PMC12975127; doi:10.7554/eLife.108585)
Supplement: Figure 2—source data 2. [file elife-108585-fig2-data2.zip › Figure_2–Source Data/Sap1_rep.xlsx]

## Sheet: damage_site
	nor_damage_mean	nor_damage_mean.1	nor_damage_mean.2
-0.533333	1.05151	1.46123	0.942076
-0.266667	1.55473	1.32338	0.907388
0	1.35754	1.15657	2.80124
0.5	1.11162	1.24719	2.51309
1	0.8925	1.19345	3.93991
1.5	1.37018	1.15369	3.65595
2	1.56921	1.27049	5.70116
2.5	2.54451	1.87731	5.72753
3	2.63274	1.79027	6.24704
3.5	1.64197	2.55649	7.12435
4	2.23122	3.43583	6.79933
4.5	3.76524	3.21752	6.56576
5	3.36611	2.83993	6.21924
5.5	4.73635	3.59168	5.15255
6	5.00785	2.45523	5.13772
6.5	6.39536	3.69742	4.72954
7	6.62029	3.69186	5.62263
7.5	5.6543	3.07761	6.93558
8	7.58664	3.09973	7.50628
8.5	8.40424	4.24663	7.80122
9	7.03271	3.35534	8.55366
9.5	7.12953	3.97239	7.11975
10	6.47305	4.10984	7.29012
10.5	6.58582	4.70162	5.58149
11	6.37972	3.33208	6.28241
11.5	6.87841	2.907	7.82916
12	9.22409	4.10541	7.6567
12.5	6.60693	4.11801	9.44197
13	6.69558	4.2386	6.66114
13.5	6.47727	4.58796	8.56086
14	6.22431	3.85406	8.40829
14.5	6.4574	4.0113	9.62422
15	6.07199	4.55906	7.73059
15.5	6.24099	4.88913	8.84356
16	5.93528	6.01	7.0635
16.5	6.14861	5.47966	13.2545
17	5.36926	6.48789	9.55101
17.5	5.27687	5.35961	10.032
18	5.65111	5.79004	8.78161
18.5	5.59293	5.06792	8.55809
19	5.62423	4.00457	8.54906
19.5	6.03992	5.82581	6.94918
20	6.48465	4.24461	8.10243
20.5	7.24075	4.01494	8.35446
21	5.54688	4.13341	8.59002
21.5	5.92211	3.28762	6.47702
22	5.2442	4.86355	8.2724
22.5	5.23605	3.22866	11.1651
23	5.23684	3.23628	9.52235
23.5	5.49219	4.06561	9.27986
24	5.19311	5.10722	9.58874
24.5	3.70597	4.94183	11.3293
25	4.31061	5.42913	8.58695

## Sheet: budtip
	nor_budtip	nor_budtip.1	nor_budtip.2
-0.533333	1.80477	2.78983	2.30343
-0.266667	1.65555	2.27333	2.63512
0	1.34154	3.41859	3.17904
0.5	1.85111	2.31241	3.14549
1	2.18781	2.00627	3.62119
1.5	1.79885	3.25082	3.1381
2	2.52261	2.5639	1.93509
2.5	1.701	2.00031	1.77277
3	2.72511	2.27516	1.91692
3.5	1.57537	1.60703	2.97727
4	1.40093	1.64322	1.8176
4.5	1.9447	2.06507	2.10294
5	1.90214	1.57032	1.54117
5.5	2.08422	0.957125	1.06083
6	2.41405	1.38922	1.88066
6.5	1.69483	1.26374	1.01159
7	1.57043	1.19962	1.15168
7.5	1.95892	1.63587	1.29152
8	1.48753	0.908533	1.01921
8.5	1.3982	1.26442	1.1537
9	1.64782	1.12107	1.06935
9.5	2.10801	0.944943	0.958355
10	1.57279	0.884801	1.19149
10.5	1.7823	0.818419	1.27691
11	1.40428	1.0879	1.50902
11.5	1.2814	0.808951	1.22586
12	1.27585	0.839452	1.06623
12.5	1.55789	0.856471	0.977872
13	1.2029	1.07905	0.817206
13.5	1.36312	0.958287	0.878063
14	1.27234	0.845975	1.53304
14.5	1.27507	1.06651	1.7703
15	1.21961	0.907668	0.989454
15.5	1.27165	1.19643	1.54593
16	1.33335	1.15994	1.15018
16.5	1.47241	1.04183	1.10047
17	1.89972	0.938702	0.919587
17.5	1.6081	1.07903	1.02429
18	1.56554	1.02803	1.05847
18.5	1.33691	1.07012	1.22364
19	1.81994	0.939606	0.973994
19.5	1.58887	1.02428	0.836114
20	1.20903	0.750837	0.937355
20.5	1.25897	0.899086	0.944063
21	1.75832	1.12437	0.89961
21.5	1.9374	1.07063	0.920219
22	1.33079	1.24401	0.841138
22.5	1.61171	0.915533	0.775967
23	1.30901	1.17346	0.857939
23.5	1.69733	1.06572	0.851084
24	1.24166	0.972655	0.791384
24.5	1.55127	1.32643	0.652569
25	1.72088	1.09027	0.78142

## Sheet: control
	nor_control	nor_control.1	nor_control.2
-0.533333	1.14738	1.84048	1.19449
-0.266667	1.00538	1.61723	1.04176
0	0.960446	1.70359	1.24679
0.5	1.27793	1.91254	1.05662
1	1.32394	1.5658	0.945931
1.5	1.51076	1.63639	1.42934
2	0.956086	1.77006	1.17324
2.5	1.12659	1.75067	0.855634
3	1.31607	1.797	1.46311
3.5	1.26653	1.70532	1.45283
4	1.12559	1.46978	1.11517
4.5	1.22929	1.62091	0.780317
5	1.16103	1.40164	1.27783
5.5	1.10143	1.57576	0.901625
6	0.973385	1.38355	1.29397
6.5	1.07139	1.13448	0.874053
7	1.02385	1.24747	1.1397
7.5	0.987714	1.23022	1.33556
8	1.18906	1.38135	0.886441
8.5	1.21431	1.28997	0.972162
9	1.14448	1.26682	1.12529
9.5	1.11658	1.42264	1.09158
10	2.18792	1.10779	0.955048
10.5	1.34975	1.42205	0.985162
11	1.22057	0.933276	1.18318
11.5	1.0078	1.12821	0.972741
12	1.11395	1.32775	0.958379
12.5	1.01767	1.14203	1.02982
13	1.09979	1.22239	1.31979
13.5	1.06623	1.11526	1.60724
14	1.05535	1.14496	1.26509
14.5	1.20046	1.02871	1.36539
15	1.1982	0.966969	1.13849
15.5	1.03409	1.19506	1.0314
16	1.11007	0.900141	1.1289
16.5	1.28067	0.935194	1.03032
17	1.31413	0.881077	1.17006
17.5	1.18101	0.98903	1.16659
18	1.44584	1.09119	1.20898
18.5	1.23754	0.996497	1.2292
19	1.56169	0.905212	0.856782
19.5	1.18598	0.942389	1.35282
20	1.17324	1.07618	1.13907
20.5	1.03376	1.10284	1.02501
21	1.24779	1.25336	0.848662
21.5	1.06519	1.05891	0.965506
22	1.16844	0.958904	0.798595
22.5	1.20473	1.11758	1.16039
23	1.04903	1.12688	0.904295
23.5	1.13178	0.897408	0.728469
24	1.5523	1.1316	1.04331
24.5	1.40959	1.2104	1.04199
25	1.25511	0.943029	1.02453
