# Supplementary material for: Large-scale identification of plasma membrane repair proteins revealed spatiotemporal cellular responses to plasma membrane damage
Source: eLife. 2026 Mar 10;14:RP108585. doi: 10.7554/eLife.108585 (PMC12975127; doi:10.7554/eLife.108585)
Supplement: Figure 2—source data 2. [file elife-108585-fig2-data2.zip › Figure_2–Source Data/Sec2_rep.xlsx]

## Sheet: damage_site
	nor_damage_mean	nor_damage_mean.1	nor_damage_mean.2	nor_damage_mean.3
-0.533333	1.19687	0.778502	0.79754	0.791865
-0.266667	0.902299	0.668147	0.555292	0.433522
0	0.839942	0.612775	0.627078	0.768984
0.5	0.902395	0.62787	0.743113	0.844682
1	1.20163	1.05771	0.71504	0.501577
1.5	1.38894	1.11368	0.481406	0.605523
2	8.2577	0.913762	0.866444	0.748245
2.5	3.50925	0.787337	1.84294	0.916336
3	2.29975	1.17831	1.99844	0.833192
3.5	1.86818	1.42224	7.33494	0.877007
4	4.20534	3.0504	7.45005	0.790504
4.5	6.59167	4.24507	5.10464	1.10311
5	15.9776	3.91152	7.29611	1.20033
5.5	13.4507	5.41043	13.6382	0.946771
6	22.9059	1.39947	15.3177	0.760352
6.5	19.3338	2.83121	20.3526	1.07821
7	20.9295	4.72941	14.1922	1.08978
7.5	18.5767	2.73389	17.0007	1.27055
8	18.2167	1.74978	11.2299	0.93904
8.5	22.3366	2.48219	12.5027	1.04433
9	17.6327	1.55302	10.7162	1.08687
9.5	13.8995	1.15251	16.0148	1.23056
10	18.6037	1.11294	14.2253	0.974101
10.5	18.4931	0.532224	13.265	1.08763
11	17.4409	1.51113	12.7911	0.96267
11.5	15.337	3.05785	8.75449	1.46792
12	14.6148	7.85341	13.5355	1.30436
12.5	16.9722	4.70392	9.76882	1.9827
13	13.1388	2.18118	12.0797	3.05339
13.5	11.028	2.45465	9.0809	5.65569
14	17.8878	1.93565	11.1638	4.339
14.5	13.902	4.251	8.04381	9.35965
15	11.0573	2.32723	11.8849	4.01054
15.5	8.00584	2.59994	6.51461	2.65841
16	13.3981	1.17909	8.42228	2.21492
16.5	8.80897	3.3105	6.32246	5.48684
17	12.7929	3.5443	6.86677	6.28884
17.5	6.60995	1.47095	5.7572	3.5602
18	5.832	3.93526	1.67453	5.74827
18.5	5.3507	1.7574	5.73789	2.55552
19	8.97448	3.36985	6.27855	1.52724
19.5	6.57532	2.85629	4.84887	1.2668
20	6.82661	8.61466	4.2013	1.33653
20.5	14.0278	6.74113	5.18805	2.26566
21	7.78984	4.6046	6.81993	1.95812
21.5	5.33476	4.38449	2.75792	1.29198
22	6.10893	3.98	3.53532	0.973598
22.5	4.69846	6.3023	5.59703	2.26658
23	3.62005	6.55751	6.03927	1.61904
23.5	10.8033	4.00568	5.17336	1.67417
24	13.2579	4.24569	2.87181	2.64204
24.5	10.957	3.47325	3.17953	0.946123
25	7.7859	1.78854	3.30112	1.23809

## Sheet: budtip
	nor_budtip	nor_budtip.1	nor_budtip.2	nor_budtip.3
-0.533333	10.3123	6.17211	5.46768	4.96016
-0.266667	12.7226	9.68132	9.88482	11.6323
0	12.4167	7.33885	8.17	5.22377
0.5	6.26774	7.8167	8.41462	6.35211
1	4.58315	6.33314	5.36529	5.95409
1.5	4.65806	6.13306	5.08023	6.72422
2	6.04578	11.1317	5.79854	5.53304
2.5	4.43831	8.55762	10.0802	7.48449
3	5.91251	8.23846	8.60979	4.93133
3.5	6.51184	11.56	5.69557	4.67982
4	7.67138	9.81152	4.57125	5.68864
4.5	4.4827	9.24709	3.60828	2.7537
5	4.49104	6.6224	3.67107	4.0978
5.5	2.64842	8.84904	2.60188	5.24789
6	0.856331	11.5572	2.03182	4.45124
6.5	2.73069	9.33148	0.975276	3.00413
7	1.15339	11.3207	1.15533	5.73591
7.5	2.604	10.934	0.780945	3.2858
8	1.31767	8.1006	2.5114	2.84629
8.5	1.49285	7.94075	1.34571	2.86873
9	1.2279	9.36858	1.02038	2.92194
9.5	1.71834	10.5734	1.2761	4.3961
10	1.58843	11.9718	1.60294	3.08608
10.5	1.13323	8.48751	1.83461	2.17723
11	2.11138	9.73764	1.57674	1.39507
11.5	1.36158	5.1748	0.99722	3.05
12	1.54742	5.92259	0.725101	3.35444
12.5	0.89791	4.25016	0.52728	1.43776
13	1.05251	6.77667	0.658357	1.21577
13.5	2.49682	5.17901	1.88489	1.43589
14	0.791046	6.41913	1.68869	1.93917
14.5	1.53957	5.56383	1.40139	1.23738
15	1.73304	2.68495	1.32306	2.07102
15.5	1.63324	4.60724	1.2435	1.55791
16	1.08608	7.04853	1.30682	1.09407
16.5	1.13039	6.79783	1.00353	1.63868
17	0.965045	3.74105	1.09687	1.34952
17.5	0.716214	2.48342	0.843338	1.85918
18	1.63155	2.50481	0.775736	0.980878
18.5	1.0218	2.40622	2.50406	1.08536
19	1.47273	2.37195	1.16528	1.61257
19.5	1.82061	4.8048	0.888422	1.71836
20	1.29958	1.30234	1.05518	0.907782
20.5	1.63061	1.58089	1.51781	1.30567
21	1.22894	3.11927	1.05635	1.65817
21.5	1.09954	3.32586	1.11167	0.975816
22	0.812446	2.22707	1.0715	1.02806
22.5	1.10205	1.11149	1.00645	1.10603
23	1.13974	1.9414	0.80842	1.33881
23.5	1.76229	1.17741	0.905241	1.38457
24	1.38911	1.45945	2.05684	1.12954
24.5	1.11422	1.16548	0.824927	3.08521
25	1.24304	1.06601	0.987041	1.16876

## Sheet: control
	nor_control	nor_control.1	nor_control.2	nor_control.3
-0.533333	1.18714	0.864595	0.826015	0.814775
-0.266667	0.698006	0.503308	0.435817	0.455681
0	0.629876	0.801254	0.787738	0.757917
0.5	0.762771	0.49459	0.953356	0.686188
1	0.836283	0.681186	0.8144	0.871547
1.5	0.599359	1.02512	0.694339	0.665526
2	0.866294	0.69351	0.530814	1.13674
2.5	0.882774	0.766878	0.679357	0.769747
3	0.81229	0.996454	0.941596	0.658719
3.5	0.717391	0.906046	0.682633	0.962009
4	1.3815	0.871832	0.981211	0.983365
4.5	0.798187	1.16701	1.25017	0.856458
5	0.712106	0.869835	0.71653	0.824135
5.5	0.915575	0.864546	0.459054	0.754702
6	0.724057	0.813221	0.448965	0.86203
6.5	0.73196	0.686186	0.728398	1.00712
7	0.474593	0.576446	0.62701	0.810068
7.5	0.459525	0.64893	0.589529	1.10844
8	0.596882	0.70031	0.691177	0.981594
8.5	0.53195	0.648087	0.705128	0.935933
9	0.51552	0.922421	1.97585	0.870428
9.5	0.504828	0.742229	1.4213	0.873146
10	0.663715	0.88464	0.674464	0.800316
10.5	0.574634	0.929982	1.50431	1.05151
11	0.466126	0.964405	0.619746	1.17507
11.5	0.688701	0.942688	1.02842	1.59516
12	0.548241	1.1806	0.738688	1.19564
12.5	0.782979	0.885417	0.97645	0.949181
13	0.850513	0.878655	1.05675	0.946435
13.5	0.713304	1.25274	1.50969	0.818748
14	0.642128	1.09595	1.65641	1.3193
14.5	0.673139	0.84404	1.12657	0.970074
15	1.16393	0.706605	0.844238	1.14202
15.5	1.02599	1.29037	1.53694	1.1826
16	0.989973	0.83173	0.88906	0.911299
16.5	1.00424	0.876332	1.04744	0.834011
17	1.4799	0.597903	1.29938	1.4818
17.5	1.20439	1.0137	1.97677	1.08835
18	1.30298	0.999676	1.17731	1.6147
18.5	0.820107	1.19013	1.23308	1.37439
19	1.23645	0.909763	1.2175	1.22329
19.5	1.43883	0.93653	1.13453	1.12898
20	0.977121	0.867204	1.38459	1.44644
20.5	1.19449	0.945078	1.01331	0.783114
21	0.998829	0.907939	1.64614	0.986068
21.5	1.76823	0.883245	1.35748	1.15777
22	1.15563	1.14061	1.5553	0.765513
22.5	1.24799	0.933539	1.3597	0.956526
23	1.08018	1.16417	1.59203	0.901314
23.5	0.973693	0.988332	1.629	1.0633
24	0.905079	1.03266	1.19715	1.03206
24.5	1.0069	0.848363	1.51036	0.990133
25	1.25437	1.34913	1.6089	1.01028
