# Supplementary material for: Large-scale identification of plasma membrane repair proteins revealed spatiotemporal cellular responses to plasma membrane damage
Source: eLife. 2026 Mar 10;14:RP108585. doi: 10.7554/eLife.108585 (PMC12975127; doi:10.7554/eLife.108585)
Supplement: Figure 2—source data 2. [file elife-108585-fig2-data2.zip › Figure_2–Source Data/Sec5_rep.xlsx]

## Sheet: damage_site
	nor_damage_mean	nor_damage_mean.1	nor_damage_mean.2
-0.533333	0.451251	0.539509	0.500407
-0.266667	0.345402	0.391198	0.405422
0	0.387661	0.473572	0.548113
0.5	0.309135	0.420006	0.50256
1	0.397702	0.654984	1.68363
1.5	0.949616	0.680527	0.419315
2	1.05691	0.596247	5.40001
2.5	1.02316	0.692736	6.93456
3	2.15174	0.592359	6.92922
3.5	4.18113	0.666478	5.68225
4	4.62998	0.558102	5.14557
4.5	2.96934	1.37813	4.1661
5	3.38816	2.11922	7.26409
5.5	1.73978	3.36217	11.8746
6	6.90035	3.58545	14.4361
6.5	4.56177	9.77198	12.501
7	11.2961	8.39858	18.7781
7.5	10.8074	7.20313	15.6724
8	11.8044	15.6454	16.6086
8.5	11.8949	8.39212	13.4626
9	8.11799	7.91698	14.3556
9.5	10.0285	8.27106	15.1538
10	15.5236	9.91581	16.85
10.5	8.85811	12.0635	14.8904
11	9.14973	19.7698	19.0442
11.5	10.2452	14.7772	20.0294
12	12.0882	19.0021	18.6487
12.5	9.86512	15.6381	18.8132
13	9.41392	14.7734	17.1739
13.5	12.415	17.2744	17.898
14	12.5629	16.1083	19.6009
14.5	13.1755	14.9427	15.1937
15	12.2378	14.1422	18.6374
15.5	11.7764	15.0697	15.9176
16	9.93474	13.959	17.4619
16.5	12.268	11.1522	17.7897
17	12.1481	7.85962	15.7541
17.5	10.5648	12.8682	12.5206
18	11.1356	11.5862	12.6853
18.5	12.0153	11.3675	7.2101
19	9.27817	10.3295	7.07273
19.5	9.66235	6.4414	6.93104
20	9.29704	5.66522	9.40861
20.5	10.9885	3.6713	8.98551
21	7.03693	5.06458	7.57419
21.5	8.699	3.3796	9.00881
22	9.16354	2.5203	6.63838
22.5	7.35964	3.32713	12.4556
23	9.91297	2.15016	3.70087
23.5	10.1897	2.09565	4.54654
24	9.02597	1.94579	2.81192
24.5	12.4247	2.04596	6.25184
25	11.3128	1.54163	2.5671

## Sheet: budtip
	nor_budtip	nor_budtip.1	nor_budtip.2
-0.533333	7.91901	9.88653	9.29585
-0.266667	9.37415	10.3019	13.5264
0	10.0061	12.3095	13.0268
0.5	13.6804	11.5	11.6343
1	10.2184	6.69639	12.245
1.5	9.87328	9.95684	8.74931
2	8.66682	14.7886	7.37551
2.5	7.63972	15.1777	6.22161
3	11.7829	4.36252	7.9308
3.5	12.8723	17.2163	9.33145
4	9.4644	10.6575	10.0006
4.5	9.64365	12.3049	11.8128
5	9.27869	11.552	13.0215
5.5	7.95726	5.84956	10.0447
6	8.73276	6.80214	5.71436
6.5	10.7358	4.77963	1.56465
7	7.92667	5.67078	0.73653
7.5	7.04191	7.76458	1.45806
8	3.1775	2.41144	0.966987
8.5	4.05209	4.40299	0.929399
9	3.73232	3.61465	0.705605
9.5	4.16094	2.34296	0.713849
10	1.74917	2.07218	3.91634
10.5	1.62914	2.08008	1.24666
11	1.40412	0.976195	0.942429
11.5	1.57677	1.72519	1.45356
12	1.32835	1.18535	0.985271
12.5	1.57436	1.10887	0.800412
13	1.87882	1.70889	0.721571
13.5	1.30841	1.50146	0.652898
14	0.832025	1.67353	0.762679
14.5	1.47971	1.724	0.89587
15	1.82886	1.50658	1.06749
15.5	1.76399	1.17321	0.876276
16	1.02437	1.02305	1.14611
16.5	1.41787	1.00445	0.909407
17	1.57541	3.30531	1.44739
17.5	1.22036	1.11192	0.982559
18	0.644593	2.08404	0.659311
18.5	0.919166	1.71549	1.02899
19	1.59928	1.86642	1.03363
19.5	1.51933	1.48534	0.705872
20	2.01349	1.24899	0.789586
20.5	1.06862	1.64462	0.878009
21	1.26249	1.69785	1.26997
21.5	1.30748	1.32154	1.54023
22	0.983237	1.47653	1.03786
22.5	1.24088	1.2391	0.732477
23	2.01833	2.10682	1.50804
23.5	1.41828	2.57147	1.2753
24	0.935288	1.56494	0.969949
24.5	1.5768	1.81284	1.30818
25	0.594183	2.26417	1.20005

## Sheet: control
	nor_control	nor_control.1	nor_control.2
-0.533333	0.535911	0.674696	0.820172
-0.266667	0.370939	0.39229	0.622368
0	0.509748	0.71515	0.680367
0.5	0.339537	0.75368	0.669696
1	0.359285	0.576368	0.591814
1.5	0.349624	0.611779	0.742699
2	0.356539	0.605425	0.714647
2.5	0.404909	0.638527	0.566892
3	0.353545	0.590007	0.63317
3.5	0.340806	1.58559	0.634205
4	0.396416	0.954601	0.444728
4.5	0.421916	0.600666	0.495685
5	0.331809	0.88336	0.458763
5.5	0.421088	1.59005	0.583483
6	0.425205	0.80728	0.571549
6.5	0.30274	0.623626	0.731187
7	0.275446	0.818202	0.638466
7.5	0.349532	0.741144	0.655914
8	0.539151	1.22937	0.550873
8.5	0.376075	2.1399	0.430733
9	0.582191	1.39207	0.620854
9.5	0.477111	2.26395	0.366174
10	0.405839	1.53909	0.618173
10.5	0.643061	1.01432	0.521764
11	0.482985	1.23805	0.527313
11.5	0.740164	1.82486	0.43763
12	0.458641	1.88716	0.733684
12.5	0.769126	1.23276	0.562007
13	0.610381	1.3306	0.698234
13.5	0.635605	1.4899	0.550986
14	0.641786	1.82623	0.554909
14.5	0.517602	0.996658	0.984738
15	0.777696	2.19425	0.649709
15.5	0.643987	1.61463	0.547141
16	0.750724	1.87261	1.10253
16.5	0.82267	2.34524	0.821112
17	0.970423	2.04922	0.781301
17.5	1.12937	1.86208	0.705659
18	1.15724	2.02259	0.880509
18.5	0.92077	1.35868	0.685059
19	1.27948	2.02249	0.717263
19.5	1.41665	2.28475	1.16176
20	1.0381	2.47775	0.887721
20.5	1.13369	2.16939	0.872919
21	1.07254	2.2746	1.21732
21.5	0.870433	3.35841	1.16086
22	1.43847	2.15564	1.2083
22.5	1.16894	2.25194	0.914376
23	0.990771	2.29698	0.964176
23.5	0.952369	3.50228	0.820847
24	1.24095	2.12976	1.38026
24.5	0.892427	2.63025	0.962889
25	1.13679	3.61699	0.790366
