# Supplementary material for: Large-scale identification of plasma membrane repair proteins revealed spatiotemporal cellular responses to plasma membrane damage
Source: eLife. 2026 Mar 10;14:RP108585. doi: 10.7554/eLife.108585 (PMC12975127; doi:10.7554/eLife.108585)
Supplement: Figure 2—source data 2. [file elife-108585-fig2-data2.zip › Figure_2–Source Data/Sho1_rep.xlsx]

## Sheet: damage_site
	nor_damage_mean	nor_damage_mean.1	nor_damage_mean.2
-0.533333	1.6185	1.20344	2.272
-0.266667	0.526531	0.85039	0.812833
0	0.96151	1.17442	0.813179
0.5	0.855102	0.803021	1.23707
1	1.09895	0.675971	0.808232
1.5	1.16284	1.11304	0.909801
2	1.4276	0.557862	1.12043
2.5	1.82885	0.365493	1.05548
3	3.56601	1.20287	0.840111
3.5	3.442	1.27194	0.698031
4	3.77555	2.84746	0.805682
4.5	4.10945	1.69448	1.16858
5	4.01148	3.68128	1.06191
5.5	5.27136	3.78758	0.923302
6	6.0324	3.78898	0.825102
6.5	5.93735	4.41273	0.795255
7	4.17169	2.94565	0.715309
7.5	4.82361	3.59281	1.72349
8	5.19318	5.2969	1.47251
8.5	5.94976	3.28749	1.66372
9	5.53647	3.10159	2.44789
9.5	6.55351	3.46306	1.31691
10	6.64598	3.94453	2.35562
10.5	6.7982	2.86612	2.28476
11	4.98346	4.10443	2.91302
11.5	6.36583	2.6894	3.01646
12	5.92831	3.35988	2.07874
12.5	4.86691	4.17649	3.81085
13	4.20453	3.32962	2.47707
13.5	3.97113	3.18955	2.51249
14	3.90395	2.68312	2.65991
14.5	3.67643	2.84941	4.09146
15	4.35605	2.6232	2.73185
15.5	3.31675	2.88503	2.91819
16	3.88495	2.44005	2.93626
16.5	2.62639	2.60981	2.55404
17	3.33223	2.39442	3.29947
17.5	2.15406	2.07103	3.34322
18	3.39163	2.36069	3.32759
18.5	2.66534	2.20516	2.35391
19	3.49605	1.86584	2.7083
19.5	3.88324	2.04889	2.89369
20	3.09998	2.41667	3.40651
20.5	4.14511	2.09463	2.60287
21	3.91338	1.54075	2.17231
21.5	3.48195	1.94643	2.14581
22	3.9165	1.50259	2.46177
22.5	2.90412	1.34712	2.51594
23	2.9078	1.6224	2.30515
23.5	3.01414	1.93194	1.99273
24	3.15185	1.34493	2.3852
24.5	1.6603	1.35909	2.28754
25	1.47612	1.79023	2.21802

## Sheet: budtip
	nor_budtip	nor_budtip.1	nor_budtip.2
-0.533333	4.17771	2.46229	5.99998
-0.266667	4.78629	3.65425	7.02724
0	3.85202	4.70519	5.14172
0.5	3.89488	3.93935	6.67661
1	3.1902	3.43812	5.96707
1.5	3.78552	4.84429	6.64708
2	4.48173	5.00529	7.70931
2.5	3.88425	4.57865	8.09572
3	4.86766	6.51915	7.95331
3.5	4.52623	4.42862	5.97231
4	3.87156	5.49525	7.17043
4.5	5.82768	4.19957	6.04875
5	5.69091	3.88814	7.56508
5.5	4.57668	3.67585	7.3161
6	4.78881	3.4305	6.04404
6.5	4.95002	2.83205	5.77077
7	3.96605	3.76279	4.60948
7.5	4.18028	4.17628	5.31233
8	4.70942	2.94858	5.21227
8.5	3.04749	2.97783	4.70525
9	3.60607	2.49928	5.20557
9.5	3.41681	2.55367	4.59393
10	3.69265	2.67729	5.36043
10.5	2.9804	3.21818	5.09623
11	3.59956	2.18441	5.19452
11.5	3.61512	1.89251	5.17204
12	3.34715	2.81256	4.0325
12.5	3.1319	2.61548	4.55538
13	2.91793	2.34604	3.70869
13.5	2.61586	2.05805	4.09611
14	2.56774	2.06939	3.04932
14.5	2.27773	1.81308	3.72003
15	2.22222	1.6115	4.21606
15.5	2.1955	2.18662	3.42052
16	2.41746	2.56245	3.0899
16.5	1.94234	2.04679	3.18754
17	1.80267	2.64959	2.94507
17.5	2.09043	2.2376	3.46013
18	1.65324	1.89828	3.52073
18.5	1.95578	1.88798	3.59371
19	2.51995	2.49416	3.45422
19.5	1.74112	1.71649	3.48764
20	2.52129	1.79931	2.80905
20.5	1.67818	1.38079	3.007
21	1.61006	2.10144	2.93612
21.5	1.69751	1.45133	2.98707
22	1.84522	1.64766	3.2078
22.5	2.03503	1.27769	2.90202
23	2.48316	1.53876	2.97029
23.5	2.78012	2.05937	2.80395
24	2.92758	1.78949	2.72948
24.5	2.14847	1.35833	2.76087
25	1.65805	1.93814	2.73664

## Sheet: control
	nor_control	nor_control.1	nor_control.2
-0.533333	1.56879	0.930267	1.22941
-0.266667	1.73525	1.19162	1.02608
0	1.84333	0.929151	1.12324
0.5	1.04198	0.665747	1.58057
1	1.18211	0.806987	1.28117
1.5	1.48044	0.79074	0.624182
2	1.13294	0.881846	0.843812
2.5	1.3477	0.675831	1.31669
3	0.956568	1.11067	0.732837
3.5	1.07446	1.02587	1.00908
4	1.36724	0.828039	0.870352
4.5	1.16284	1.20104	0.745531
5	1.38674	1.10364	0.8485
5.5	1.39422	1.46472	1.06451
6	1.00187	0.89411	0.914043
6.5	0.903181	1.15596	0.808195
7	1.05097	1.02232	0.788586
7.5	0.773823	1.57515	0.685864
8	1.65603	2.89783	0.681692
8.5	1.2858	2.09254	1.50852
9	2.05783	1.24165	1.00529
9.5	1.39681	0.60027	0.775962
10	1.15795	1.22319	0.91008
10.5	0.849756	1.11796	0.878074
11	0.702299	0.710681	1.28758
11.5	1.3213	0.81244	0.72769
12	1.12631	1.37355	1.09044
12.5	1.21873	1.53726	0.95754
13	0.959791	1.0048	1.2434
13.5	1.71403	0.988609	1.10298
14	1.07634	1.31726	1.20455
14.5	1.04913	1.19151	1.07925
15	1.21302	1.12938	0.839331
15.5	1.31886	0.787132	0.768593
16	0.933141	0.906492	1.04856
16.5	1.08309	1.45883	1.00822
17	1.47515	1.4439	1.96399
17.5	1.01364	1.83498	1.83099
18	0.764649	1.63252	1.23661
18.5	1.30763	1.84154	1.06865
19	0.968508	1.27241	0.767771
19.5	1.38523	1.44372	0.893039
20	0.972995	1.86765	1.08948
20.5	0.970798	1.9415	1.06733
21	0.798309	2.88498	0.869331
21.5	1.02094	3.07054	0.866534
22	0.921721	2.06357	1.36163
22.5	1.02638	1.98776	1.12966
23	0.717992	1.45796	1.4132
23.5	1.13589	1.37947	1.07759
24	1.03087	2.60987	1.12542
24.5	0.981374	2.5293	0.856584
25	1.02861	1.34568	1.30716
