# Supplementary material for: Large-scale identification of plasma membrane repair proteins revealed spatiotemporal cellular responses to plasma membrane damage
Source: eLife. 2026 Mar 10;14:RP108585. doi: 10.7554/eLife.108585 (PMC12975127; doi:10.7554/eLife.108585)
Supplement: Figure 2—source data 2. [file elife-108585-fig2-data2.zip › Figure_2–Source Data/Skg1_rep.xlsx]

## Sheet: damage_site
	nor_damage_mean	nor_damage_mean.1	nor_damage_mean.2
-0.533333	0.857547	0.863679	0.62076
-0.266667	0.29926	0.343674	0.325538
0	0.279014	0.386257	0.263107
0.5	0.3305	0.30421	0.308714
1	0.356887	0.422347	0.32593
1.5	0.353711	0.444636	0.439623
2	0.496924	0.403146	0.425348
2.5	0.418248	0.818609	0.59282
3	0.455132	0.75937	0.691983
3.5	0.382716	0.718299	0.851836
4	0.438679	0.65767	1.23122
4.5	0.774618	1.06632	1.13207
5	0.51226	0.857938	1.54093
5.5	0.520852	1.98068	1.72266
6	0.669721	1.82244	1.30559
6.5	0.844963	2.32319	1.80523
7	0.897528	3.10197	1.3442
7.5	1.13095	4.11817	1.63957
8	1.42853	2.69087	1.83058
8.5	1.05838	2.58868	1.72711
9	1.1799	2.67011	1.26896
9.5	1.26039	2.61949	1.80551
10	0.75943	2.12171	1.4556
10.5	1.48042	1.5821	1.32525
11	1.08822	2.20074	1.80027
11.5	1.29218	1.89799	2.12033
12	0.978641	2.10165	1.78154
12.5	0.943384	1.73532	1.66862
13	1.25993	1.98824	1.31248
13.5	1.65797	2.11626	1.38245
14	1.48668	2.07745	1.13007
14.5	1.613	2.33924	1.54382
15	1.18977	2.44992	1.1216
15.5	0.807499	1.67756	0.984911
16	1.14839	2.19636	1.10477
16.5	0.915399	1.79517	1.47866
17	0.76825	1.33174	1.29501
17.5	1.04476	1.98135	1.24768
18	0.895003	1.10667	1.60288
18.5	0.952142	1.67102	1.16211
19	1.17252	1.74486	1.22132
19.5	1.18501	1.58755	1.23808
20	1.54989	1.79441	0.839766
20.5	1.51275	1.95658	1.16306
21	1.1004	2.20867	1.51943
21.5	0.743339	2.14142	1.29362
22	0.837115	1.42676	1.57682
22.5	1.29725	2.03257	1.12654
23	1.06167	1.83638	0.747815
23.5	0.855673	1.82973	0.943731
24	0.96427	2.08058	1.13521
24.5	1.32149	2.54845	1.34768
25	1.46135	1.70478	0.977304

## Sheet: budtip
	nor_budtip	nor_budtip.1	nor_budtip.2
-0.533333	1.60792	2.44263	2.27219
-0.266667	2.15285	3.07551	2.36402
0	2.32214	3.01924	2.5705
0.5	2.82144	3.38386	3.04353
1	2.29024	2.11364	3.4482
1.5	2.18212	2.18215	3.53809
2	2.31303	2.97154	3.339
2.5	3.55653	2.54711	2.5623
3	3.19038	2.20245	2.80789
3.5	3.63354	1.69783	2.83534
4	3.39734	1.57669	2.37791
4.5	3.0193	1.81055	1.95609
5	2.38245	2.31031	2.50053
5.5	2.83598	2.34178	2.34366
6	1.72533	2.57745	2.5554
6.5	2.53871	2.57001	3.41047
7	2.37916	2.37053	2.72986
7.5	2.74098	2.7316	2.62092
8	3.02662	2.18529	2.72646
8.5	3.34531	2.64925	2.61127
9	2.92437	1.88122	2.77865
9.5	2.15586	1.7505	3.51473
10	3.51831	2.23288	3.78124
10.5	2.38712	1.74775	3.42196
11	3.15197	1.83253	3.80785
11.5	2.33661	2.40426	3.02648
12	2.91936	1.68249	3.00991
12.5	3.15314	2.19092	2.5426
13	4.53855	2.40742	2.86989
13.5	4.18413	1.96499	3.29324
14	3.3037	2.27999	3.80222
14.5	3.72696	2.27695	3.62582
15	2.51421	2.64208	4.26266
15.5	2.22984	2.4196	3.20931
16	2.86197	2.92007	4.39646
16.5	2.55196	2.41535	3.85128
17	2.0685	2.78721	2.39408
17.5	2.90793	2.48541	3.47138
18	2.88102	3.01492	3.26238
18.5	2.53627	2.53158	4.17804
19	3.00823	2.89068	3.24509
19.5	2.35266	2.71525	3.36775
20	1.95035	2.25224	3.81154
20.5	2.53292	2.96749	3.08663
21	2.25091	2.45677	2.85067
21.5	2.41632	3.43121	3.63204
22	2.57645	1.99418	3.42527
22.5	2.10099	2.03495	2.87738
23	3.23699	2.25741	2.59217
23.5	2.43698	1.53033	3.16886
24	2.43549	2.67668	3.0209
24.5	2.2556	2.03217	2.55116
25	2.5657	2.67477	2.27365

## Sheet: control
	nor_control	nor_control.1	nor_control.2
-0.533333	1.30734	1.2251	1.11994
-0.266667	1.96567	1.68662	1.23365
0	1.46813	1.89543	1.2827
0.5	1.50939	1.3599	0.940308
1	1.65472	1.69192	1.27123
1.5	1.47679	1.36288	1.48166
2	2.03723	1.22855	0.931127
2.5	1.72147	1.15925	1.11016
3	1.78645	1.3868	1.58832
3.5	1.62409	1.41911	1.38752
4	1.35776	1.77438	2.19561
4.5	1.42618	1.30822	2.12424
5	2.01639	1.27552	1.64183
5.5	1.44998	1.28574	1.48137
6	1.34554	1.31869	1.43434
6.5	1.59369	1.55583	1.47735
7	1.46272	1.43412	1.40401
7.5	1.3161	1.4002	1.43831
8	1.48761	1.25058	1.46185
8.5	1.33675	1.59957	1.42569
9	1.98294	2.21671	1.21539
9.5	1.6637	1.20888	1.17973
10	1.55712	1.07781	1.32443
10.5	1.44683	1.65593	1.66834
11	1.22378	1.01557	1.3745
11.5	1.32867	1.07447	1.3215
12	1.33314	1.24674	1.13387
12.5	1.14186	1.14156	0.897617
13	1.17205	1.21722	0.808796
13.5	1.04355	1.17816	1.18723
14	1.19442	1.07869	1.07337
14.5	1.41542	1.05947	1.38912
15	1.38042	1.26352	1.32463
15.5	1.23409	1.18721	1.12753
16	1.41226	1.32442	1.08488
16.5	1.12561	1.5553	0.750524
17	1.37655	1.22645	1.06385
17.5	1.36427	1.39204	0.847461
18	1.27009	1.46975	1.07294
18.5	1.50618	1.00429	1.21877
19	1.50245	1.2804	0.903126
19.5	1.30943	1.37715	1.10892
20	1.6827	0.82875	1.99989
20.5	1.29738	1.00484	1.27895
21	1.59491	0.963347	1.36767
21.5	1.20268	0.846637	1.53796
22	1.50215	1.22925	0.946807
22.5	1.39139	1.04333	0.901333
23	1.33269	1.05403	1.4992
23.5	1.22742	0.918752	1.58354
24	1.23399	0.917211	1.3852
24.5	1.12145	0.842324	1.19277
25	1.16079	0.936043	1.28789
