# Supplementary material for: Large-scale identification of plasma membrane repair proteins revealed spatiotemporal cellular responses to plasma membrane damage
Source: eLife. 2026 Mar 10;14:RP108585. doi: 10.7554/eLife.108585 (PMC12975127; doi:10.7554/eLife.108585)
Supplement: Figure 2—source data 2. [file elife-108585-fig2-data2.zip › Figure_2–Source Data/Skg3_rep.xlsx]

## Sheet: damage_site
	nor_damage_mean	nor_damage_mean.1	nor_damage_mean.2
-0.533333	0.8434	0.804499	0.7907
-0.266667	0.559698	0.601289	0.628696
0	0.599837	0.689277	0.571204
0.5	0.697748	1.23103	0.889096
1	0.687366	0.939305	1.52638
1.5	1.00699	0.88105	2.04475
2	0.763831	0.994055	1.99994
2.5	0.916287	1.47167	2.45527
3	1.00503	1.92536	1.93791
3.5	1.4402	2.16114	2.70954
4	1.78588	2.47019	3.27157
4.5	1.56114	1.90364	3.48999
5	2.83657	2.25921	3.16477
5.5	2.44626	2.82549	3.24882
6	3.56295	3.37746	2.72755
6.5	3.69291	3.2386	2.94836
7	2.85351	3.4881	3.4832
7.5	3.41439	3.59199	3.77261
8	3.33198	4.70714	3.49766
8.5	2.74686	3.42571	3.554
9	2.70746	3.95385	4.20972
9.5	2.05112	3.76372	4.07061
10	3.48493	3.20222	4.15862
10.5	3.37498	3.21138	3.26191
11	4.73952	3.85753	3.65356
11.5	3.70635	2.80695	3.83904
12	4.38225	2.48186	3.5857
12.5	4.22442	2.63469	4.05841
13	2.78265	3.15678	2.95882
13.5	3.28853	3.05168	3.55938
14	3.27591	2.55002	2.9572
14.5	2.93652	2.66125	4.4336
15	2.66834	2.82461	4.84107
15.5	3.38095	2.33943	4.84642
16	2.86785	3.41071	3.33255
16.5	2.95086	1.96716	4.94528
17	2.4097	3.13888	3.97888
17.5	2.62919	2.01708	3.80561
18	2.77773	2.99778	3.94058
18.5	2.86105	2.9994	3.99561
19	1.71606	3.47312	4.10776
19.5	2.48901	3.80617	5.6159
20	2.17613	4.08383	4.89885
20.5	2.52986	4.1887	4.08184
21	2.12304	3.52087	4.10857
21.5	1.53115	3.20014	3.8194
22	1.80269	3.15485	3.95452
22.5	1.88165	2.51125	3.75505
23	1.69341	2.626	2.71242
23.5	2.07763	2.62365	2.90944
24	2.19259	2.90302	2.80693
24.5	1.53582	3.03324	1.38145
25	1.46488	2.64494	1.48893

## Sheet: budtip
	nor_budtip	nor_budtip.1	nor_budtip.2
-0.533333	6.01215	4.6826	5.04626
-0.266667	8.25354	5.5624	5.46758
0	9.66723	6.67174	5.51875
0.5	8.92339	4.49281	3.40048
1	7.87511	4.72514	4.16547
1.5	6.32946	5.53283	4.39679
2	4.60251	6.71076	3.54789
2.5	4.04401	5.46068	2.88602
3	6.29856	4.44351	2.57037
3.5	4.05463	3.64551	2.16687
4	3.29221	3.26289	2.03047
4.5	2.70017	4.05991	2.38071
5	3.52914	3.68366	1.86869
5.5	3.69494	4.22351	1.53082
6	2.3213	1.84534	1.1747
6.5	2.45879	3.3504	1.42982
7	2.37999	2.39488	1.49496
7.5	1.87338	1.8873	1.68037
8	2.11607	2.3924	2.01985
8.5	1.91534	2.57538	1.43288
9	2.23861	1.90273	1.50718
9.5	2.64398	2.06042	1.76732
10	2.03423	1.82464	1.64227
10.5	2.29164	1.89589	1.79056
11	1.79498	2.42518	1.62179
11.5	1.75504	1.81241	1.29855
12	1.58167	1.88011	1.66055
12.5	2.18362	1.56797	1.94228
13	2.0272	1.76378	2.19285
13.5	1.30475	1.65037	2.12976
14	1.76545	1.57848	1.5922
14.5	2.16448	2.12766	1.37179
15	1.44742	1.73555	1.26204
15.5	1.91238	1.73837	1.48991
16	1.74241	2.39072	1.67115
16.5	2.09316	2.20976	1.47749
17	1.52788	2.37695	1.62933
17.5	1.59506	2.1146	1.27278
18	2.03623	1.7934	1.28019
18.5	1.83159	2.26814	1.23157
19	1.55892	1.71173	1.3128
19.5	1.16796	1.57051	1.44407
20	1.7439	1.41279	1.61845
20.5	1.49565	1.71204	2.01436
21	1.57386	2.30298	1.66332
21.5	1.50307	2.13819	1.64027
22	1.61497	2.15555	1.66089
22.5	1.48656	2.01861	1.18137
23	1.90823	1.94531	1.45415
23.5	1.46313	2.20633	1.68336
24	1.17357	2.0768	1.22054
24.5	1.79181	2.16057	1.47844
25	1.54067	2.43698	1.12172

## Sheet: control
	nor_control	nor_control.1	nor_control.2
-0.533333	0.958685	1.04218	0.832887
-0.266667	0.741142	0.695644	0.595735
0	0.727747	0.829825	0.7674
0.5	0.755778	1.06351	0.864945
1	0.688328	1.22962	0.932805
1.5	0.729626	1.23199	0.878378
2	0.762254	1.32466	1.02969
2.5	0.685854	1.1814	0.892233
3	1.05991	1.30817	0.89139
3.5	1.17685	2.03931	1.0027
4	0.88444	1.70039	1.03429
4.5	0.975162	1.49083	1.07752
5	1.06169	1.98922	1.08082
5.5	1.16867	1.8245	0.980316
6	0.882997	2.03656	1.29126
6.5	0.858203	1.72874	1.19837
7	1.57562	1.60747	1.37801
7.5	1.21471	1.60882	1.18485
8	1.15803	1.48705	1.20868
8.5	0.973188	1.72879	1.13043
9	1.92262	1.84616	1.02207
9.5	1.22353	1.60129	1.25951
10	1.65113	1.66238	0.994922
10.5	1.39441	1.67892	1.11864
11	1.27519	1.7987	1.0441
11.5	1.76217	1.56202	1.37838
12	1.4111	2.142	1.24359
12.5	1.43347	2.42228	1.12248
13	1.37076	2.74443	1.2272
13.5	1.54934	2.29337	1.36955
14	1.33065	2.38804	1.41783
14.5	1.52192	3.34798	1.11004
15	1.43829	3.10812	0.967866
15.5	1.52794	2.73499	1.0485
16	1.19543	2.97413	1.41303
16.5	1.55332	2.71667	1.21064
17	1.35892	2.91488	1.01904
17.5	1.43334	2.36129	0.968606
18	1.47234	2.60634	1.11253
18.5	1.77726	2.82153	1.22464
19	1.69335	2.78309	1.02065
19.5	1.22836	3.02733	1.12147
20	1.70679	3.03771	1.06717
20.5	1.37566	2.75271	1.11077
21	1.62753	2.91893	1.08479
21.5	1.56884	2.59028	1.1359
22	1.43418	3.1516	0.926313
22.5	1.63171	2.85582	0.984691
23	1.18357	3.19057	1.19749
23.5	1.50488	3.02026	1.12803
24	1.16076	3.1681	1.13422
24.5	1.05471	2.94054	1.26413
25	1.27098	3.32609	1.18677
