# Supplementary material for: Large-scale identification of plasma membrane repair proteins revealed spatiotemporal cellular responses to plasma membrane damage
Source: eLife. 2026 Mar 10;14:RP108585. doi: 10.7554/eLife.108585 (PMC12975127; doi:10.7554/eLife.108585)
Supplement: Figure 2—source data 2. [file elife-108585-fig2-data2.zip › Figure_2–Source Data/Skg6_rep.xlsx]

## Sheet: damage_site
	nor_damage_mean	nor_damage_mean.1	nor_damage_mean.2
-0.533333	0.133378	0.494395	0.57801
-0.266667	0.151192	0.194613	0.30032
0	0.19333	0.24127	0.388102
0.5	0.299343	0.237479	0.306698
1	0.284462	0.255146	0.322424
1.5	0.52251	0.277879	0.613862
2	0.360994	0.295195	0.524909
2.5	0.391269	0.409205	0.85291
3	0.472816	0.30356	0.487137
3.5	0.750012	0.575352	0.687417
4	0.728414	0.7935	0.627578
4.5	0.497518	1.04145	0.700529
5	1.49782	0.89772	1.26551
5.5	1.9234	1.18495	1.08309
6	1.27949	1.64038	1.21915
6.5	1.80201	1.33423	1.84141
7	1.58491	1.71813	1.9485
7.5	2.1144	1.72791	2.03805
8	3.0244	1.7733	1.48173
8.5	2.89567	2.08798	1.68956
9	2.41073	1.77974	2.72938
9.5	2.23781	1.76111	2.40238
10	2.80088	1.91443	3.72485
10.5	2.20844	2.1217	3.03395
11	2.08945	2.70964	3.17503
11.5	1.79377	2.81793	3.70246
12	2.26219	2.61321	4.39709
12.5	2.68571	2.87421	3.20686
13	2.34195	2.96757	3.90512
13.5	2.09747	1.93726	4.46294
14	2.83453	2.07053	3.78097
14.5	2.38836	2.24836	4.78664
15	1.94988	2.46854	5.19173
15.5	2.35019	2.92414	5.46494
16	2.14314	3.72091	5.14047
16.5	2.25853	3.32575	6.71235
17	1.90459	3.35136	7.39592
17.5	2.03889	4.3321	7.51129
18	2.41957	3.97738	8.20165
18.5	2.50591	4.44537	6.6966
19	2.37461	3.65564	7.15862
19.5	1.86406	3.11071	7.67944
20	1.66623	3.28363	9.29704
20.5	2.01366	3.65784	5.85188
21	1.27607	4.4314	6.8529
21.5	1.57971	3.85271	8.78014
22	2.1919	4.35483	9.38108
22.5	1.11654	4.08175	8.4049
23	1.47199	3.26223	8.64733
23.5	1.46049	3.45145	9.09696
24	1.22149	3.01655	9.32375
24.5	1.32863	2.81906	8.18637
25	1.16539	2.97259	9.2164

## Sheet: budtip
	nor_budtip	nor_budtip.1	nor_budtip.2
-0.533333	9.19174	13.609	7.6183
-0.266667	13.5424	15.4698	10.5615
0	13.6246	15.5067	9.86394
0.5	13.5212	14.8701	10.0476
1	12.7707	16.1534	10.9478
1.5	12.3109	16.7891	10.4189
2	10.8669	16.3828	9.36757
2.5	11.2304	15.5004	9.78843
3	9.71546	15.4261	9.98626
3.5	9.40757	15.5965	10.7687
4	8.53326	14.7111	10.5859
4.5	8.76191	13.3936	11.4609
5	8.9364	14.0516	9.69899
5.5	9.39795	13.2952	10.1129
6	9.91813	13.1888	8.76999
6.5	7.54241	13.3216	8.98049
7	6.64133	13.6969	7.67896
7.5	6.60049	11.4486	8.86495
8	7.3669	12.5316	8.13565
8.5	8.20545	11.5435	7.33322
9	6.848	11.6245	7.58095
9.5	6.16061	11.9001	6.61326
10	6.87215	11.1694	7.05902
10.5	6.49736	12.1628	7.37664
11	6.02501	12.4113	7.09545
11.5	6.15803	11.9708	6.76852
12	7.86959	13.9278	6.09159
12.5	6.87277	13.1623	5.68871
13	6.88338	12.2206	5.60277
13.5	6.82824	12.5582	6.08232
14	5.63472	13.2741	5.83481
14.5	7.17728	12.5379	5.27623
15	6.63143	12.1003	5.25287
15.5	7.09678	12.0089	4.9824
16	6.09653	12.0417	5.44349
16.5	5.57223	13.3397	7.01687
17	4.29966	13.1758	5.35133
17.5	5.24531	11.3029	6.38902
18	4.90936	11.9338	5.29495
18.5	4.21424	11.5572	7.58831
19	5.55286	10.5525	5.65762
19.5	4.87942	11.8586	6.78353
20	5.36115	12.1823	6.35199
20.5	5.61459	12.5062	6.93962
21	4.92262	9.92643	6.7004
21.5	4.78999	12.151	6.26894
22	4.40188	10.3258	5.58739
22.5	4.16789	11.3544	4.42292
23	4.83126	8.98269	4.47269
23.5	3.81121	7.91437	3.34837
24	3.781	7.71893	4.12422
24.5	3.34854	8.18275	4.67945
25	3.96703	6.46563	3.96598

## Sheet: control
	nor_control	nor_control.1	nor_control.2
-0.533333	0.49662	1.08162	0.591581
-0.266667	0.465951	0.827976	0.387572
0	0.338671	0.867779	0.459532
0.5	0.497352	1.23946	0.339631
1	0.399598	0.965639	0.34337
1.5	0.513759	0.71888	0.370722
2	0.423012	0.910118	0.320995
2.5	0.447085	1.05759	0.59531
3	0.419768	0.727421	0.560464
3.5	0.47402	0.713239	0.382278
4	0.46376	0.569477	0.419806
4.5	0.748016	0.938041	0.564598
5	0.465978	0.83971	0.653192
5.5	0.501588	0.7897	0.503981
6	0.551988	0.724765	0.7839
6.5	0.794941	0.617641	0.466702
7	0.522246	0.77302	0.379777
7.5	0.566656	0.918696	0.336311
8	0.496467	0.709313	0.465095
8.5	0.709321	0.671637	0.504385
9	0.644292	0.915014	0.381004
9.5	0.548606	0.77379	0.562489
10	0.535801	0.755856	0.920988
10.5	0.588459	1.02699	1.22627
11	0.478716	1.03237	0.407081
11.5	0.484429	0.756867	0.695578
12	0.673183	0.639427	0.519717
12.5	0.530938	0.69586	0.694567
13	0.53559	0.563441	0.498281
13.5	0.905831	0.657045	0.656367
14	0.882512	0.58285	0.585711
14.5	0.785954	0.612311	0.39479
15	1.30036	0.659907	0.417015
15.5	0.872868	0.734787	0.424083
16	0.866505	0.929774	0.40977
16.5	0.842193	0.992249	0.396821
17	0.697298	0.95218	0.465772
17.5	0.806032	0.815604	0.499964
18	0.991095	1.0041	0.499336
18.5	1.11947	1.10777	0.593138
19	1.0223	1.36531	0.402498
19.5	1.26337	1.33333	0.375314
20	1.12423	1.43787	0.394586
20.5	1.09407	1.02441	0.390359
21	0.760917	0.658043	0.415044
21.5	0.808876	1.0806	0.697871
22	1.1959	0.624125	0.687061
22.5	0.979055	0.482709	0.615718
23	1.02067	0.580389	0.528531
23.5	1.20428	0.639554	0.629853
24	0.978028	0.539275	0.634372
24.5	1.16805	0.366649	0.530103
25	1.83133	0.427656	0.537038
