# Supplementary material for: Large-scale identification of plasma membrane repair proteins revealed spatiotemporal cellular responses to plasma membrane damage
Source: eLife. 2026 Mar 10;14:RP108585. doi: 10.7554/eLife.108585 (PMC12975127; doi:10.7554/eLife.108585)
Supplement: Figure 2—source data 2. [file elife-108585-fig2-data2.zip › Figure_2–Source Data/Skt5_rep.xlsx]

## Sheet: damage_site
	nor_damage_mean	nor_damage_mean.1	nor_damage_mean.2
-0.533333	0.954879	0.974223	0.410706
-0.266667	0.957044	0.816322	0.76645
0	0.86683	0.967992	1.00402
0.5	0.897913	0.95625	1.0707
1	0.958192	0.869465	0.816967
1.5	0.97684	0.989046	0.996216
2	1.01342	0.939847	0.912328
2.5	0.980764	0.950922	1.17802
3	1.15328	0.983563	1.09647
3.5	1.15699	0.867708	1.30358
4	1.40026	1.04323	0.917328
4.5	1.43963	0.97847	1.21396
5	1.53191	1.31935	1.44344
5.5	1.69359	1.32254	1.29751
6	1.97241	1.18925	1.74743
6.5	2.32582	1.10427	0.550026
7	3.18278	1.42494	1.84308
7.5	2.99306	2.38143	1.64301
8	3.20144	1.3768	1.87985
8.5	3.45577	1.75574	2.1772
9	4.10458	2.03436	2.70685
9.5	3.52498	1.85351	2.5108
10	4.79875	2.048	2.79529
10.5	4.56759	3.30518	2.93024
11	4.8013	3.07516	3.17609
11.5	4.61332	2.87174	3.6122
12	5.37034	3.28177	3.52558
12.5	4.83104	3.49085	0
13	3.98067	4.101	4.25503
13.5	5.25486	3.39323	3.68545
14	5.30848	3.59218	4.7495
14.5	5.28878	4.09116	4.51745
15	5.30101	5.28136	4.11282
15.5	5.89787	4.74048	4.38583
16	4.10956	3.48411	4.57847
16.5	3.57192	3.77039	4.31145
17	4.0149	4.45716	6.4468
17.5	3.3613	4.01887	6.14459
18	2.51225	3.99302	7.19672
18.5	4.55263	3.95787	7.4413
19	4.06372	3.69752	0
19.5	5.78609	3.80591	6.75117
20	4.16422	4.76387	6.67148
20.5	4.60244	3.55134	8.19506
21	4.01183	4.35324	9.89361
21.5	3.33672	4.19427	9.56303
22	3.65995	4.06677	9.25562
22.5	3.70582	4.99045	8.47043
23	4.68593	4.11962	7.09738
23.5	3.9158	4.81376	8.47679
24	4.69612	4.83914	0
24.5	3.23474	4.60041	7.50701
25	2.27096	4.65251	8.07781

## Sheet: budtip
	nor_budtip	nor_budtip.1	nor_budtip.2
-0.533333	1.31698	1.12313	0.194738
-0.266667	1.25339	1.38311	1.20638
0	0.981337	1.19178	1.09969
0.5	1.22993	0.989352	0.814952
1	0.975504	1.25171	1.07473
1.5	1.34583	0.914399	1.45962
2	1.16119	1.42396	1.40084
2.5	0.951099	1.45562	0.112438
3	1.23218	1.20037	1.21055
3.5	1.39286	1.38497	1.11857
4	1.25936	1.03336	1.3806
4.5	1.24356	0.979151	1.13915
5	1.33263	1.20595	1.37673
5.5	1.14664	0.984498	1.26426
6	1.14991	1.49192	1.30637
6.5	1.49588	1.26446	8.73157
7	1.65762	1.2617	1.10142
7.5	2.10808	1.66564	1.39193
8	1.18396	2.07393	1.61524
8.5	1.05382	1.66114	1.57439
9	1.48633	1.50064	0.0913731
9.5	1.3949	1.425	1.35882
10	1.28821	2.21801	1.10771
10.5	0.968207	1.58246	1.34266
11	1.27547	1.50943	1.49076
11.5	1.17237	1.54994	1.26894
12	0.894083	1.50819	1.3109
12.5	1.32998	1.79786	5.53628
13	1.16635	1.56894	1.38916
13.5	1.01186	1.39666	1.25197
14	1.3521	1.01342	1.06531
14.5	1.2243	1.0969	0.335982
15	0.995454	1.38364	0.898595
15.5	1.2322	1.56717	1.07473
16	1.24236	1.04396	0.962463
16.5	1.6526	0.995273	1.02353
17	1.19107	0.968785	1.09391
17.5	1.17838	1.14952	0.781721
18	0.969563	1.18726	1.05109
18.5	1.49892	1.54304	0.92537
19	1.12605	1.21412	3.84476
19.5	1.40545	1.13402	1.01647
20	1.49638	0.900374	0.78642
20.5	1.14198	0.946656	0.950278
21	1.28965	1.41283	0.894115
21.5	1.53743	1.46038	1.00708
22	1.08949	0.711181	0.833556
22.5	0.875364	1.09957	0.849127
23	1.61757	0.695758	0.470818
23.5	1.10894	0.797051	0.414262
24	1.18512	1.1125	3.96481
24.5	0.928989	1.08939	0.980424
25	0.966808	0.940601	0.769882

## Sheet: control
	nor_control	nor_control.1	nor_control.2
-0.533333	0.89403	0.951787	0.478021
-0.266667	0.840734	0.85852	0.923193
0	0.768685	0.909338	0.692327
0.5	0.93305	0.745954	0.810539
1	0.932854	0.825876	0.888478
1.5	1.1578	0.944572	0.963866
2	0.847459	0.80954	0.969543
2.5	1.12456	0.715641	1.19223
3	1.06324	0.82555	1.30963
3.5	0.968464	0.865845	0.965298
4	1.13758	0.945761	0.853942
4.5	1.11089	0.970994	0.933226
5	1.00376	1.10236	0.77353
5.5	0.963017	0.929869	0.728088
6	1.15238	0.816559	0.784964
6.5	0.905103	1.0424	0
7	0.794433	1.14425	1.03668
7.5	1.02452	0.82011	0.873786
8	1.10171	0.926048	0.983357
8.5	0.921153	1.27269	1.14746
9	0.954159	1.37056	1.30762
9.5	0.940722	1.52356	1.03482
10	1.24745	1.33296	1.09804
10.5	1.01273	1.38459	1.14928
11	1.26258	2.00064	0.957409
11.5	1.43089	1.31537	1.34134
12	1.02369	1.53173	1.40081
12.5	1.13297	1.52107	0
13	1.28139	1.87688	1.09558
13.5	1.29138	1.79175	1.04155
14	1.23932	1.90305	1.38199
14.5	1.33771	1.79266	1.78974
15	1.33325	1.93148	1.37584
15.5	1.30183	1.77018	1.1956
16	1.23799	1.76427	1.22175
16.5	1.31043	1.94287	1.10597
17	1.58276	2.07773	1.07646
17.5	1.42655	1.7259	1.11861
18	1.14813	2.01835	0.973234
18.5	1.25867	1.76623	1.0116
19	1.19562	2.04183	0
19.5	1.3538	1.64527	0.949892
20	1.16183	2.2055	0.946008
20.5	1.02332	1.84526	0.974074
21	0.95791	1.59327	1.11106
21.5	0.965132	1.78224	0.985993
22	1.11227	1.7891	0.971731
22.5	1.0764	1.64057	1.04092
23	1.09925	1.83839	1.05145
23.5	1.00255	2.06419	1.1505
24	0.94942	1.5207	0
24.5	1.05496	2.0838	0.997037
25	1.12259	1.6532	1.08963
