# Supplementary material for: Large-scale identification of plasma membrane repair proteins revealed spatiotemporal cellular responses to plasma membrane damage
Source: eLife. 2026 Mar 10;14:RP108585. doi: 10.7554/eLife.108585 (PMC12975127; doi:10.7554/eLife.108585)
Supplement: Figure 2—source data 2. [file elife-108585-fig2-data2.zip › Figure_2–Source Data/Sla1_rep.xlsx]

## Sheet: damage_site
	nor_damage_mean	nor_damage_mean.1	nor_damage_mean.2
-0.533333	0.639333	0.49435	0.354765
-0.266667	0.379793	0.348072	0.387795
0	0.451345	0.300253	0.512891
0.5	0.545496	0.383095	0.588566
1	0.599033	0.497532	0.351515
1.5	0.603568	0.736912	0.471298
2	0.784869	1.11591	0.418703
2.5	0.569742	0.809149	0.622477
3	2.58845	4.52365	2.45909
3.5	2.48205	2.75619	3.70134
4	6.59233	0.647478	1.88826
4.5	4.40403	2.81844	2.87611
5	8.05786	1.82095	5.62167
5.5	8.45475	3.45942	4.2627
6	7.35093	4.02183	2.15408
6.5	4.4803	1.22502	6.34496
7	6.33613	0.846086	1.99579
7.5	5.16143	5.12318	1.44091
8	11.5592	10.9086	3.18031
8.5	5.19745	3.60932	3.91814
9	5.26938	9.62605	1.98272
9.5	7.1792	8.64102	3.38963
10	3.82606	2.72764	4.2978
10.5	5.3058	5.44001	1.60706
11	4.94497	4.08005	2.39102
11.5	4.62715	4.60052	4.66614
12	3.61982	3.43182	4.3342
12.5	4.05349	2.5759	3.5489
13	4.83057	2.68685	4.77582
13.5	2.42374	6.65265	1.30401
14	10.4065	5.38739	6.48855
14.5	11.603	8.85202	8.77311
15	12.0956	6.70943	6.53389
15.5	2.98912	5.49389	3.33321
16	4.60877	5.99365	4.89206
16.5	8.6471	3.199	3.97782
17	6.57043	4.90153	4.98685
17.5	4.0428	8.25962	7.51648
18	3.13415	5.9412	7.51312
18.5	10.3661	6.97396	3.31305
19	6.79354	6.44294	4.74352
19.5	2.31217	5.99899	6.09372
20	5.75489	5.63841	10.2761
20.5	7.24427	4.75255	5.70984
21	4.51869	8.34832	2.04437
21.5	5.55818	4.72486	4.05484
22	3.81181	4.8002	5.00585
22.5	6.43438	4.35956	6.39659
23	0.956843	4.7946	5.76067
23.5	1.22936	7.20114	2.85393
24	1.41044	3.36779	6.66602
24.5	2.7339	3.78204	5.4119
25	3.99132	5.46918	8.18974
25.5	10.6329
26	4.18417
26.5	4.76939

## Sheet: budtip
	nor_budtip	nor_budtip.1	nor_budtip.2
-0.533333	4.41701	5.77964	4.69891
-0.266667	3.21297	6.42345	6.28557
0	6.35617	7.00011	6.39536
0.5	9.29335	1.39412	7.08352
1	7.00736	6.62187	4.02603
1.5	7.32425	4.9083	7.42661
2	5.50977	1.42457	4.57259
2.5	7.5686	6.8232	10.8939
3	5.34804	2.21932	2.94571
3.5	2.01567	1.59528	4.34643
4	2.38095	3.15299	8.27058
4.5	4.52053	8.74765	5.60516
5	8.04808	3.04056	3.10417
5.5	2.03649	5.03981	9.05217
6	5.41176	4.20574	13.2013
6.5	6.17369	5.37421	2.66873
7	1.62979	5.18289	2.76446
7.5	2.41347	7.5124	5.474
8	5.98868	7.65358	7.78476
8.5	5.38846	2.80687	9.98392
9	4.71717	6.90132	5.40928
9.5	3.03539	3.33364	2.29375
10	4.89451	6.50109	2.84947
10.5	2.64754	6.42884	4.9997
11	4.8307	3.89007	4.92215
11.5	5.13175	5.85725	4.40966
12	5.1699	2.6062	6.81129
12.5	3.8374	3.31064	8.72025
13	0.653949	3.41157	9.96535
13.5	4.90746	4.50738	13.0456
14	1.36908	4.52846	6.04761
14.5	1.2378	2.85145	4.64109
15	3.7116	2.38416	9.82047
15.5	8.28835	2.22137	11.1215
16	1.25072	4.18138	5.20659
16.5	2.44077	2.88226	6.17714
17	3.20755	5.48903	4.13298
17.5	7.65174	6.54298	5.96804
18	1.34823	8.53883	2.06338
18.5	1.20371	1.74399	4.13087
19	2.36381	2.67895	6.70972
19.5	4.19685	6.36496	7.85054
20	12.5794	7.43908	4.5112
20.5	1.10804	4.1386	6.66395
21	0.451307	6.80012	13.8742
21.5	0.789469	7.38363	14.2845
22	1.77785	8.88211	7.98048
22.5	6.28019	4.76548	5.92682
23	0.503547	5.02938	7.08334
23.5	0.558399	5.10812	9.54131
24	0.938435	8.73445	15.113
24.5	3.43351	10.1429	4.14036
25	0.613302	11.5399	4.99566
25.5	0.573838
26	0.538519
26.5	0.367297

## Sheet: control
	nor_control	nor_control.1	nor_control.2
-0.533333	0.612628	0.520827	0.456541
-0.266667	0.443232	0.402301	0.441384
0	0.398252	0.497119	0.626435
0.5	0.508048	1.4811	0.783889
1	0.532184	0.418554	0.816863
1.5	0.625644	0.696882	0.702473
2	0.831091	0.535517	0.394103
2.5	0.775623	0.531231	0.568936
3	2.04751	0.746872	2.49187
3.5	0.56045	0.470361	0.572997
4	0.594831	0.444804	0.774688
4.5	1.06807	0.577003	1.38384
5	0.760268	0.694375	3.60796
5.5	2.57619	0.594834	1.44362
6	0.511171	0.615923	1.65503
6.5	0.514743	1.05628	1.67444
7	1.8861	2.42664	0.599597
7.5	2.01773	4.12592	0.543475
8	1.08863	0.553202	0.708527
8.5	2.223	0.649912	2.4139
9	2.23529	0.909271	3.00571
9.5	2.06395	0.914095	0.55191
10	0.910938	0.744363	0.608867
10.5	0.789016	0.557958	0.875813
11	1.3218	0.432919	0.519181
11.5	1.64737	0.576888	0.57249
12	1.32458	0.533916	0.806608
12.5	1.50875	0.693695	0.650979
13	0.596203	0.834621	0.531529
13.5	0.892734	0.487961	0.818522
14	2.72815	0.573054	0.918247
14.5	3.81957	0.99551	1.72798
15	0.76897	1.87943	0.684315
15.5	1.52087	0.638998	0.908835
16	1.2084	0.533253	1.02109
16.5	7.69422	0.702606	1.07672
17	0.710018	0.878618	0.634388
17.5	0.779184	2.37524	0.634732
18	1.6	2.4443	2.11183
18.5	0.667338	1.36495	0.80257
19	2.10833	0.927749	3.28563
19.5	2.09671	1.22903	1.71913
20	0.622643	1.88654	0.719072
20.5	0.691602	1.82757	1.84076
21	0.371755	1.80295	1.72677
21.5	1.30348	2.58301	0.698582
22	0.507055	1.20243	0.645593
22.5	0.441379	1.14971	0.644653
23	0.62085	1.70482	1.02253
23.5	0.870711	1.65578	1.55578
24	0.370058	1.40958	0.789114
24.5	0.557791	0.865804	0.733271
25	1.4641	0.535261	0.869833
25.5	3.01313
26	3.88047
26.5	1.20796
