# Supplementary material for: Large-scale identification of plasma membrane repair proteins revealed spatiotemporal cellular responses to plasma membrane damage
Source: eLife. 2026 Mar 10;14:RP108585. doi: 10.7554/eLife.108585 (PMC12975127; doi:10.7554/eLife.108585)
Supplement: Figure 2—source data 2. [file elife-108585-fig2-data2.zip › Figure_2–Source Data/Sla2_rep.xlsx]

## Sheet: damage_site
	nor_damage_mean	nor_damage_mean.1	nor_damage_mean.2
-0.533333	1.50459	0.784445	0.705781
-0.266667	0.422885	0.553505	0.495685
0	0.677339	0.605696	0.369772
0.5	0.910311	0.945094	0.439995
1	0.623882	1.94803	0.305672
1.5	0.967605	2.73822	0.534962
2	1.96159	2.49583	0.889418
2.5	1.22247	4.36364	1.52878
3	4.23874	3.12782	1.79623
3.5	3.38196	2.51598	4.13468
4	2.78993	3.55287	2.36443
4.5	1.92083	2.64252	4.20763
5	2.58825	2.81647	2.92367
5.5	2.67203	2.88783	3.38423
6	2.8419	2.98307	2.29727
6.5	2.1523	1.3348	2.01187
7	3.08947	2.87767	1.6096
7.5	3.16391	2.51524	7.13063
8	4.36091	1.65675	4.76825
8.5	4.0202	3.19285	6.83911
9	2.37918	3.97295	5.41417
9.5	3.48523	2.68052	6.50302
10	3.98342	3.33843	3.78323
10.5	3.67749	3.02893	5.07088
11	3.90278	5.56422	7.19949
11.5	3.34814	2.6112	4.55704
12	3.1649	5.40472	5.56088
12.5	5.08286	6.83312	3.31557
13	2.3075	3.30733	3.68727
13.5	5.33508	5.66983	8.42058
14	3.26476	4.81301	8.45727
14.5	4.5288	5.40696	5.35781
15	5.07196	3.46673	6.32333
15.5	2.92221	5.00714	8.25814
16	3.75698	3.4687	5.37342
16.5	5.44263	4.19806	5.99776
17	5.57607	3.28169	4.29966
17.5	2.20247	4.84835	2.91534
18	3.31842	1.53861	6.67166
18.5	3.46371	2.86218	5.57588
19	3.62542	4.33911	2.97818
19.5	5.97822	2.95202	6.02744
20	3.17415	2.64454	7.61562
20.5	2.23146	1.71212	4.84132
21	1.28498	1.67151	4.33587
21.5	2.26421	3.7234	5.83565
22	2.66254	3.14455	3.45364
22.5	2.73052	3.8243	6.37382
23	4.13531	2.82232	4.04774
23.5	2.1385	1.39095	4.08666
24	2.15197	1.68694	4.03136
24.5	2.19686	3.50511	4.01897
25	2.45751	1.68711	2.48353

## Sheet: budtip
	nor_budtip	nor_budtip.1	nor_budtip.2
-0.533333	5.03502	3.96662	3.99369
-0.266667	5.93361	3.68303	2.93159
0	5.98006	4.9289	2.60544
0.5	5.58987	2.9365	3.24291
1	4.64182	4.29689	1.70639
1.5	5.58375	3.44713	3.99296
2	6.37966	3.98434	3.4795
2.5	4.98308	3.7445	4.12974
3	7.2856	4.06604	1.74264
3.5	5.35796	6.1397	4.32972
4	7.39065	5.12043	2.83299
4.5	7.94591	5.24295	7.16593
5	6.22126	4.22398	4.22903
5.5	5.46518	3.44417	7.05502
6	5.50098	4.8013	3.76502
6.5	7.98259	4.27391	7.14175
7	5.23689	3.15607	2.38432
7.5	6.26272	5.99063	6.62617
8	5.80967	5.73685	5.87354
8.5	4.4839	5.57114	4.47437
9	6.8059	4.35158	3.01132
9.5	3.54571	4.30677	5.97581
10	4.07617	3.56588	3.00719
10.5	2.71291	5.21315	5.78797
11	3.40818	3.60057	2.82067
11.5	4.90715	4.23839	4.7654
12	5.2758	3.60065	3.25286
12.5	6.82749	3.74367	5.59424
13	3.40831	3.48526	3.14453
13.5	3.91151	7.71543	4.48815
14	3.17981	2.77521	4.10033
14.5	2.40998	2.61222	4.45094
15	3.56591	3.64296	3.85594
15.5	4.2942	2.64894	1.78435
16	4.30436	4.7309	5.18575
16.5	4.61965	2.64497	3.58772
17	3.62597	2.77814	2.63826
17.5	5.20252	2.27271	3.91329
18	4.01184	1.86586	3.80528
18.5	7.53226	2.57108	5.91473
19	4.12754	2.67219	4.8154
19.5	4.2422	2.39578	2.98722
20	3.84831	2.70437	2.86255
20.5	4.84797	3.73145	1.85459
21	4.72568	0.949079	1.64615
21.5	2.14305	1.7444	2.0129
22	3.96472	2.79714	2.30613
22.5	1.77688	2.68274	6.29268
23	1.55132	2.51506	4.33177
23.5	2.373	2.5242	4.04903
24	3.78572	3.59303	2.61389
24.5	4.46511	2.48591	2.55576
25	1.36837	2.08856	3.87701

## Sheet: control
	nor_control	nor_control.1	nor_control.2
-0.533333	1.96305	0.888551	1.54841
-0.266667	0.440896	0.83398	1.00784
0	0.381569	0.843954	0.965025
0.5	0.511089	0.678497	0.908117
1	0.53807	1.07052	1.38197
1.5	0.438883	0.908921	0.399574
2	0.79325	0.910911	0.491295
2.5	0.83246	0.633621	0.710092
3	0.921965	1.00889	0.758751
3.5	1.27452	1.32198	0.859163
4	0.452928	1.21789	0.392914
4.5	0.870479	0.609214	0.485354
5	0.590379	0.585566	0.508547
5.5	0.63251	1.09933	0.792358
6	0.592235	1.05212	0.619814
6.5	0.308337	0.682236	0.608627
7	0.538811	0.847825	0.705128
7.5	0.775232	1.74128	1.76209
8	1.12165	1.27478	0.596053
8.5	0.550936	0.520765	1.38997
9	1.15132	0.681959	2.68597
9.5	1.00692	1.24506	0.603702
10	2.06187	0.76715	0.521385
10.5	0.640635	1.34829	0.686233
11	0.657298	1.18437	1.10465
11.5	0.602605	2.72468	0.527298
12	0.786794	0.865563	0.730125
12.5	1.09828	1.29043	0.704322
13	1.77839	1.68671	0.570925
13.5	1.30253	0.903121	0.51998
14	2.08394	1.92554	0.459728
14.5	0.500642	0.522328	0.941648
15	0.87594	0.882934	0.611872
15.5	1.21974	0.928506	0.779306
16	0.876222	0.77397	0.946223
16.5	0.957226	1.03292	0.751051
17	1.61559	1.0648	1.0982
17.5	1.20054	1.44569	1.02057
18	2.05587	0.732268	2.77547
18.5	0.582364	0.842319	1.18993
19	0.811355	0.974808	1.67152
19.5	1.32549	2.20318	1.29298
20	0.5766	0.875239	1.25386
20.5	0.710134	0.996301	2.1658
21	0.521733	1.83909	0.819638
21.5	1.88751	1.98333	0.606438
22	1.09722	0.910417	0.713347
22.5	1.92614	1.60142	0.986667
23	2.65888	1.2049	0.83264
23.5	3.11856	1.09413	1.02474
24	1.41532	0.920072	2.7659
24.5	0.744342	1.34486	1.62585
25	0.98695	1.34797	0.653615
