# Supplementary material for: Large-scale identification of plasma membrane repair proteins revealed spatiotemporal cellular responses to plasma membrane damage
Source: eLife. 2026 Mar 10;14:RP108585. doi: 10.7554/eLife.108585 (PMC12975127; doi:10.7554/eLife.108585)
Supplement: Figure 2—source data 2. [file elife-108585-fig2-data2.zip › Figure_2–Source Data/Slg1_rep.xlsx]

## Sheet: damage_site
	nor_damage_mean	nor_damage_mean.1	nor_damage_mean.2
-0.533333	1.40158	1.30668	1.3786
-0.266667	0.756906	0.701596	0.370128
0	0.875703	0.664985	0.223406
0.5	1.08378	1.10328	0.655194
1	0.908245	0.719169	0.701247
1.5	0.973928	1.69281	0.395758
2	0.848877	1.53186	0.98106
2.5	0.894076	2.57529	1.06812
3	0.975417	3.84052	1.35733
3.5	3.44556	4.59401	2.82002
4	5.63253	4.73073	2.72428
4.5	3.27608	6.71966	4.66511
5	5.6731	7.03066	4.74574
5.5	7.47669	9.19114	3.99402
6	7.61918	8.75408	3.53909
6.5	12.1715	9.28536	5.0674
7	12.0556	6.68569	4.77346
7.5	10.4466	7.07216	4.36969
8	9.504	8.6031	3.53714
8.5	10.4166	8.75375	3.53024
9	9.15606	7.02826	5.04115
9.5	9.17387	7.28041	5.63793
10	9.80414	8.05841	4.19827
10.5	7.46994	6.34465	4.41229
11	7.46192	8.70451	3.40888
11.5	6.59234	7.66042	3.58268
12	5.51927	6.0799	3.17152
12.5	4.90712	4.54565	2.39616
13	4.77886	4.16752	2.19612
13.5	4.39689	3.39327	2.23301
14	3.65177	2.88554	1.59509
14.5	3.17978	2.00213	1.74128
15	2.34617	2.19244	2.04722
15.5	1.89896	2.05231	2.68954
16	1.80836	2.02518	2.00931
16.5	2.14219	1.42777	2.67136
17	3.55332	1.94438	2.83815
17.5	2.66619	1.2626	1.83656
18	2.59134	1.44762	2.61653
18.5	2.44266	1.0518	1.92042
19	1.89594	1.39484	1.79804
19.5	1.75897	1.76808	2.13855
20	2.28961	1.87189	1.6098
20.5	1.33637	1.81807	1.47904
21	1.92031	1.5994	2.84895
21.5	1.5581	1.55163	3.17297
22	1.29778	1.25871	2.58178
22.5	0.978278	1.38853	1.28157
23	1.41165	1.47578	3.22417
23.5	1.25545	1.56994	1.83334
24	1.79793	1.63255	2.36467
24.5	1.125	1.50706	2.26514
25	0.744647	1.78739	1.64419

## Sheet: budtip
	nor_budtip	nor_budtip.1	nor_budtip.2
-0.533333	3.16599	4.59218	4.26791
-0.266667	3.69138	6.15936	4.83707
0	4.83425	5.12366	5.17941
0.5	3.64824	4.1566	4.9799
1	4.52882	4.4296	5.83057
1.5	4.93779	5.75174	5.37426
2	4.79581	4.73375	7.28457
2.5	4.83561	3.60455	7.54566
3	4.48882	3.44648	6.67881
3.5	5.06217	4.18915	8.12285
4	4.51676	3.44092	8.25866
4.5	4.84608	3.46496	10.5423
5	5.15067	4.37426	8.85294
5.5	4.34074	4.55321	8.57899
6	5.0024	2.93197	8.97593
6.5	5.55456	3.30591	7.99056
7	4.8803	3.1672	7.39264
7.5	4.16374	3.26528	9.58044
8	6.97569	2.94762	7.39011
8.5	5.78709	2.93751	8.0711
9	3.52533	3.97713	6.80385
9.5	2.92429	3.55319	5.50539
10	4.39027	2.84353	5.80826
10.5	4.26861	2.80064	6.2022
11	3.16556	1.86876	5.92615
11.5	3.51021	2.09182	5.52189
12	3.81747	1.83309	5.25415
12.5	3.60984	1.77181	4.61204
13	2.87713	2.47105	5.79646
13.5	4.18595	2.34771	6.09187
14	4.07735	2.06684	6.82507
14.5	2.47403	2.67265	4.08903
15	2.87608	1.7379	4.37912
15.5	2.52786	3.19509	4.14014
16	3.48703	2.33283	5.01463
16.5	2.59989	2.3216	4.37952
17	2.95942	1.57969	3.2941
17.5	2.57857	1.57551	3.11819
18	2.415	2.76659	3.00643
18.5	1.87664	2.68366	3.00221
19	1.9655	1.91138	3.16059
19.5	2.15365	2.17825	3.31889
20	3.4594	1.73768	3.94937
20.5	3.6091	1.69112	3.85263
21	3.28989	2.75818	3.61112
21.5	4.01128	2.13493	3.13604
22	3.41933	1.89547	2.33186
22.5	2.57117	2.04089	2.749
23	2.5417	2.04563	4.07455
23.5	2.33524	1.91583	3.7868
24	2.3285	2.05521	3.17801
24.5	1.79921	2.65234	2.26005
25	1.89947	2.09605	1.92675

## Sheet: control
	nor_control	nor_control.1	nor_control.2
-0.533333	0.533377	0.693894	0.512075
-0.266667	0.790221	1.80641	0.798796
0	0.653517	1.75812	0.650504
0.5	1.29348	0.781838	0.722014
1	1.37658	0.718688	0.711185
1.5	0.671644	0.585046	0.955424
2	0.995095	0.476758	1.14302
2.5	0.799148	0.60301	0.890208
3	1.08887	1.59196	1.47211
3.5	0.567098	1.03751	1.06798
4	0.560386	0.604066	0.843164
4.5	0.74749	0.877017	0.751175
5	0.859662	1.07042	0.584508
5.5	0.640033	0.749516	0.648183
6	0.844663	2.10986	0.768998
6.5	0.750508	0.657311	1.42315
7	0.739402	0.647676	0.98429
7.5	0.511634	0.308943	1.1283
8	0.554553	0.606269	0.894245
8.5	1.00413	0.454881	0.574733
9	0.543522	0.720409	0.472719
9.5	0.429828	1.27601	0.839453
10	0.462945	2.20297	0.812668
10.5	0.855418	0.635956	0.823341
11	1.79316	0.70506	1.80439
11.5	0.792333	0.929183	0.647685
12	0.336995	0.801744	0.640519
12.5	0.616754	0.789869	1.38626
13	0.513632	1.57772	0.776392
13.5	0.602075	0.792166	0.847082
14	0.681422	1.46461	1.05024
14.5	0.902737	0.737519	1.55906
15	0.865679	0.975777	1.54918
15.5	0.938768	0.977393	1.66569
16	0.998261	1.96175	0.843696
16.5	1.09838	1.62743	0.782102
17	0.995087	0.890279	0.701058
17.5	1.19928	0.968268	1.00472
18	0.800913	1.94039	0.774964
18.5	0.818907	1.20041	0.882191
19	0.710332	1.44835	0.821453
19.5	0.623763	1.50263	1.30912
20	0.745073	1.49497	1.29128
20.5	0.964986	1.11852	1.30977
21	0.79579	0.80011	1.80319
21.5	0.840247	1.07411	1.53503
22	0.883641	0.670739	1.85166
22.5	0.89256	1.00494	1.62818
23	0.758524	1.02517	1.90361
23.5	0.841518	1.38497	1.56726
24	0.829407	1.66531	1.35246
24.5	0.804881	0.779212	1.75509
25	0.714534	0.86507	2.17981
