# Supplementary material for: Large-scale identification of plasma membrane repair proteins revealed spatiotemporal cellular responses to plasma membrane damage
Source: eLife. 2026 Mar 10;14:RP108585. doi: 10.7554/eLife.108585 (PMC12975127; doi:10.7554/eLife.108585)
Supplement: Figure 2—source data 2. [file elife-108585-fig2-data2.zip › Figure_2–Source Data/Slt2_rep.xlsx]

## Sheet: damage_site
	nor_damage_mean	nor_damage_mean.1	nor_damage_mean.2
-0.533333	1.56007	0.930824	1.02241
-0.266667	1.47356	0.687519	1.04167
0	1.44017	1.1322	0.907527
0.5	1.44715	0.805336	1.40579
1	1.63463	0.999473	1.25722
1.5	1.50174	0.972389	1.57436
2	1.37699	0.932738	1.70608
2.5	1.50021	0.89866	1.17821
3	1.48689	0.793632	1.67905
3.5	1.4852	1.13447	1.59424
4	1.46956	1.08143	2.19458
4.5	1.34655	1.40428	1.43822
5	1.43444	1.19175	1.69423
5.5	1.18961	1.03797	1.79857
6	1.59927	1.47276	3.34076
6.5	1.89146	1.21982	1.5238
7	2.26803	2.19741	1.5291
7.5	2.0403	1.8726	1.61087
8	1.88737	2.12483	2.45568
8.5	1.91117	1.31525	1.80568
9	2.22242	1.63191	1.47409
9.5	2.60169	1.57316	2.56409
10	1.76933	1.57952	1.48784
10.5	1.86108	2.38449	1.62094
11	2.30252	1.49805	1.99182
11.5	1.9123	1.54514	1.23781
12	2.20928	1.61879	2.80028
12.5	2.16793	1.30206	2.01272
13	2.3431	1.24658	1.75125
13.5	2.17803	1.7656	1.98726
14	2.73918	1.3377	2.0113
14.5	2.18094	1.85552	1.66639
15	2.12148	1.88018	2.18656
15.5	2.2874	1.61539	3.23187
16	2.97857	1.63969	1.97454
16.5	3.52452	2.36963	2.90411
17	3.06869	2.09792	2.6636
17.5	3.4691	3.16812	1.77566
18	2.96415	1.47956	2.27894
18.5	3.07746	1.7648	2.81796
19	3.10969	1.50957	2.6491
19.5	2.46799	1.65807	3.08849
20	3.18163	2.83215	3.40472
20.5	2.32163	0.932143	2.71157
21	3.00492	1.96492	2.78248
21.5	2.03887	2.11812	2.00422
22	1.78159	1.36645	1.59026
22.5	2.48065	1.69642	3.46165
23	2.08751	1.96446	2.88092
23.5	2.2888	1.2616	2.54221
24	2.49125	1.6285	2.72769
24.5	2.23064	1.36722	2.52656
25	2.5719	1.74499	4.3485

## Sheet: budtip
	nor_budtip	nor_budtip.1	nor_budtip.2
-0.533333	1.42912	1.50617	0.940178
-0.266667	1.00005	1.65082	1.26933
0	1.12063	2.07374	0.877048
0.5	1.40025	1.69911	0.761875
1	1.31456	1.66877	1.11713
1.5	1.53546	1.93619	1.35876
2	1.3233	1.61288	0.890564
2.5	1.79886	1.88723	1.29778
3	1.32748	1.8912	1.53652
3.5	1.33467	1.46737	1.10191
4	1.24077	1.69304	1.11631
4.5	1.19516	1.33914	1.22002
5	1.0429	1.34998	1.17975
5.5	1.29873	2.11777	1.83025
6	1.64812	1.09071	1.33203
6.5	1.50344	1.053	1.3556
7	1.2307	1.32183	1.54005
7.5	1.80578	1.1389	1.48037
8	2.08198	1.16748	1.7831
8.5	1.45124	1.26142	0.83243
9	1.6591	0.8704	2.18564
9.5	1.53569	1.00896	1.09115
10	1.2848	0.849364	1.34468
10.5	1.58182	0.97651	1.99886
11	1.38083	1.10964	1.01361
11.5	1.12723	1.00714	1.27013
12	1.38993	0.913917	1.06345
12.5	1.21905	1.54414	0.896381
13	1.33492	0.935208	1.33868
13.5	0.959628	0.919316	1.19866
14	1.45665	0.899563	1.16185
14.5	1.22854	1.10181	1.16519
15	1.26279	1.57374	1.24238
15.5	1.20949	0.734157	1.05107
16	1.18472	0.936546	1.06735
16.5	1.85904	0.659167	2.141
17	1.12052	0.700287	1.36607
17.5	1.07512	0.657723	1.12981
18	1.20365	0.889156	1.1998
18.5	0.963829	0.995545	1.25311
19	1.05212	0.898511	1.02074
19.5	1.17006	0.607169	1.38222
20	0.867157	1.20483	0.987971
20.5	1.06056	0.615829	0.876106
21	0.94234	1.004	1.11734
21.5	1.17509	0.652146	1.50766
22	1.23095	0.784308	1.22463
22.5	1.26268	0.792389	1.24852
23	1.00688	0.716403	1.19277
23.5	0.93061	0.793386	1.2586
24	0.860172	0.971807	0.863198
24.5	0.834476	1.57196	0.982915
25	1.11046	0.85824	0.970452

## Sheet: control
	nor_control	nor_control.1	nor_control.2
-0.533333	1.52232	0.964795	1.11357
-0.266667	1.34931	0.795885	1.10569
0	1.33373	0.735594	1.19004
0.5	1.51886	0.868262	1.42031
1	1.38801	0.735996	1.33668
1.5	1.6704	0.826358	1.15496
2	1.52079	1.04193	1.22544
2.5	1.49576	1.03538	1.22927
3	1.46238	0.828592	1.41134
3.5	1.21886	0.987473	1.42437
4	1.52015	0.885625	1.31157
4.5	1.22641	0.8349	1.3607
5	1.29773	0.749174	1.2805
5.5	1.80377	1.15922	1.28282
6	1.61366	0.850002	1.45686
6.5	1.44022	0.88061	1.58944
7	1.17712	0.787541	1.63734
7.5	1.54453	0.903157	1.93547
8	1.61785	0.983565	1.42758
8.5	1.61845	0.952932	1.91237
9	1.07356	0.984901	1.88182
9.5	1.44753	1.05912	1.74326
10	1.409	0.836257	1.87222
10.5	1.62379	1.00219	1.74613
11	1.44215	1.14556	1.80792
11.5	1.77943	1.05763	1.77547
12	1.5327	1.19	1.88675
12.5	1.51537	1.36466	1.6633
13	1.60951	1.12219	1.61097
13.5	1.51002	1.1414	1.85255
14	1.76616	1.09796	1.67702
14.5	1.43712	1.11761	1.51239
15	1.58194	1.0693	1.79106
15.5	1.58569	1.03391	1.97868
16	1.38506	1.1871	1.80399
16.5	1.07269	1.15479	1.55626
17	1.5645	0.984958	1.88363
17.5	1.34211	1.01788	1.86682
18	1.28478	1.06661	1.76771
18.5	1.35512	1.12869	1.63009
19	1.72817	0.909924	1.60645
19.5	1.62011	1.05203	1.51814
20	1.39745	1.16877	2.06702
20.5	1.38838	1.28061	1.58934
21	1.42551	1.19158	1.66595
21.5	1.14414	1.01318	1.64046
22	0.979111	1.03238	1.41761
22.5	0.999182	1.11232	1.63173
23	0.957631	1.33939	1.46736
23.5	1.09651	0.925667	1.5521
24	0.854004	1.2622	1.35701
24.5	0.995329	1.57346	1.27795
25	0.987283	1.75855	1.14158
