# Supplementary material for: Large-scale identification of plasma membrane repair proteins revealed spatiotemporal cellular responses to plasma membrane damage
Source: eLife. 2026 Mar 10;14:RP108585. doi: 10.7554/eLife.108585 (PMC12975127; doi:10.7554/eLife.108585)
Supplement: Figure 2—source data 2. [file elife-108585-fig2-data2.zip › Figure_2–Source Data/Smi1_rep.xlsx]

## Sheet: damage_site
	nor_damage_mean	nor_damage_mean.1	nor_damage_mean.2
-0.533333	0.836152	2.3142	2.07907
-0.266667	0.519665	0.939161	0.444688
0	1.55206	0.944158	0.651194
0.5	0.631261	1.47461	0.928154
1	1.19689	1.26936	1.33688
1.5	0.766372	1.23026	1.06263
2	0.595366	1.29596	1.19485
2.5	0.663504	1.05271	1.02408
3	0.593623	1.00659	1.7063
3.5	1.16181	2.03199	3.30087
4	1.41563	2.32643	4.75643
4.5	1.31966	2.51483	4.07681
5	2.76542	0.906359	4.68159
5.5	5.70789	0.886667	4.27765
6	0.512984	1.79734	2.42749
6.5	1.06213	3.3875	3.75879
7	1.00761	3.52563	4.99291
7.5	1.84026	5.14292	4.72967
8	2.907	1.4482	4.84747
8.5	3.31827	1.00468	5.25184
9	2.51435	7.63103	4.71193
9.5	3.17857	8.52288	2.88106
10	3.02523	9.76464	3.41471
10.5	2.62842	5.92438	4.01313
11	2.96935	5.01361	4.43639
11.5	1.73484	2.17248	5.13445
12	1.7038	3.21819	4.56511
12.5	2.38032	1.89828	2.63598
13	2.21913	1.05815	4.59143
13.5	3.38315	0.854356	5.13304
14	2.88732	0.853322	5.40372
14.5	3.12166	1.96711	4.8267
15	1.96803	3.7696	3.90375
15.5	2.76071	4.96787	5.09864
16	3.76819	1.51198	4.01701
16.5	4.23293	0.900639	2.45957
17	4.03237	1.11156	2.89892
17.5	3.69149	0.961721	3.89423
18	1.67797	0.91051	4.25881
18.5	2.30188	1.24974	3.61147
19	1.49546	1.27999	3.79483
19.5	1.94187	1.7957	2.85211
20	0.917481	1.66063	2.87487
20.5	1.48304	3.42329	3.15927
21	1.03504	0.612855	2.02116
21.5	0.89276	1.12376	2.557
22	0.973836	1.56467	2.21517
22.5	3.05728	1.14188	2.00178
23	2.64181	2.12697	2.28993
23.5	1.41452	2.17367	1.61376
24	0.936109	2.17418	2.06401
24.5	0.599128	1.54108	1.99357
25	0.680521	1.3792	2.67264

## Sheet: budtip
	nor_budtip	nor_budtip.1	nor_budtip.2
-0.533333	2.32925	2.89445	2.2112
-0.266667	3.12824	4.31491	2.36745
0	2.22089	2.18215	2.88416
0.5	2.4607	2.28897	2.18347
1	4.76128	2.64213	2.29263
1.5	5.26551	2.70071	3.76326
2	3.28201	2.90242	3.73663
2.5	3.35378	2.29606	3.3574
3	1.80075	2.20142	2.71707
3.5	2.58427	2.87382	2.06895
4	3.50586	2.55426	2.24309
4.5	3.22825	2.46821	1.90823
5	2.27806	2.99495	1.83953
5.5	2.47388	2.7658	3.29365
6	4.06192	3.96095	1.68998
6.5	4.41803	6.22016	1.81509
7	4.04955	2.02755	1.90732
7.5	2.58453	2.86237	1.07901
8	2.82063	2.21908	1.9625
8.5	3.42476	1.68118	2.9556
9	4.0272	1.29358	2.64925
9.5	3.49139	1.42337	1.99892
10	3.13238	1.64519	3.46444
10.5	1.30154	5.86157	1.9185
11	1.83126	4.72048	2.36445
11.5	1.38662	1.60325	2.0299
12	1.50632	4.20909	2.36491
12.5	1.72771	4.00524	3.98648
13	2.21098	1.61411	3.73581
13.5	1.91321	1.68632	3.2302
14	1.59578	3.957	6.88359
14.5	1.36129	4.86965	3.27407
15	1.67422	1.15233	2.83288
15.5	1.4074	1.46668	2.21782
16	1.03458	1.71982	3.1455
16.5	1.29449	2.33589	4.7314
17	1.33368	1.68538	3.86149
17.5	1.49434	4.13351	5.26409
18	1.29994	2.12553	3.63093
18.5	1.79066	2.11671	1.62222
19	1.49164	1.90073	1.83326
19.5	1.97444	1.94887	2.70088
20	2.37606	1.65834	2.6353
20.5	2.49365	2.976	2.34061
21	2.09231	1.68581	1.97603
21.5	2.43461	1.11809	3.1926
22	2.25081	0.999258	2.33796
22.5	1.37745	2.45949	2.35542
23	1.51971	1.80382	3.39438
23.5	0.909579	1.91305	4.38217
24	1.51029	1.50851	4.17469
24.5	2.30879	1.77561	5.53369
25	0.831254	2.25823	2.76562

## Sheet: control
	nor_control	nor_control.1	nor_control.2
-0.533333	0.468787	1.54239	1.31052
-0.266667	0.388911	1.60577	0.830864
0	0.586987	2.42845	0.835577
0.5	0.626791	1.66689	1.50437
1	0.901106	1.00211	3.26769
1.5	0.912611	1.30247	4.01778
2	0.766978	1.31105	4.99829
2.5	0.824166	1.56006	3.07831
3	1.39628	1.13639	2.61379
3.5	0.729479	0.832177	4.49803
4	0.985926	1.42106	1.67154
4.5	0.757313	0.827335	0.950421
5	1.42001	1.06285	1.22946
5.5	2.0532	1.32181	0.895448
6	0.712347	3.33018	1.74567
6.5	1.08389	4.26654	0.973996
7	0.761376	0.905894	1.1576
7.5	1.41265	1.29646	0.656735
8	1.25617	0.929022	0.632336
8.5	1.13159	3.31626	1.54517
9	0.692908	1.70482	0.785748
9.5	1.05813	0.692936	1.01947
10	0.455166	0.648544	1.28179
10.5	0.533572	1.20227	0.575492
11	0.631127	0.492585	0.961545
11.5	0.662401	2.82212	0.731409
12	0.660662	2.70475	0.708972
12.5	0.369039	1.15118	0.405211
13	0.618191	1.46802	0.83781
13.5	0.682036	0.944957	0.90158
14	0.603704	1.11851	0.742547
14.5	0.581371	0.474169	0.596857
15	0.501459	0.427119	0.866017
15.5	0.441527	0.520841	0.798344
16	0.712515	0.899174	0.624513
16.5	0.404183	0.905434	0.890027
17	0.38942	3.36002	0.865993
17.5	0.526901	0.893647	0.715833
18	0.380208	1.79573	0.969034
18.5	0.548381	0.995713	0.903152
19	0.946178	1.06285	1.61182
19.5	1.13189	0.899033	1.58508
20	1.37858	3.13894	1.56518
20.5	0.511061	0.802854	0.764315
21	0.960445	1.12275	1.28474
21.5	0.567247	1.02763	1.51763
22	0.653425	0.900301	1.03657
22.5	0.693624	0.867284	0.777479
23	0.509327	2.11364	0.767363
23.5	0.545535	5.15772	1.1262
24	0.534098	0.718992	0.760776
24.5	0.704547	0.598565	1.59229
25	1.446	1.19219	1.01215
