# Supplementary material for: Large-scale identification of plasma membrane repair proteins revealed spatiotemporal cellular responses to plasma membrane damage
Source: eLife. 2026 Mar 10;14:RP108585. doi: 10.7554/eLife.108585 (PMC12975127; doi:10.7554/eLife.108585)
Supplement: Figure 2—source data 2. [file elife-108585-fig2-data2.zip › Figure_2–Source Data/Smy1_rep.xlsx]

## Sheet: damage_site
	nor_damage_mean	nor_damage_mean.1	nor_damage_mean.2
-0.533333	1.37588	0.771825	1.1489
-0.266667	1.00818	0.442968	0.928815
0	0.759712	0.665484	1.02845
0.5	0.765858	0.791675	1.08348
1	0.692612	1.00605	1.08632
1.5	0.771147	0.968999	1.79844
2	1.04007	0.754189	0.647993
2.5	0.624299	0.696002	0.815651
3	0.64872	3.59201	2.20686
3.5	0.532467	1.36884	2.62762
4	0.731029	2.87516	3.97335
4.5	1.2096	7.39347	3.702
5	3.46349	18.7269	6.33458
5.5	2.55142	17.6951	7.03283
6	7.35259	16.1796	5.44022
6.5	14.5516	16.8474	6.48532
7	7.90714	16.1695	9.29117
7.5	11.6941	23.0341	8.2797
8	20.786	20.7651	7.43322
8.5	20.8024	24.8397	19.3216
9	22.2679	13.2374	21.5943
9.5	27.3257	24.0593	12.1297
10	15.7775	13.2386	10.887
10.5	25.8283	7.20787	7.63215
11	19.7295	13.5417	12.8334
11.5	13.5068	12.9224	7.52738
12	16.4004	9.38735	8.596
12.5	7.43426	19.3565	9.12452
13	10.1098	19.7846	8.20717
13.5	15.6468	12.825	5.97243
14	12.1435	6.65683	8.97654
14.5	8.74061	3.47499	6.68586
15	7.72194	10.3217	3.92525
15.5	10.9482	4.51244	6.1839
16	11.3139	5.82356	5.34683
16.5	12.7721	2.66872	5.02708
17	8.63016	2.94651	7.53842
17.5	9.87573	5.3169	3.71395
18	7.54061	4.38956	5.48344
18.5	3.16486	4.87344	4.70488
19	2.70581	4.29132	5.28708
19.5	1.86129	1.19709	3.29722
20	2.57758	2.21395	4.25747
20.5	2.91212	2.16295	2.93758
21	1.16033	4.89255	3.19875
21.5	1.01875	4.86679	4.63219
22	1.49406	5.42748	4.3161
22.5	2.80969	2.93417	2.3357
23	1.89749	1.15436	3.29779
23.5	1.25121	2.49048	3.1375
24	1.1648	2.41632	2.15181
24.5	2.63313	0.953632	3.45483
25	4.72696	0.992682	5.44714

## Sheet: budtip
	nor_budtip	nor_budtip.1	nor_budtip.2
-0.533333	2.24027	4.30919	8.43823
-0.266667	3.51807	4.57944	12.5667
0	3.87763	2.08345	13.2136
0.5	4.9217	1.90429	10.2391
1	10.8308	3.0338	5.58046
1.5	8.96592	1.76709	13.4577
2	13.4988	2.60286	10.1468
2.5	8.98399	1.21527	14.4967
3	12.5607	1.44825	13.7703
3.5	7.68985	2.48765	9.02226
4	7.46621	1.46567	8.59823
4.5	7.35426	0.887946	7.99811
5	10.6724	1.88055	8.29169
5.5	7.24163	0.757552	6.57716
6	3.48045	0.841612	9.00819
6.5	4.50558	1.63629	3.61094
7	3.43298	0.548477	3.53877
7.5	4.3084	1.20673	2.00506
8	3.44799	0.919836	2.08481
8.5	1.28331	1.33448	1.22326
9	2.59555	0.712455	1.2989
9.5	1.26296	3.60089	1.70319
10	1.41385	0.804812	1.28865
10.5	1.0242	0.912896	1.70994
11	0.870319	2.66887	1.28311
11.5	1.20793	0.991288	1.77819
12	0.700231	1.66112	1.60556
12.5	1.32459	1.32618	1.06563
13	0.873861	1.00853	1.94868
13.5	0.934923	1.03084	1.85716
14	1.44175	1.37461	1.13394
14.5	1.24243	1.23	1.68866
15	0.875984	2.53081	1.34752
15.5	0.798297	3.02947	1.29621
16	0.849138	3.4173	0.962054
16.5	1.25887	1.15394	1.12018
17	0.89765	3.00555	1.63378
17.5	0.884745	2.38853	1.52196
18	1.73291	2.46694	1.21227
18.5	1.87673	1.62042	1.49516
19	1.12502	1.65159	0.671235
19.5	1.61847	1.60676	1.99006
20	1.63827	2.36099	2.09367
20.5	2.12159	5.25181	1.62452
21	2.64727	1.72928	1.17869
21.5	1.72554	3.96806	1.21522
22	1.57304	1.42002	0.9404
22.5	1.62198	1.73555	1.30797
23	1.55731	1.56799	1.12634
23.5	1.49528	1.94444	1.03488
24	1.39496	1.4971	0.815285
24.5	1.67212	2.61394	1.01783
25	2.318	3.07418	1.1174

## Sheet: control
	nor_control	nor_control.1	nor_control.2
-0.533333	0.888085	1.36035	0.930045
-0.266667	0.869399	0.636212	0.700075
0	0.829925	1.00701	0.696924
0.5	0.932415	0.685084	0.890008
1	0.518881	0.728616	0.747312
1.5	0.705815	1.12452	0.73729
2	0.707475	0.740152	0.664427
2.5	0.450059	1.22356	0.586205
3	0.393214	0.423065	0.482774
3.5	0.637834	1.00791	0.650742
4	0.639923	0.573375	0.921993
4.5	0.818441	1.21197	0.428706
5	1.393	0.589513	0.451072
5.5	1.33004	1.86274	0.636155
6	0.435684	0.421527	0.436357
6.5	0.42945	0.552469	0.519386
7	0.559953	1.64957	0.558888
7.5	0.62779	0.777281	1.14856
8	0.55891	0.599684	0.497231
8.5	0.560328	0.50632	0.644454
9	0.698537	0.701305	0.53137
9.5	0.512916	0.57766	0.7401
10	0.626277	0.587806	0.695497
10.5	0.667717	0.633751	0.886632
11	0.671769	0.654002	0.71894
11.5	0.715041	0.692767	0.755145
12	0.686908	0.684639	1.1132
12.5	0.981882	0.504822	0.555684
13	1.26625	0.99018	0.870437
13.5	1.26297	0.724355	1.00657
14	1.32072	0.828664	0.921452
14.5	1.53132	0.941853	0.911537
15	0.989085	0.615038	1.09558
15.5	1.2228	0.795017	1.13292
16	1.01201	0.870917	0.93318
16.5	1.09847	0.85994	0.808745
17	1.30651	0.836473	1.046
17.5	1.18509	1.26248	1.00146
18	1.01404	0.691403	1.10512
18.5	0.69055	0.772293	0.908289
19	0.938902	0.780758	0.819227
19.5	1.28069	1.08797	1.1432
20	0.608772	0.727682	1.34811
20.5	1.23257	1.05397	0.863153
21	1.29775	1.03854	1.08627
21.5	1.16197	0.719411	1.17936
22	1.37507	0.660057	1.29372
22.5	0.979702	1.0552	0.785511
23	1.15066	0.85321	1.03456
23.5	1.5139	1.02687	0.813326
24	1.57772	1.26131	1.15206
24.5	1.46102	1.21036	0.898919
25	1.43959	0.929524	0.731849
