# Supplementary material for: Large-scale identification of plasma membrane repair proteins revealed spatiotemporal cellular responses to plasma membrane damage
Source: eLife. 2026 Mar 10;14:RP108585. doi: 10.7554/eLife.108585 (PMC12975127; doi:10.7554/eLife.108585)
Supplement: Figure 2—source data 2. [file elife-108585-fig2-data2.zip › Figure_2–Source Data/Srv2_rep.xlsx]

## Sheet: damage_site
	nor_damage_mean	nor_damage_mean.1	nor_damage_mean.2
-0.533333	0.671181	0.661937	0.869777
-0.266667	0.787524	0.746893	0.660147
0	1.11937	0.61556	0.89351
0.5	0.952244	0.687842	0.749807
1	0.64912	0.682072	1.03774
1.5	0.750418	0.683424	0.686732
2	0.850592	0.89986	1.05486
2.5	2.76473	2.7314	0.473041
3	1.28471	1.47757	1.12851
3.5	5.38256	3.97486	0.940414
4	1.04006	3.47501	0.501172
4.5	0.728753	5.60596	1.3883
5	0.822007	3.45765	0.979946
5.5	1.75956	1.62324	0.955134
6	2.48093	2.4928	3.37178
6.5	1.77804	5.03381	3.21277
7	1.00048	5.48442	0.804694
7.5	1.51515	5.6418	0.982329
8	3.30058	5.51092	2.28266
8.5	7.84824	3.47884	1.16817
9	1.7527	3.03409	1.35535
9.5	1.18579	2.74679	0.596661
10	0.713002	3.16188	2.11127
10.5	0.827229	5.31056	1.39536
11	0.855567	5.31683	3.37789
11.5	2.72683	3.39907	0.726123
12	1.67743	1.96614	1.03319
12.5	4.08102	2.44746	1.74319
13	3.70221	6.53516	1.1363
13.5	3.29479	9.73026	3.07818
14	5.07347	10.2722	2.18491
14.5	4.26492	12.3921	2.99143
15	6.36653	9.87321	1.26509
15.5	7.77736	9.33829	3.07322
16	2.43164	8.31076	1.51248
16.5	3.35285	5.49358	3.40546
17	7.91853	6.30198	4.35985
17.5	9.63687	7.32954	1.48958
18	9.40608	9.19329	1.09093
18.5	9.08926	11.5707	1.67548
19	7.90204	10.6344	1.45879
19.5	5.5401	6.46481	2.36342
20	5.27243	3.06347	3.8183
20.5	3.77605	5.00482	2.57959
21	5.84806	9.00336	3.98123
21.5	6.96559	7.43654	2.51128
22	9.67868	3.9071	2.08163
22.5	6.92048	1.91453	2.0389
23	5.44489	2.06817	2.46107
23.5	7.39344	2.86014	1.41557
24	7.63712	4.59451	2.08921
24.5	7.36393	7.27075	1.87372
25	8.56326	3.45672	3.81059

## Sheet: budtip
	nor_budtip	nor_budtip.1	nor_budtip.2
-0.533333	2.87671	5.2242	2.02039
-0.266667	5.94529	4.72234	1.89438
0	10.2491	4.65975	3.46152
0.5	5.42525	2.76652	3.25345
1	7.05515	6.90483	1.65693
1.5	6.90196	3.34495	1.55614
2	7.41662	3.5801	3.41967
2.5	8.70686	3.17932	3.76326
3	7.82185	3.93594	9.19864
3.5	5.24706	2.96826	1.91005
4	5.48252	6.422	2.82981
4.5	10.317	2.45179	3.57577
5	11.1796	1.00318	3.16431
5.5	11.1187	3.32187	9.97903
6	13.7098	8.09972	4.47021
6.5	8.24117	18.295	5.10413
7	4.31729	9.56895	1.48314
7.5	2.80686	7.30217	3.59575
8	3.09402	3.32807	2.9731
8.5	7.82337	4.29374	13.3645
9	11.9097	8.53613	8.87828
9.5	6.36652	5.46129	5.51225
10	13.7684	5.67942	9.21806
10.5	15.9616	8.75085	8.37612
11	16.6538	5.64218	4.02826
11.5	4.56309	4.26857	3.31255
12	5.13484	3.54067	1.90538
12.5	6.28132	5.04999	3.62423
13	12.4308	8.24343	6.17303
13.5	14.7277	7.45494	7.81214
14	18.8724	6.21828	11.4545
14.5	15.4733	5.57048	7.22977
15	23.0103	5.41138	8.18936
15.5	10.78	8.45437	1.69851
16	12.3417	8.82417	4.48065
16.5	13.693	4.13105	4.42033
17	21.1181	2.21338	6.09782
17.5	5.85038	4.30261	4.50538
18	6.03774	4.60207	6.98651
18.5	8.7793	4.99969	3.93784
19	6.65971	5.20283	8.14823
19.5	5.76833	8.86391	5.82346
20	8.14261	10.2099	2.68525
20.5	18.0562	9.22364	3.75881
21	8.11672	5.16164	8.35302
21.5	2.47349	9.80397	3.41743
22	2.09675	3.88378	5.691
22.5	4.78237	4.33187	7.44423
23	6.07569	4.56527	6.42972
23.5	5.80203	4.35134	4.75866
24	9.44549	7.90153	4.9228
24.5	7.3359	7.57456	2.34698
25	2.9456	2.50663	4.56106

## Sheet: control
	nor_control	nor_control.1	nor_control.2
-0.533333	1.93529	0.92456	1.05948
-0.266667	0.959727	1.41831	1.12365
0	1.20965	0.699741	0.736648
0.5	1.64731	0.73161	1.27439
1	0.914415	0.368463	0.926092
1.5	0.941325	0.795788	0.90108
2	1.03459	0.517581	0.570013
2.5	0.736568	0.709533	1.07647
3	0.827707	2.52497	0.646976
3.5	0.741889	0.710489	0.770017
4	2.11204	0.632026	0.899363
4.5	1.32456	0.57454	0.561359
5	1.4695	1.73021	0.735406
5.5	0.614248	0.725339	1.40823
6	0.933018	0.59437	0.776218
6.5	0.803322	0.501073	1.79894
7	0.990808	0.68463	0.943069
7.5	1.53597	0.98605	0.554379
8	0.730647	0.79397	0.584968
8.5	0.982193	0.810915	0.84675
9	0.77484	0.777999	0.691612
9.5	1.10817	0.8628	0.545217
10	0.86154	1.00103	0.843969
10.5	0.914283	0.883753	0.475634
11	0.867367	0.830613	1.41441
11.5	1.116	0.719339	0.699235
12	0.883731	0.55939	1.00087
12.5	4.21733	0.53971	0.843275
13	1.15109	1.72228	0.660784
13.5	0.896417	0.663307	0.685381
14	0.842394	1.61187	1.05037
14.5	1.0352	0.987404	0.908835
15	1.1689	0.420947	0.784267
15.5	0.708676	0.493235	0.921921
16	1.18531	0.505988	0.786643
16.5	0.763738	0.683288	0.668397
17	1.06747	0.532161	0.64982
17.5	0.639674	0.534866	0.611052
18	1.04935	0.369564	0.785222
18.5	0.821949	1.93241	0.68754
19	1.07364	3.135	0.717751
19.5	1.1133	1.74712	0.712004
20	1.35219	0.987593	0.574739
20.5	0.661649	3.79704	0.513324
21	0.939142	0.836891	0.647379
21.5	0.894863	0.431327	0.774001
22	1.03237	0.583157	0.920669
22.5	1.07022	0.657314	0.524468
23	1.33102	0.996264	1.27364
23.5	0.905207	0.85373	0.73858
24	1.0257	0.565108	0.908325
24.5	0.692682	0.639479	0.466978
25	1.01652	0.948942	0.473029
