# Supplementary material for: Large-scale identification of plasma membrane repair proteins revealed spatiotemporal cellular responses to plasma membrane damage
Source: eLife. 2026 Mar 10;14:RP108585. doi: 10.7554/eLife.108585 (PMC12975127; doi:10.7554/eLife.108585)
Supplement: Figure 2—source data 2. [file elife-108585-fig2-data2.zip › Figure_2–Source Data/Svl3_rep.xlsx]

## Sheet: damage_site
	nor_damage_mean	nor_damage_mean.1	nor_damage_mean.2
-0.533333	0.624195	0.322001	0.657305
-0.266667	0.58308	0.303748	0.256927
0	0.626904	0.330053	0.367819
0.5	1.0258	0.354575	0.451113
1	0.455238	0.401937	0.445211
1.5	0.841435	0.547415	0.460011
2	0.94524	0.464247	0.412294
2.5	0.814285	0.542935	0.591933
3	0.96873	0.581126	0.522794
3.5	0.93407	0.695327	0.589303
4	0.720706	0.737124	0.640794
4.5	0.742272	0.670071	0.667976
5	0.948154	0.53195	0.763822
5.5	0.694267	0.782812	0.613462
6	0.833459	0.581547	0.744135
6.5	0.780484	0.657799	0.712359
7	0.941232	0.863619	0.724112
7.5	0.834511	0.699091	0.991312
8	0.758701	0.979063	0.777234
8.5	0.629863	0.586619	1.17936
9	1.33937	0.777225	1.11597
9.5	1.03427	1.0737	1.11576
10	1.28209	0.957324	1.2105
10.5	1.16742	1.08872	1.39969
11	0.789091	0.943905	1.24342
11.5	1.73406	1.38655	2.2709
12	1.88266	1.51283	2.20378
12.5	1.93222	1.16331	2.23881
13	1.21673	1.98186	1.67954
13.5	1.76773	2.85011	2.62707
14	1.45891	2.21222	2.42103
14.5	2.16888	1.95996	2.54465
15	1.86234	2.26594	2.87085
15.5	1.54445	2.15154	2.70305
16	2.17389	2.49756	2.50569
16.5	1.4846	3.03903	2.35714
17	1.58997	1.81682	2.49494
17.5	1.83513	2.19665	2.80379
18	2.31938	3.56664	2.11172
18.5	1.80852	1.68456	1.62537
19	1.76571	2.85203	2.56909
19.5	1.92234	2.86818	2.36079
20	1.99908	2.08358	2.4554
20.5	1.47716	2.20067	2.90905
21	2.04269	2.8622	3.01104
21.5	2.61423	2.55219	1.7977
22	2.86673	3.16585	1.98403
22.5	2.31573	1.69577	1.88489
23	2.21228	2.73898	1.74015
23.5	2.61553	2.7207	3.02209
24	2.27206	2.17216	1.44555
24.5	1.72759	2.16952	1.55169
25	1.63946	2.11977	1.21339

## Sheet: budtip
	nor_budtip	nor_budtip.1	nor_budtip.2
-0.533333	4.50508	3.56826	3.86202
-0.266667	6.54275	3.50797	4.68645
0	6.10113	4.0382	5.05589
0.5	5.2169	3.97209	4.99941
1	5.53564	4.10299	4.83524
1.5	5.82529	4.60391	5.68494
2	5.93546	3.74291	7.36906
2.5	5.11624	4.30266	6.51908
3	4.94741	5.03528	5.95298
3.5	5.87084	5.45126	6.02145
4	5.32497	5.62688	6.20495
4.5	4.00889	4.84216	5.57693
5	4.78782	5.209	3.86417
5.5	4.47445	5.77086	4.10847
6	5.04858	5.60525	3.82362
6.5	3.59719	5.53776	3.81447
7	4.39174	5.67059	4.13598
7.5	4.97129	5.78918	4.17449
8	4.91915	6.00931	3.98841
8.5	4.52043	5.72501	4.00895
9	4.55372	5.62568	4.22513
9.5	3.56753	4.9015	3.26816
10	3.35347	5.27028	3.73326
10.5	3.75357	5.45101	3.24489
11	3.36411	3.74139	3.32741
11.5	3.06493	4.81222	2.74086
12	2.80253	4.18976	3.68754
12.5	2.76249	4.21305	2.29899
13	2.6274	3.07361	2.6605
13.5	2.33769	3.0387	2.228
14	2.33084	3.3649	2.82326
14.5	2.42644	2.74127	2.31443
15	3.03663	3.11723	1.96706
15.5	1.90694	2.90393	1.84399
16	2.84009	3.21642	1.86079
16.5	2.62724	3.15384	1.45724
17	2.12995	2.88021	2.05467
17.5	2.18313	3.28503	2.75088
18	1.98803	2.48891	1.54876
18.5	2.16829	3.01972	1.49963
19	2.24341	3.37051	1.54787
19.5	1.95594	3.48775	1.19734
20	1.42791	3.274	1.39716
20.5	1.54765	2.8722	1.24462
21	1.96658	2.57527	1.61305
21.5	1.08105	2.80447	1.28946
22	1.08524	2.85178	1.19799
22.5	1.48685	2.63952	1.59751
23	1.94838	2.7931	1.21092
23.5	1.92282	2.70252	1.03173
24	1.57597	2.03256	0.931799
24.5	1.40068	2.02242	1.42344
25	2.06447	2.47777	1.49252

## Sheet: control
	nor_control	nor_control.1	nor_control.2
-0.533333	0.770096	0.473647	0.75851
-0.266667	0.586581	0.344863	0.386936
0	0.727234	0.403596	0.4048
0.5	0.90702	0.435452	0.401632
1	0.914164	0.799672	0.401602
1.5	0.713619	0.409023	0.496284
2	1.01427	0.540422	0.52048
2.5	1.0127	0.488572	0.441084
3	0.996694	0.480241	0.698037
3.5	1.0155	0.545561	0.520802
4	1.25509	0.514404	0.586698
4.5	1.13687	0.953053	0.608382
5	1.44192	0.719457	0.810544
5.5	1.15058	0.779545	0.792857
6	1.18455	0.784711	0.975637
6.5	1.07438	0.717325	0.86146
7	1.24332	0.753806	0.935201
7.5	1.14867	0.701796	0.920206
8	1.02234	0.757068	1.03615
8.5	0.923165	0.76248	0.845538
9	1.02197	0.806193	1.06071
9.5	1.08335	0.836875	1.11511
10	1.30146	0.702579	1.07671
10.5	1.17909	1.03474	1.25135
11	1.13646	0.78645	1.24685
11.5	1.1024	0.845639	0.901111
12	1.0577	0.778766	0.893736
12.5	1.13282	0.962083	1.13082
13	1.16927	1.18785	1.30887
13.5	1.17522	0.855592	0.948814
14	1.13896	0.723212	1.32379
14.5	0.916045	0.813377	1.11109
15	1.18262	0.885961	1.33617
15.5	1.09462	1.23648	1.25289
16	1.1229	1.38843	1.21405
16.5	1.19639	0.895464	1.40064
17	1.03787	0.965146	1.29486
17.5	1.42801	0.747202	1.28802
18	1.22662	1.24946	1.55281
18.5	1.01034	1.20873	1.11977
19	1.31217	1.65302	1.24732
19.5	1.12238	0.939407	1.2952
20	1.34598	1.39659	1.32153
20.5	1.02573	1.44648	1.4393
21	1.09227	1.30395	0.978081
21.5	1.33049	1.50716	1.20871
22	1.11849	1.03423	1.34863
22.5	0.88412	1.46597	1.07742
23	1.62425	1.10603	1.29211
23.5	1.424	1.26504	0.925146
24	1.07617	1.56872	0.905166
24.5	1.12459	1.39144	0.962463
25	1.20228	1.08632	1.24945
