# Supplementary material for: Large-scale identification of plasma membrane repair proteins revealed spatiotemporal cellular responses to plasma membrane damage
Source: eLife. 2026 Mar 10;14:RP108585. doi: 10.7554/eLife.108585 (PMC12975127; doi:10.7554/eLife.108585)
Supplement: Figure 2—source data 2. [file elife-108585-fig2-data2.zip › Figure_2–Source Data/Tos7_rep.xlsx]

## Sheet: damage_site
	nor_damage_mean	nor_damage_mean.1	nor_damage_mean.2
-0.533333	0.298443	0.286448	0.603271
-0.266667	0.253022	0.192839	0.297447
0	0.247404	0.184277	0.316949
0.5	0.271663	0.187944	0.301321
1	0.30654	0.166811	0.370412
1.5	0.503542	0.306126	0.283518
2	0.481978	0.235394	0.279157
2.5	0.729139	0.248117	0.303097
3	0.572591	0.359627	0.320822
3.5	0.951069	0.220462	0.292338
4	0.856004	0.233574	0.37837
4.5	0.789979	0.30277	0.432186
5	0.791195	0.395646	0.593081
5.5	0.916202	0.273405	0.418346
6	1.03392	0.512212	0.542663
6.5	0.974646	0.332675	0.521324
7	1.23702	0.387295	0.428608
7.5	1.02903	0.503419	0.494109
8	0.776668	0.729517	0.531603
8.5	0.796309	0.662343	0.690351
9	1.1888	0.669067	0.7196
9.5	0.914891	0.651729	0.910079
10	1.00516	0.688703	0.887931
10.5	1.1126	1.09204	0.572588
11	1.18931	0.836589	0.760291
11.5	1.34299	1.01635	0.773956
12	1.50014	0.861752	0.652723
12.5	1.15138	0.955186	1.08488
13	1.24263	1.05669	0.775498
13.5	1.57498	1.14312	0.643032
14	1.06	1.30108	0.794182
14.5	1.53438	0.887535	0.665232
15	1.20335	1.17054	0.765007
15.5	1.1911	1.07905	0.640358
16	1.04728	0.955566	0.867648
16.5	1.10939	1.02153	0.79571
17	0.963808	0.940491	0.702053
17.5	0.959237	1.0216	1.02256
18	1.17475	1.20802	1.37749
18.5	0.929325	0.975891	0.975156
19	1.01368	1.01787	1.06188
19.5	0.895723	0.970614	0.984302
20	0.899325	0.927473	0.902993
20.5	1.2017	1.37661	0.998597
21	1.02932	1.04849	0.96704
21.5	1.16757	0.951732	0.68886
22	1.09376	0.910632	1.20132
22.5	1.20623	0.82863	0.707729
23	1.0967	1.10771	0.825952
23.5	1.2879	1.26927	0.760105
24	1.04953	1.08959	0.657684
24.5	1.055	1.2969	0.703493

## Sheet: budtip
	nor_budtip	nor_budtip.1	nor_budtip.2
-0.533333	3.21999	3.08773	2.42275
-0.266667	4.74435	4.0903	3.24269
0	4.16887	4.07416	3.10081
0.5	4.16963	4.59453	2.37752
1	4.03941	5.12842	2.63738
1.5	3.78291	5.21389	3.20067
2	4.45345	4.71891	2.65208
2.5	3.73744	4.66054	2.69744
3	4.04951	4.10009	2.9772
3.5	4.76047	5.17673	3.09238
4	3.95398	4.36915	3.24769
4.5	4.32291	4.80757	2.92182
5	4.31559	4.78006	2.87031
5.5	4.77967	4.04161	2.83281
6	4.38542	4.96067	2.48399
6.5	4.44255	4.39228	3.11115
7	5.0648	4.06458	3.25348
7.5	5.17271	4.68458	3.62611
8	5.07365	4.21573	4.20829
8.5	4.4165	4.53569	3.5623
9	4.79375	4.91701	3.23782
9.5	4.76357	4.2674	3.0551
10	4.28435	4.94279	2.39517
10.5	4.12755	4.64861	2.75641
11	5.04484	4.99892	2.94393
11.5	4.14968	4.88784	2.92085
12	4.68727	5.36074	2.20952
12.5	4.79905	4.81574	1.84753
13	4.63188	4.70479	2.73159
13.5	4.87489	4.10642	3.12884
14	5.19396	4.73165	3.11147
14.5	4.92156	4.04722	3.3297
15	4.56541	4.77641	3.64801
15.5	4.41627	4.08588	3.44695
16	4.19554	4.39765	4.49021
16.5	5.10281	4.08323	3.95423
17	4.59256	3.80374	5.00161
17.5	5.02959	3.21921	3.50651
18	4.97069	4.33866	3.55519
18.5	4.34574	4.5011	3.82402
19	3.77534	4.05987	3.82006
19.5	3.71426	3.54478	3.06102
20	3.83613	3.02203	3.21649
20.5	4.5199	2.87976	2.60149
21	4.25035	2.70885	2.78547
21.5	5.08515	3.11868	2.85586
22	4.43957	2.79679	2.30106
22.5	4.71292	3.08281	2.48824
23	4.23194	2.83204	2.24453
23.5	4.40783	3.46876	2.17232
24	4.11319	3.41839	3.12802
24.5	4.61578	3.19211	2.00272

## Sheet: control
	nor_control	nor_control.1	nor_control.2
-0.533333	0.334032	0.438682	0.426689
-0.266667	0.451761	0.431784	0.319502
0	0.423735	0.476981	0.506267
0.5	0.490775	0.492316	0.524666
1	0.542965	0.519419	0.448676
1.5	0.5541	0.420831	0.367004
2	0.521989	0.480951	0.501386
2.5	0.518491	0.566549	0.478414
3	0.612077	0.645699	0.559849
3.5	0.465893	0.522121	0.603189
4	0.52072	0.546323	0.430093
4.5	0.522889	0.617812	0.485925
5	0.557603	0.757423	0.423162
5.5	0.525621	0.805709	0.45268
6	0.457629	0.652076	0.46483
6.5	0.553795	0.708935	0.414291
7	0.493771	0.616834	0.326756
7.5	0.632476	0.59983	0.445806
8	0.426956	0.72434	0.43956
8.5	0.541007	0.671297	0.323232
9	0.440594	0.769137	0.284953
9.5	0.503477	0.876166	0.302032
10	0.460517	0.580537	0.339524
10.5	0.597899	0.680251	0.531013
11	0.546223	0.626877	0.372569
11.5	0.472659	0.543605	0.342387
12	0.520051	0.555147	0.341907
12.5	0.534909	0.467846	0.431015
13	0.480399	0.575593	0.408749
13.5	0.45825	0.578409	0.459093
14	0.573703	0.52097	0.559575
14.5	0.49139	0.509391	0.375423
15	0.485741	0.457086	0.420622
15.5	0.628905	0.423026	0.398125
16	0.595817	0.554304	0.42282
16.5	0.574204	0.537706	0.374044
17	0.656181	0.597605	0.466773
17.5	0.603935	0.459793	0.378576
18	0.737618	0.553029	0.427251
18.5	0.650906	0.542348	0.383759
19	0.651934	0.504486	0.531741
19.5	0.665633	0.565809	0.438387
20	0.676736	0.480244	0.357899
20.5	0.644239	0.500556	0.47322
21	0.637091	0.721015	0.422674
21.5	0.663366	0.5614	0.483325
22	0.989841	0.44737	0.469391
22.5	0.650517	0.627129	0.441975
23	0.724268	0.582571	0.639875
23.5	0.618034	0.606578	0.866135
24	0.594067	0.759485	0.522209
24.5	0.528516	0.72689	0.722571
