# Supplementary material for: Large-scale identification of plasma membrane repair proteins revealed spatiotemporal cellular responses to plasma membrane damage
Source: eLife. 2026 Mar 10;14:RP108585. doi: 10.7554/eLife.108585 (PMC12975127; doi:10.7554/eLife.108585)
Supplement: Figure 2—source data 2. [file elife-108585-fig2-data2.zip › Figure_2–Source Data/Tpm2_rep.xlsx]

## Sheet: damage_site
	nor_damage_mean	nor_damage_mean.1	nor_damage_mean.2
-0.533333	0.833687	0.541718	0.90455
-0.266667	1.01603	0.517462	0.965264
0	0.900817	0.617211	1.01992
0.5	0.909898	0.96757	1.28733
1	1.18824	0.935789	1.44317
1.5	1.16819	1.16253	2.06087
2	1.3334	0.753805	1.52675
2.5	1.03873	0.782952	1.85512
3	1.29694	1.14676	1.53939
3.5	1.46625	0.978823	1.78534
4	1.83087	1.09775	1.97707
4.5	2.34278	1.11004	2.53809
5	2.15686	0.869804	2.04257
5.5	1.72579	1.30888	2.12189
6	2.47532	0.839659	2.75097
6.5	1.93113	2.03032	2.02099
7	2.58213	2.31744	2.69837
7.5	2.52984	2.0518	2.42508
8	2.30712	2.63527	2.09038
8.5	2.1852	1.77494	2.51195
9	2.46626	1.78876	2.47446
9.5	1.95919	2.38283	2.20364
10	3.43184	1.82588	2.29226
10.5	3.08109	2.22164	2.34826
11	2.82876	1.58886	2.32299
11.5	2.92278	1.85909	2.83979
12	2.40915	2.06091	2.66076
12.5	2.48152	1.40173	1.88294
13	3.10185	1.84928	2.90945
13.5	2.85531	2.00092	2.51401
14	2.71182	2.18964	3.09809
14.5	3.22806	2.5001	2.71949
15	1.87677	2.27204	2.51341
15.5	3.08208	2.06096	2.7135
16	3.00929	2.25913	2.89334
16.5	2.42851	1.86349	2.71979
17	3.63728	1.70298	2.90981
17.5	2.26876	1.96967	2.6772
18	3.24974	1.82797	2.61402
18.5	2.87902	1.95369	3.29903
19	1.9879	1.51421	2.51086
19.5	1.96451	1.33926	1.8549
20	2.91321	1.94929	2.76108
20.5	2.40218	2.08537	2.9937
21	1.8337	1.75363	1.7988
21.5	2.45744	1.26532	2.14293
22	2.62789	1.57039	2.02729
22.5	2.56758	1.5345	2.43217
23	1.68494	1.41374	2.97326
23.5	1.87097	1.87	1.70484
24	2.35273	1.62625	2.32546
24.5	2.25665	1.46352	2.3445
25	2.23269	1.45824	2.42134

## Sheet: budtip
	nor_budtip	nor_budtip.1	nor_budtip.2
-0.533333	1.16013	2.76623	0.655986
-0.266667	1.2254	3.5344	0.698905
0	0.876962	2.71825	0.801791
0.5	1.01402	2.15861	0.572556
1	0.851715	2.05661	0.682046
1.5	0.900291	2.32713	0.655133
2	1.56846	2.66819	0.691754
2.5	1.11241	2.64916	0.580725
3	1.00123	2.09141	0.653277
3.5	1.41556	2.04896	0.400971
4	1.46917	1.6811	0.436631
4.5	1.02732	1.06032	0.572856
5	1.60365	1.61721	0.74493
5.5	1.11736	2.2548	0.502661
6	0.905466	1.868	0.619808
6.5	1.27113	1.74841	0.474309
7	1.09924	1.627	0.626895
7.5	1.18992	2.2345	0.50501
8	1.28268	1.63318	0.500592
8.5	1.19375	2.33091	0.775046
9	0.99568	1.32519	0.622459
9.5	1.04141	1.9449	0.716007
10	0.975936	1.54246	0.500366
10.5	0.929749	1.40503	0.630112
11	1.60067	1.3337	0.658933
11.5	1.23568	1.46579	0.643976
12	1.18296	1.48344	0.436726
12.5	1.25837	1.50177	0.605434
13	1.09451	1.5313	0.870538
13.5	1.07141	1.53404	0.693174
14	0.777002	1.22214	0.91666
14.5	1.06218	1.38596	0.895616
15	0.917894	1.78713	1.06288
15.5	1.12456	1.2695	1.15685
16	0.996374	1.2617	1.09013
16.5	1.09307	1.3043	1.38914
17	1.07979	1.56781	1.25022
17.5	1.11822	1.135	1.20114
18	1.21497	1.46935	1.34656
18.5	1.15194	1.12682	1.39164
19	1.04736	1.06447	1.33439
19.5	1.44223	1.65339	1.46322
20	1.3499	1.19775	1.20321
20.5	1.89287	1.03669	1.0254
21	1.27055	0.671333	1.06463
21.5	1.38074	0.99188	1.1996
22	1.60482	0.834038	0.973841
22.5	1.63679	1.47616	1.4654
23	1.97736	0.967183	1.31893
23.5	1.62566	1.32736	1.21589
24	1.81854	1.41754	1.41742
24.5	1.60672	0.923083	1.01168
25	1.64701	1.02199	0.871118

## Sheet: control
	nor_control	nor_control.1	nor_control.2
-0.533333	1.52297	0.920767	1.42463
-0.266667	1.38662	0.693815	1.18316
0	1.64144	0.935408	1.30496
0.5	1.26541	0.746779	1.02039
1	1.63477	1.17587	1.22676
1.5	1.64641	0.90309	1.52639
2	1.3725	1.07197	1.17269
2.5	1.10751	0.945553	1.21819
3	1.0226	0.987749	1.44083
3.5	1.03061	1.23075	1.3677
4	1.26089	1.17887	0.90871
4.5	1.0891	1.02835	1.15152
5	1.29463	0.995683	1.2847
5.5	1.40891	1.04716	1.30235
6	1.07345	1.2281	1.07457
6.5	1.26431	0.857121	1.23583
7	1.0735	0.940473	1.26951
7.5	1.30837	1.15443	1.30979
8	1.53644	1.51069	1.39121
8.5	1.19262	0.929725	1.08526
9	1.71836	1.18076	1.20201
9.5	1.72195	0.98608	1.1732
10	1.23258	0.997828	1.33331
10.5	1.23728	1.1079	1.38045
11	1.49772	1.39633	1.36058
11.5	1.15035	1.50694	1.24038
12	1.29746	1.06591	1.70508
12.5	1.48674	0.979919	1.74526
13	1.41606	1.24865	1.60398
13.5	1.82982	1.44779	1.30026
14	1.27469	1.57395	1.38294
14.5	1.23802	1.38216	1.37418
15	1.41906	1.25896	1.02337
15.5	1.27281	1.10587	0.886548
16	1.57875	1.18706	1.35963
16.5	1.45616	1.23937	1.28636
17	1.53631	1.21709	1.13078
17.5	1.52405	1.32083	1.37347
18	1.19025	1.43521	1.28436
18.5	1.81505	1.40488	1.12581
19	1.92872	1.32133	1.19544
19.5	1.75096	1.00433	1.32933
20	1.24254	1.00316	1.17886
20.5	1.79961	1.27642	1.2275
21	1.42358	1.52792	1.70163
21.5	1.30921	1.689	1.19402
22	1.67485	1.13837	1.21078
22.5	1.59979	1.29037	1.26713
23	2.02492	1.20552	1.23867
23.5	1.58944	1.321	1.26174
24	1.51571	0.973374	1.15068
24.5	1.26421	1.55714	1.29256
25	1.57762	1.58062	1.57738
