# Supplementary material for: Large-scale identification of plasma membrane repair proteins revealed spatiotemporal cellular responses to plasma membrane damage
Source: eLife. 2026 Mar 10;14:RP108585. doi: 10.7554/eLife.108585 (PMC12975127; doi:10.7554/eLife.108585)
Supplement: Figure 2—source data 2. [file elife-108585-fig2-data2.zip › Figure_2–Source Data/Twf1_rep.xlsx]

## Sheet: damage_site
	nor_damage_mean	nor_damage_mean.1	nor_damage_mean.2
-0.533333	0.745509	0.609911	0.560824
-0.266667	0.674127	0.701466	0.593888
0	0.601986	2.57746	0.521968
0.5	0.663054	0.596643	0.546119
1	0.762467	0.68392	0.73084
1.5	0.760375	0.856132	0.539703
2	0.725744	0.617233	1.67325
2.5	0.657707	0.835596	3.20889
3	0.797877	2.16876	3.23209
3.5	0.656401	3.26837	6.65465
4	1.16779	1.04459	5.09529
4.5	1.02022	2.10169	4.36467
5	2.22026	2.37899	4.37629
5.5	1.46207	2.1775	4.51526
6	2.14539	2.56896	5.25127
6.5	2.77612	4.12818	3.88746
7	1.48016	1.40946	5.73233
7.5	3.82689	2.77818	2.71523
8	5.50535	2.05964	5.2843
8.5	1.38517	1.85624	2.40269
9	4.75257	3.07829	1.64211
9.5	3.99199	4.65533	7.43581
10	2.6194	2.26994	1.41478
10.5	1.26489	3.067	2.66121
11	1.80464	1.64719	3.71307
11.5	1.27044	5.42779	6.55345
12	1.91504	4.4708	3.57737
12.5	3.20439	2.00145	2.59109
13	2.33157	1.71025	6.66866
13.5	1.76259	4.66034	6.09917
14	0.786337	1.13789	4.59274
14.5	2.29098	1.35619	6.41168
15	4.36045	4.02038	4.45529
15.5	0.80172	6.50117	6.83247
16	0.754325	3.21418	3.59456
16.5	1.53475	1.25218	6.64571
17	0.862439	1.48926	7.55753
17.5	1.03302	2.33379	6.02465
18	1.0481	2.42713	2.49427
18.5	0.914094	4.19553	3.8515
19	0.855864	5.96636	2.28177
19.5	0.881776	2.93344	6.03207
20	3.84852	3.14449	6.21491
20.5	2.00817	2.86325	2.89153
21	5.10827	2.68653	4.19584
21.5	0.975602	3.98403	4.99957
22	1.62426	2.89763	7.83273
22.5	0.965571	7.71897	5.86722
23	0.951809	5.02277	4.90295
23.5	0.904392	4.64803	6.44653
24	3.4214	4.07178	2.68675
24.5	1.32933	2.18222	2.30502
25	0.917814	3.75847	6.73414

## Sheet: budtip
	nor_budtip	nor_budtip.1	nor_budtip.2
-0.533333	2.95479	1.16512	4.8999
-0.266667	3.28273	1.34185	7.01401
0	5.58466	1.60947	3.45591
0.5	2.37314	3.44656	4.2303
1	3.00733	2.53185	7.09196
1.5	4.22494	2.49435	4.12562
2	2.95901	5.35666	3.99497
2.5	2.80915	2.18555	2.91667
3	3.91888	3.65088	3.55956
3.5	0.729527	3.47433	1.89722
4	5.76583	1.99255	2.67366
4.5	3.16751	5.51904	2.11442
5	2.92452	3.15732	3.39415
5.5	1.81388	2.99361	2.77202
6	3.24483	3.13166	4.28657
6.5	2.56535	5.32246	5.8572
7	2.05199	3.13899	5.80671
7.5	2.70216	6.27738	1.63497
8	2.20375	5.14389	8.05461
8.5	1.41507	4.11162	4.32823
9	1.75046	1.98667	4.06962
9.5	2.37159	3.48788	6.51359
10	5.43268	4.69513	6.71226
10.5	2.97071	3.53369	4.55063
11	1.14319	2.24913	8.34249
11.5	2.54733	3.80801	5.02805
12	5.29338	2.9195	2.10207
12.5	1.76349	3.2183	6.20892
13	1.18979	2.30934	5.39019
13.5	6.21538	1.82104	2.48593
14	2.91632	5.36513	2.53564
14.5	1.04662	2.25599	1.14551
15	4.89747	4.36837	7.51209
15.5	1.14373	4.17857	2.08263
16	4.89615	3.27291	3.08151
16.5	2.84692	8.83319	1.36829
17	1.58637	3.05608	1.58337
17.5	4.90477	2.53586	1.68842
18	3.31517	5.59319	1.17628
18.5	4.00271	3.94593	1.43039
19	1.50096	2.13471	5.79223
19.5	1.38326	2.18005	1.32636
20	4.70501	3.50492	0.992448
20.5	1.00737	4.28874	2.51521
21	2.02487	1.1803	2.13827
21.5	0.847295	3.98467	1.21813
22	2.88394	3.40576	1.24805
22.5	4.36406	2.42249	1.12023
23	0.911636	2.91328	1.1015
23.5	1.1143	2.77363	1.04108
24	0.764695	1.49744	1.78669
24.5	1.73927	2.68459	1.08492
25	1.60152	1.48686	1.9312

## Sheet: control
	nor_control	nor_control.1	nor_control.2
-0.533333	0.581575	0.809089	0.575051
-0.266667	0.548051	0.660885	0.672446
0	0.47094	0.779665	0.838469
0.5	0.586943	0.737521	0.596588
1	0.544915	0.750825	0.636857
1.5	0.588979	1.01285	0.610739
2	1.12217	0.665251	0.72578
2.5	0.493408	1.08657	0.582128
3	0.908334	0.663081	2.1742
3.5	0.516198	0.728523	1.00112
4	0.649927	0.621946	0.673683
4.5	0.615118	0.612558	0.787046
5	2.35479	0.761394	0.612065
5.5	0.992401	0.772594	0.503329
6	0.528187	1.16847	0.526488
6.5	0.520917	0.680967	0.747995
7	1.03388	0.622364	1.64325
7.5	0.765072	0.73636	0.678653
8	0.772137	0.695746	0.730663
8.5	0.855473	1.03827	0.935787
9	0.653145	0.6185	0.582384
9.5	1.24688	0.879259	0.57078
10	0.617483	0.762805	0.780894
10.5	0.608152	1.2956	1.03673
11	1.63715	0.511939	2.07853
11.5	0.642299	0.621707	0.727895
12	0.724621	0.80452	1.07018
12.5	0.935156	0.814156	0.61025
13	0.750801	0.664615	0.761088
13.5	1.2301	1.09695	1.59782
14	0.674571	0.717915	0.768918
14.5	0.78258	0.800755	0.690649
15	0.757758	0.681221	1.48769
15.5	1.0098	0.59131	0.878654
16	1.60821	0.657561	0.673953
16.5	0.660026	0.65089	2.27261
17	0.90071	0.8243	0.812893
17.5	0.640197	0.678202	0.778594
18	0.929512	0.699745	0.802419
18.5	0.86237	1.49996	0.687378
19	0.691691	0.660706	2.1652
19.5	0.992271	0.678516	0.83091
20	0.875147	0.706894	0.628286
20.5	1.81809	0.558814	3.36776
21	0.690959	0.659052	1.34014
21.5	0.899521	0.679465	1.05668
22	0.786572	0.857344	1.26508
22.5	2.07296	0.691424	0.699231
23	0.929366	0.665932	1.00576
23.5	1.02519	0.751855	0.707117
24	1.04134	1.37831	1.16805
24.5	0.704386	0.862633	0.682938
25	0.852992	0.840247	0.791425
