# Supplementary material for: Large-scale identification of plasma membrane repair proteins revealed spatiotemporal cellular responses to plasma membrane damage
Source: eLife. 2026 Mar 10;14:RP108585. doi: 10.7554/eLife.108585 (PMC12975127; doi:10.7554/eLife.108585)
Supplement: Figure 2—source data 2. [file elife-108585-fig2-data2.zip › Figure_2–Source Data/Ubx3_rep.xlsx]

## Sheet: damage_site
	nor_damage_mean	nor_damage_mean.1	nor_damage_mean.2
-0.533333	0.752494	0.931745	0.819036
-0.266667	0.559242	0.532718	0.674229
0	0.630244	0.83881	0.645241
0.5	0.743124	1.22416	0.766618
1	0.784402	1.81238	1.45838
1.5	0.677607	1.37101	1.25872
2	0.922665	0.800924	1.70056
2.5	0.818793	1.74751	3.37116
3	0.990338	1.80791	3.013
3.5	1.91185	1.32722	2.89696
4	2.07947	1.33406	3.94458
4.5	3.91714	0.931084	5.10043
5	2.74387	0.925217	2.32357
5.5	6.65601	0.926341	4.06681
6	3.7868	1.94539	0.811513
6.5	6.2957	3.18799	2.89843
7	1.91768	2.44911	2.58224
7.5	4.3779	4.72812	3.85416
8	2.38414	6.05562	2.03332
8.5	7.65374	4.02134	4.12167
9	7.17708	3.81132	2.7457
9.5	2.81638	2.86551	3.60052
10	5.66827	2.90403	1.6611
10.5	2.3556	2.90028	2.76569
11	4.20462	2.06616	2.70913
11.5	6.10922	2.04731	3.72001
12	4.37843	1.80113	1.53895
12.5	8.43631	1.62111	5.73575
13	5.24344	2.32325	2.70361
13.5	4.32419	2.8235	4.10508
14	8.37975	1.4963	4.25107
14.5	5.16402	1.07841	2.3992
15	4.10995	2.988	2.67411
15.5	6.03973	2.30561	4.1948
16	3.70482	2.11229	4.57442
16.5	4.04342	1.81306	3.42973
17	3.15886	1.51922	5.28919
17.5	3.94674	2.08372	6.27218
18	3.09267	1.25064	4.33347
18.5	2.78928	2.11408	5.51636
19	2.33183	1.72323	4.12018
19.5	3.78674	3.09865	4.04887
20	3.3782	1.18853	3.72564
20.5	5.4961	0.992857	2.18054
21	2.21285	2.58465	5.53986
21.5	2.57225	2.94998	1.24989
22	3.79426	1.9874	3.22772
22.5	2.02016	3.56713	9.33495
23	4.24129	2.6748	2.63031
23.5	2.66325	1.42668	3.90053
24	2.32459	2.49832	2.39902
24.5	4.61033	2.99506	3.48613
25	4.59954	2.14351	2.85563

## Sheet: budtip
	nor_budtip	nor_budtip.1	nor_budtip.2
-0.533333	5.16125	2.41049	1.86715
-0.266667	4.70297	2.70409	2.69312
0	6.57519	3.75421	1.77533
0.5	4.52319	4.59017	3.81022
1	4.21411	3.70374	4.06068
1.5	2.84348	4.38922	2.39254
2	4.00604	4.41004	1.7759
2.5	4.32704	5.77773	4.48836
3	4.81502	5.08223	4.12696
3.5	3.80743	6.66256	3.04059
4	2.93831	5.73216	4.33985
4.5	4.03862	5.68891	3.66083
5	4.74726	6.5939	2.87673
5.5	2.92363	5.97976	3.89841
6	4.58108	5.12332	6.4522
6.5	2.26681	5.2755	4.67988
7	2.74416	3.07093	5.90592
7.5	4.44965	2.13246	5.43565
8	3.19626	2.33026	5.83063
8.5	4.77484	1.98337	5.73378
9	1.75688	4.19699	5.23794
9.5	2.9843	4.3762	5.27097
10	2.66125	4.95084	6.61024
10.5	2.24324	4.6141	4.70586
11	3.46613	3.17077	7.6318
11.5	3.97197	2.76743	4.69851
12	2.02509	3.22688	5.59479
12.5	2.21749	2.48079	5.04495
13	1.96442	5.03385	4.36339
13.5	4.00683	2.46776	3.76795
14	4.9163	3.44042	3.44116
14.5	2.99006	2.17668	3.71438
15	1.42898	1.65978	4.0222
15.5	1.55553	2.12929	5.51146
16	2.11413	0.931289	2.91176
16.5	3.5887	1.02732	4.77951
17	4.5043	2.1039	4.11587
17.5	7.2913	3.65372	4.65912
18	2.82997	2.36009	2.69053
18.5	1.81435	1.48517	2.98257
19	3.06758	1.85678	3.40794
19.5	5.77902	2.89263	3.70169
20	1.98253	2.42731	2.19676
20.5	1.65102	1.75326	3.75486
21	2.11542	2.35108	2.42166
21.5	2.836	0.84731	3.90239
22	2.29801	2.61198	2.039
22.5	1.7747	2.75904	2.04578
23	1.68315	2.64591	1.56936
23.5	1.21003	2.24604	3.272
24	1.03914	1.25802	4.5323
24.5	1.79809	2.3266	2.76417
25	3.37503	4.72369	2.2366

## Sheet: control
	nor_control	nor_control.1	nor_control.2
-0.533333	0.649109	0.472552	0.81684
-0.266667	0.646927	0.398856	0.92328
0	0.763228	0.491342	0.83574
0.5	0.560174	0.442064	1.13555
1	0.821789	0.495353	0.903629
1.5	2.05647	0.408483	2.41427
2	0.822625	0.446538	0.6902
2.5	0.838747	0.481327	0.542783
3	0.920742	0.56872	0.574125
3.5	3.22104	0.550399	0.563406
4	0.753738	0.557743	0.572094
4.5	0.726388	0.688609	0.643256
5	0.824337	0.53122	1.99173
5.5	0.783878	0.530042	0.971832
6	0.858173	0.687365	0.669789
6.5	0.955234	0.805683	0.715779
7	2.02936	0.724253	1.49455
7.5	0.843518	1.33065	0.582761
8	1.01777	0.615674	0.805456
8.5	1.02122	0.659239	0.71367
9	1.89334	1.32307	0.72838
9.5	1.23705	1.36793	2.79743
10	0.731706	1.23788	0.674336
10.5	0.790976	0.913453	0.651662
11	1.07185	0.800595	0.84441
11.5	0.780656	0.870248	0.790262
12	1.48732	1.01219	0.901457
12.5	0.898634	1.42188	1.42676
13	1.32895	1.96321	2.02447
13.5	1.04426	2.11426	0.869767
14	3.28218	1.01862	1.36589
14.5	0.87659	1.18291	1.09613
15	1.17907	1.87396	1.82237
15.5	0.951282	1.60679	1.35306
16	1.04614	2.8128	1.25525
16.5	1.83937	1.67654	2.28251
17	1.8061	1.37401	1.11545
17.5	1.18461	3.51369	1.0282
18	1.01829	1.27765	1.90923
18.5	0.917905	1.58524	1.31957
19	1.91555	1.41455	0.915659
19.5	1.00861	1.14433	1.17379
20	2.41095	1.27634	1.075
20.5	0.967256	2.63822	1.79512
21	1.12613	1.55877	0.954654
21.5	1.04265	2.89631	2.47609
22	1.35461	1.73184	1.9502
22.5	1.62639	1.07997	0.978935
23	1.33745	1.20339	1.82726
23.5	1.63304	1.87769	0.830208
24	1.06692	1.91181	2.1116
24.5	1.49129	1.66087	1.18655
25	2.26367	1.94218	1.5086
