# Supplementary material for: Large-scale identification of plasma membrane repair proteins revealed spatiotemporal cellular responses to plasma membrane damage
Source: eLife. 2026 Mar 10;14:RP108585. doi: 10.7554/eLife.108585 (PMC12975127; doi:10.7554/eLife.108585)
Supplement: Figure 2—source data 2. [file elife-108585-fig2-data2.zip › Figure_2–Source Data/Vrp1_rep.xlsx]

## Sheet: damage_site
	nor_damage_mean	nor_damage_mean.1	nor_damage_mean.2
-0.533333	0.75341	0.72276	0.847332
-0.266667	0.912614	0.486138	0.432505
0	2.79374	0.668649	0.44884
0.5	3.06943	0.63378	0.581728
1	1.26616	0.711138	0.591094
1.5	5.07363	0.872647	1.182
2	1.57182	0.806561	1.85576
2.5	1.10821	1.73942	0.698743
3	10.5327	3.08618	1.50947
3.5	7.65384	0.910776	1.47791
4	5.69301	3.98987	1.4268
4.5	16.7114	4.0018	3.96364
5	5.01145	1.75456	2.85432
5.5	8.33233	3.14669	2.2203
6	6.42361	4.7509	1.16628
6.5	3.99184	2.7161	1.99385
7	10.5721	4.66852	4.9263
7.5	14.9824	3.10671	5.69901
8	7.66993	6.2807	5.75827
8.5	9.45956	5.6588	7.58325
9	8.92648	4.43043	4.61338
9.5	8.95179	6.50279	6.62547
10	3.61479	5.48737	3.26812
10.5	9.50516	2.39242	3.26587
11	9.23881	3.98818	6.8409
11.5	4.94188	4.72625	1.63589
12	11.8264	3.90935	5.48969
12.5	7.10472	5.4605	5.07398
13	4.06313	4.05462	3.17394
13.5	6.08159	3.95088	5.33669
14	7.35432	5.616	8.12877
14.5	4.69945	2.74898	6.91066
15	7.04523	3.09681	7.17252
15.5	10.6492	2.95101	2.25513
16	4.91153	3.03154	9.00158
16.5	3.64473	11.4263	5.43883
17	10.0949	6.48432	5.41428
17.5	8.33088	2.92101	5.37763
18	5.78787	3.06195	3.6565
18.5	9.52234	3.49406	6.72013
19	7.77883	3.1636	5.98582
19.5	5.62512	4.92229	5.96951
20	5.94593	2.76201	5.56149
20.5	4.21288	3.56958	4.13477
21	9.67174	5.8775	4.68621
21.5	12.8348	5.31872	1.9529
22	8.65352	2.48119	3.33778
22.5	8.70846	2.03857	6.23737
23	4.85634	2.95669	8.0057
23.5	6.7741	2.93545	2.46131
24	8.28101	4.21824	6.0296
24.5	11.9769	5.93358	4.31378
25	8.78898	1.88713	7.55705

## Sheet: budtip
	nor_budtip	nor_budtip.1	nor_budtip.2
-0.533333	1.10085	3.75486	1.14564
-0.266667	2.52839	5.33502	0.795904
0	1.32125	13.4412	2.88401
0.5	1.03189	1.74948	0.861725
1	1.31707	5.00599	3.34341
1.5	1.93753	4.78965	1.38964
2	2.70348	4.29132	3.25684
2.5	0.920796	5.85914	1.19737
3	2.85984	9.62458	3.82367
3.5	3.40611	5.3871	7.64628
4	2.65925	4.91681	1.59777
4.5	3.23086	5.27509	3.47935
5	1.43605	7.59144	0.569716
5.5	4.09531	3.53478	6.00232
6	5.89295	9.0864	1.33639
6.5	3.70166	4.17059	1.16993
7	2.57097	5.753	2.0568
7.5	1.86193	3.87506	0.897593
8	0.600049	2.58062	3.09875
8.5	1.43183	2.38047	4.37052
9	6.73068	0.715206	0.92963
9.5	1.70219	5.88932	1.84045
10	4.47455	1.99726	2.20145
10.5	1.85952	3.36013	1.37453
11	6.10099	1.77877	1.83574
11.5	5.43385	3.25276	3.62407
12	1.0837	3.17788	1.22068
12.5	1.85659	0.665758	1.04796
13	5.18058	7.38286	2.02299
13.5	1.44928	3.45846	0.642788
14	5.43893	6.22809	1.29886
14.5	2.37914	1.8434	0.481324
15	3.79976	1.2686	0.749989
15.5	4.46597	1.81905	1.38061
16	0.572413	0.92296	0.596846
16.5	0.963286	5.22737	0.71161
17	3.0778	7.13348	0.52091
17.5	3.55417	5.04229	1.50743
18	3.73403	5.64007	1.36691
18.5	2.32216	0.96535	3.66184
19	4.01394	1.18508	1.72553
19.5	0.628647	1.14506	1.64667
20	0.703597	0.572457	1.15349
20.5	5.11206	0.75225	3.9076
21	3.58268	1.38771	9.10481
21.5	1.76813	5.18728	0.959806
22	8.38917	7.08542	1.59119
22.5	0.812997	1.58808	1.68743
23	3.30501	0.85773	1.02408
23.5	1.42018	0.83695	3.76534
24	3.81386	0.702029	2.76866
24.5	0.663619	2.91801	0.583603
25	1.09658	4.59135	0.549063

## Sheet: control
	nor_control	nor_control.1	nor_control.2
-0.533333	0.640074	0.58782	0.901577
-0.266667	0.676328	0.340048	0.594442
0	0.675323	0.458156	0.613772
0.5	0.810018	1.50216	1.00696
1	0.605417	0.613819	0.737116
1.5	0.948315	0.668187	1.03538
2	0.623822	0.350642	0.672117
2.5	0.789804	0.549112	0.60365
3	0.41278	0.541392	0.875906
3.5	0.561787	1.29065	0.811751
4	0.482706	0.6349	0.719764
4.5	0.780953	0.777288	0.820043
5	5.7857	0.391441	1.50974
5.5	0.544865	0.79643	0.996079
6	0.547459	0.37499	1.78331
6.5	0.541682	0.646288	0.789073
7	0.460748	0.601381	0.540248
7.5	0.724897	0.708307	2.51403
8	0.714449	0.707532	0.578767
8.5	5.37212	0.609787	0.780372
9	0.535005	1.8773	0.649221
9.5	0.680878	0.439971	1.14385
10	3.58265	1.21777	0.593164
10.5	1.01956	2.66547	0.956577
11	0.767393	1.19144	0.627621
11.5	0.706534	0.596217	1.83997
12	0.420185	0.706163	1.10522
12.5	1.15404	1.56324	0.596026
13	0.452564	0.497521	0.771162
13.5	2.08426	0.588279	0.643058
14	0.872227	0.620237	0.662542
14.5	0.380851	0.598477	0.877355
15	0.521094	1.08078	0.878907
15.5	0.366385	0.577901	0.644714
16	0.546476	0.394052	0.756817
16.5	0.469724	0.502739	0.856314
17	0.390253	0.371299	1.17112
17.5	0.373579	0.820857	1.53182
18	1.13853	1.65174	1.03621
18.5	1.14954	0.695879	0.67437
19	0.584891	0.887964	0.833068
19.5	0.495648	0.489494	1.00174
20	0.359386	0.704433	1.00602
20.5	1.82664	0.816647	0.928982
21	3.74627	0.718677	0.793569
21.5	0.915105	1.27451	1.35141
22	1.24662	2.72278	0.968102
22.5	0.638088	0.682895	0.997948
23	0.426863	0.874058	0.904163
23.5	1.8306	0.543939	0.957277
24	5.33245	0.923749	1.1028
24.5	2.08912	0.649994	0.85285
25	1.85161	0.652204	1.00365
