# Supplementary material for: Large-scale identification of plasma membrane repair proteins revealed spatiotemporal cellular responses to plasma membrane damage
Source: eLife. 2026 Mar 10;14:RP108585. doi: 10.7554/eLife.108585 (PMC12975127; doi:10.7554/eLife.108585)
Supplement: Figure 2—source data 2. [file elife-108585-fig2-data2.zip › Figure_2–Source Data/Yap1801_rep.xlsx]

## Sheet: damage_site
	nor_damage_mean	nor_damage_mean.1	nor_damage_mean.2
-0.533333	0.515325	1.22038	0.969297
-0.266667	0.498028	0.74005	1.11919
0	0.618479	1.30514	1.27047
0.5	1.02849	1.03584	1.24028
1	1.75045	1.38832	0.664205
1.5	1.24876	1.79407	0.816277
2	0.872266	1.4551	1.09026
2.5	1.23874	1.89685	0.900231
3	1.43863	2.74307	0.929352
3.5	1.32528	4.24386	1.06372
4	1.09472	3.71755	1.041
4.5	1.22571	4.53813	1.02803
5	2.09904	3.0765	1.03695
5.5	2.011	3.54511	1.92445
6	1.41684	6.50038	0.721427
6.5	2.56774	4.82651	0.780185
7	1.31352	6.478	0.616565
7.5	1.66207	6.95397	0.758247
8	1.59605	3.94145	0.619526
8.5	2.77285	4.66113	1.08198
9	2.38422	4.26524	1.19462
9.5	1.3775	5.11794	0.81531
10	1.67215	4.86231	2.9933
10.5	2.2528	6.92441	2.78815
11	3.22521	5.10849	2.07322
11.5	2.07255	4.45038	2.67877
12	2.13468	4.17168	2.75974
12.5	3.14596	3.50854	1.4688
13	2.4874	2.26311	1.45347
13.5	2.64336	4.21121	0.964973
14	4.3416	2.89797	1.54444
14.5	2.40345	3.00159	1.56665
15	2.37687	2.17217	1.14903
15.5	3.72156	2.73832	0.921991
16	3.10391	3.24075	2.2736
16.5	2.88943	2.86606	0.844787
17	2.3048	2.3285	1.01748
17.5	3.11569	1.8038	0.685237
18	3.19819	1.62274	1.17203
18.5	1.97099	1.66073	0.896259
19	2.02756	3.43533	0.859602
19.5	3.21588	1.81733	0.67552
20	1.49433	2.44123	0.951713
20.5	1.73625	2.57675	0.696525
21	2.56858	2.20686	0.831887
21.5	2.06156	1.14848	0.829972
22	2.27564	1.86374	0.865819
22.5	1.8341	1.67488	0.709048
23	2.33961	1.32109	1.06164
23.5	2.07211	2.76819	0.896003
24	1.56173	0.972955	1.08535
24.5	2.51469	1.52525	0.925977
25	2.14533	1.02873	1.02722

## Sheet: budtip
	nor_budtip	nor_budtip.1	nor_budtip.2
-0.533333	1.20922	2.56722	5.02748
-0.266667	2.83734	3.39138	9.11577
0	3.49126	1.77258	7.40112
0.5	3.63466	4.2401	6.93613
1	2.95062	2.27692	6.23602
1.5	2.28955	1.5055	4.59821
2	5.05839	2.02466	4.93075
2.5	3.29376	3.10868	4.91894
3	3.8159	2.16456	4.74842
3.5	3.33428	1.95621	4.64922
4	3.92833	2.04867	3.93583
4.5	3.76281	3.1074	5.17463
5	4.19244	5.4665	5.19626
5.5	4.62789	4.52691	4.81435
6	2.47939	4.28546	5.35391
6.5	3.87769	2.33335	3.56036
7	4.15928	3.50376	5.95853
7.5	2.79372	3.29055	5.17078
8	2.81789	2.03858	5.00208
8.5	4.08739	2.64501	5.53081
9	3.89023	2.42564	6.72002
9.5	3.60453	3.05988	4.99927
10	3.91863	2.64136	5.35621
10.5	4.13499	1.61427	3.47384
11	5.75327	2.34437	5.65854
11.5	4.6067	2.64911	3.12783
12	2.0704	2.40379	4.32413
12.5	4.59941	2.63627	4.63032
13	2.73484	2.21614	5.31447
13.5	3.94032	2.64783	4.10832
14	3.93469	1.97465	3.51034
14.5	1.87242	2.30261	2.97661
15	5.78914	2.75807	4.0309
15.5	2.80471	2.21785	3.35324
16	3.96514	3.64405	2.77944
16.5	5.32467	2.20579	3.65173
17	3.53691	2.10714	2.33416
17.5	2.69188	1.81562	2.81254
18	3.68069	1.55406	3.57819
18.5	2.88363	2.02905	2.16781
19	2.23901	1.8772	3.14657
19.5	1.77931	1.19795	2.06418
20	1.7201	1.05724	1.15795
20.5	1.3097	1.42113	1.35516
21	1.28713	1.56672	1.86998
21.5	1.59523	1.20734	1.78956
22	2.10794	1.64413	1.78154
22.5	1.19048	1.0693	1.27579
23	1.43902	2.5465	1.79732
23.5	1.41705	2.16782	2.54063
24	1.94924	2.4269	2.01923
24.5	1.79511	1.79753	1.47296
25	2.18658	1.6671	1.51568

## Sheet: control
	nor_control	nor_control.1	nor_control.2
-0.533333	0.961007	0.722552	0.501296
-0.266667	1.0801	0.865937	0.514696
0	0.825988	0.707781	0.576507
0.5	1.28639	1.07646	0.503683
1	0.8094	1.8544	0.461004
1.5	0.755207	1.44542	0.48835
2	0.571836	0.785529	0.857188
2.5	1.023	0.877852	1.33961
3	0.695616	0.727431	1.02712
3.5	0.512545	0.865186	1.04854
4	0.701788	1.41426	2.04548
4.5	0.94756	0.923281	1.28327
5	1.25809	0.979867	0.73509
5.5	0.835037	1.39216	0.631917
6	0.729398	0.965456	0.758873
6.5	0.8512	0.86771	1.0129
7	0.645821	1.04421	0.762483
7.5	0.708941	1.43739	0.64236
8	0.756311	1.15938	0.721982
8.5	0.857786	1.26591	0.577318
9	0.872701	1.95122	1.19795
9.5	0.839814	1.82132	0.647256
10	0.978671	0.989417	0.783303
10.5	1.07563	2.03464	0.909922
11	0.787087	1.09693	1.17025
11.5	0.787043	1.86521	1.63651
12	0.893814	1.1517	2.44057
12.5	0.733218	1.42547	1.58209
13	0.760829	1.37401	0.971829
13.5	0.581748	1.09281	1.45489
14	0.813076	1.27892	1.48747
14.5	0.691749	1.4751	0.76432
15	0.756253	1.11372	0.939942
15.5	0.650679	1.66442	4.04873
16	0.616249	1.49574	2.42572
16.5	0.723356	1.16952	0.92102
17	0.713188	1.08195	0.935051
17.5	0.764333	1.13968	0.907558
18	0.698824	1.07261	0.804557
18.5	0.80644	1.45146	0.763611
19	1.19069	1.17523	0.966912
19.5	0.708689	1.59964	1.00823
20	0.804738	1.10129	1.6054
20.5	0.899965	0.860264	1.16317
21	0.612021	1.2031	1.40184
21.5	0.72618	1.06921	1.58347
22	0.948251	1.42679	1.94847
22.5	1.1046	1.72718	2.98237
23	0.833187	1.84456	1.63611
23.5	0.891427	1.22195	1.99727
24	1.00203	1.66799	1.22491
24.5	1.05615	1.11682	1.27432
25	0.91586	1.45982	1.08528
