# Supplementary material for: Large-scale identification of plasma membrane repair proteins revealed spatiotemporal cellular responses to plasma membrane damage
Source: eLife. 2026 Mar 10;14:RP108585. doi: 10.7554/eLife.108585 (PMC12975127; doi:10.7554/eLife.108585)
Supplement: Figure 2—source data 2. [file elife-108585-fig2-data2.zip › Figure_2–Source Data/Yap1802_rep.xlsx]

## Sheet: damage_site
	nor_damage_mean	nor_damage_mean.1	nor_damage_mean.2
-0.533333	0.435504	0.699812	0.377472
-0.266667	0.426156	0.509977	0.242126
0	0.303202	0.480001	0.283015
0.5	0.296929	0.427451	0.257769
1	0.708244	0.509349	0.23764
1.5	1.24558	0.467651	0.332423
2	3.96006	0.869254	0.294906
2.5	3.9242	1.13265	0.376109
3	4.28635	1.94314	0.324875
3.5	8.30913	2.80861	0.436841
4	6.74863	4.60068	0.356546
4.5	9.24191	3.35261	0.415274
5	8.1725	4.19136	0.284387
5.5	10.4529	4.93178	0.619635
6	10.899	6.30111	0.75778
6.5	10.4907	5.9494	1.22196
7	11.9825	6.9146	2.16291
7.5	12.255	6.02793	2.61385
8	9.48243	6.8383	3.20442
8.5	10.8512	5.56892	5.33763
9	11.2292	5.41921	4.50658
9.5	10.334	6.71046	4.59777
10	12.9268	4.61563	5.5811
10.5	14.6228	5.982	7.47668
11	9.0453	6.64671	8.74965
11.5	11.1818	4.77505	8.92024
12	9.97662	4.73444	9.92765
12.5	9.62742	5.12889	9.76178
13	9.98802	5.04794	7.2378
13.5	12.2321	4.85049	8.71642
14	11.7815	3.91275	8.13976
14.5	8.94819	5.03081	8.48323
15	9.59559	3.77538	8.74439
15.5	7.45329	5.60136	8.32683
16	9.16697	4.56756	9.68062
16.5	10.166	5.80089	10.2074
17	8.92598	5.55226	7.85264
17.5	11.4775	5.05968	8.93684
18	10.1693	7.32203	7.77277
18.5	10.4294	4.8052	8.62918
19	11.8414	6.72144	9.83895
19.5	8.64017	3.94014	9.35693
20	8.99814	4.5916	9.78738
20.5	10.6978	5.42869	8.85129
21	6.51882	7.09021	7.96917
21.5	8.62561	4.96839	8.91777
22	6.88895	5.56001	7.04487
22.5	7.50679	5.53796	5.74485
23	9.04214	3.53506	6.12632
23.5	8.27873	5.23773	7.37367
24	8.536	4.81664	7.30592
24.5	7.0933	3.25549	8.06955
25	6.40772	4.27097	8.14526

## Sheet: budtip
	nor_budtip	nor_budtip.1	nor_budtip.2
-0.533333	6.84074	6.49126	6.12761
-0.266667	6.39939	5.77509	8.07228
0	8.36384	7.23855	8.3183
0.5	10.1283	7.11203	7.5714
1	7.95525	6.50639	8.09312
1.5	8.42811	7.95525	9.14486
2	8.52159	7.95822	8.41809
2.5	8.12931	8.0196	9.88051
3	10.2808	7.45837	9.96841
3.5	6.94612	11.3116	7.32441
4	8.58168	9.93116	6.39356
4.5	6.79316	10.0625	6.27243
5	9.25285	9.40775	9.49341
5.5	9.21464	10.058	6.77029
6	9.15764	7.26467	7.09574
6.5	8.04566	9.2876	8.18508
7	8.22655	7.73877	8.60573
7.5	8.16297	6.17101	7.35921
8	8.65135	7.00417	9.2979
8.5	6.77074	6.54456	10.3083
9	5.27082	7.48162	6.01619
9.5	4.71264	5.6511	4.76222
10	4.49426	6.07441	4.40463
10.5	4.12677	4.92227	4.74511
11	5.12341	5.86393	3.89141
11.5	4.43173	6.39788	3.25976
12	4.69723	5.64278	2.88782
12.5	4.92139	6.26043	2.89605
13	3.6521	6.2119	3.50626
13.5	3.05088	7.12255	4.05339
14	3.19171	6.20831	3.15894
14.5	4.9752	7.5736	2.71769
15	4.44549	6.23287	2.84177
15.5	3.38156	5.13877	2.51452
16	3.68947	5.69186	2.55974
16.5	4.86351	4.29181	2.40541
17	3.28489	4.71413	2.88589
17.5	2.24957	5.07211	2.93436
18	2.70897	4.1091	3.48119
18.5	2.98976	3.71947	4.35549
19	1.94641	3.70644	2.61497
19.5	3.29932	5.5844	2.82619
20	3.71614	4.02048	2.2073
20.5	2.02563	3.76545	1.79565
21	2.65091	3.86499	1.84678
21.5	2.68686	4.76326	2.3038
22	3.49726	4.16013	2.38396
22.5	1.99929	3.76587	1.58139
23	2.77227	3.8443	1.80266
23.5	2.20726	3.58658	2.30518
24	1.79556	2.85229	1.7113
24.5	2.43304	4.24889	1.54411
25	1.89054	4.86498	1.7142

## Sheet: control
	nor_control	nor_control.1	nor_control.2
-0.533333	0.429523	0.449015	0.347673
-0.266667	0.334917	0.278198	0.209256
0	0.298041	0.339865	0.294841
0.5	0.27665	0.385955	0.236277
1	0.478628	0.434664	0.199958
1.5	0.431291	0.457322	0.249798
2	0.617504	0.436122	0.301604
2.5	0.614663	0.460372	0.25289
3	0.654446	0.467762	0.282839
3.5	0.475075	0.59852	0.391747
4	0.556472	0.376132	0.304074
4.5	0.967738	0.511372	0.367989
5	0.6892	0.607177	0.361867
5.5	0.679426	0.510261	0.312681
6	0.653903	0.585437	0.38884
6.5	0.743327	0.581863	0.264902
7	0.555478	0.585981	0.691281
7.5	0.711343	0.739616	0.52124
8	0.748128	0.573004	0.376353
8.5	0.548784	0.796815	0.36093
9	0.623242	0.684893	0.507178
9.5	0.689164	0.639046	0.668661
10	0.650988	0.716496	0.877071
10.5	0.685966	1.01884	0.559301
11	1.11893	0.892291	0.571859
11.5	0.766107	1.25825	0.509813
12	0.624432	1.72509	0.570905
12.5	0.723248	0.749429	0.47514
13	0.929804	0.866248	0.547732
13.5	0.603032	0.898107	0.431648
14	0.79505	1.06232	0.424576
14.5	0.531383	0.709209	0.43303
15	0.67971	0.605994	0.479737
15.5	0.760467	0.537294	0.639168
16	1.15898	0.55888	0.599527
16.5	0.803004	0.703239	0.561539
17	1.37603	0.89603	0.759922
17.5	0.984022	0.622519	0.74482
18	0.960837	0.660438	0.538643
18.5	0.751547	1.14524	0.576321
19	0.838216	0.834655	0.803735
19.5	0.773129	0.97121	0.62988
20	0.945452	0.983295	0.890908
20.5	1.18502	0.954294	0.642019
21	1.07833	0.645319	0.567585
21.5	1.12882	0.702073	0.678161
22	2.01427	0.956678	0.776765
22.5	1.07522	1.0341	0.940119
23	1.03495	1.82159	0.774295
23.5	1.54803	1.34144	0.921134
24	0.971107	1.21906	0.667098
24.5	0.97371	1.10992	0.810974
25	0.888015	0.922044	0.744525
