# Supplementary material for: Large-scale identification of plasma membrane repair proteins revealed spatiotemporal cellular responses to plasma membrane damage
Source: eLife. 2026 Mar 10;14:RP108585. doi: 10.7554/eLife.108585 (PMC12975127; doi:10.7554/eLife.108585)
Supplement: Figure 2—source data 2. [file elife-108585-fig2-data2.zip › Figure_2–Source Data/Ypr089w_rep.xlsx]

## Sheet: damage_site
	nor_damage_mean	nor_damage_mean.1	nor_damage_mean.2
-0.533333	0.899277	0.804752	0.819707
-0.266667	0.814716	3.43215	0.884728
0	0.774124	1.30133	0.820789
0.5	0.850854	0.952811	0.869589
1	0.779015	1.48414	1.53855
1.5	0.994409	1.03195	2.21087
2	3.75455	1.66187	1.12912
2.5	1.17923	1.49365	1.08063
3	3.67307	2.36473	0.879326
3.5	4.4599	1.16161	0.870106
4	3.64032	2.39479	0.864286
4.5	4.66241	3.22829	0.527596
5	1.68064	2.29271	2.08172
5.5	2.77723	1.79801	3.37605
6	6.40692	3.77072	1.97669
6.5	13.7838	2.52071	2.14311
7	1.59871	3.50624	1.59959
7.5	1.64856	1.1934	0.877874
8	9.63035	4.89352	5.67238
8.5	3.03361	3.13973	1.77872
9	3.86765	1.33546	1.03509
9.5	3.03095	6.10506	1.81931
10	11.2437	9.40239	4.77731
10.5	4.05923	3.02942	4.56422
11	2.38298	1.49225	2.96435
11.5	3.65384	1.70108	1.91555
12	1.96666	3.45441	1.65065
12.5	9.56745	1.37644	3.15676
13	4.38209	0.929404	1.7051
13.5	2.36092	6.02914	4.94455
14	2.37093	1.60896	5.29953
14.5	6.84087	2.91544	2.15778
15	3.42216	5.87073	2.68976
15.5	8.52593	1.5855	2.19644
16	3.22843	5.57643	2.6078
16.5	5.18846	1.3419	2.89647
17	2.4812	4.05446	1.49251
17.5	2.26013	1.0553	2.31065
18	5.59255	0.759549	2.08546
18.5	1.99201	1.15545	4.1106
19	4.82528	2.90254	1.12427
19.5	2.17243	0.884903	5.45923
20	4.53081	1.0339	2.45717
20.5	9.65423	1.22897	1.78197
21	2.44569	0.985314	5.4377
21.5	3.958	1.03978	1.66997
22	7.66501	1.25337	6.12059
22.5	3.56527	0.897628	2.32051
23	1.74715	0.802337	2.27338
23.5	3.80894	0.950766	3.0463
24	2.42385	0.901056	6.40675
24.5	2.30636	0.694453	2.70846
25	3.37373	0.773012	1.52225

## Sheet: budtip
	nor_budtip	nor_budtip.1	nor_budtip.2
-0.533333	1.19087	1.02393	3.11378
-0.266667	2.83433	0.780446	0.903481
0	1.5105	0.579098	0.781728
0.5	1.68327	1.01651	1.79734
1	1.34673	0.509498	2.0603
1.5	0.836488	1.23945	1.26081
2	0.80602	0.909804	1.93435
2.5	1.02047	1.21786	1.5033
3	1.06668	0.734147	0.787204
3.5	0.967963	0.715549	0.835752
4	1.12886	3.64356	0.890009
4.5	1.26594	0.853489	0.599663
5	1.56587	1.78564	0.983023
5.5	1.57398	0.792862	3.39481
6	0.99301	0.603269	2.6475
6.5	0.848599	2.28133	0.969118
7	0.903898	1.19252	0.932712
7.5	0.677458	0.743108	1.13492
8	1.53237	1.48196	1.81848
8.5	1.154	0.812178	1.17768
9	1.17441	3.81233	1.41096
9.5	1.09453	1.11729	0.960079
10	0.776041	0.593734	0.436067
10.5	1.09125	0.931581	1.33402
11	1.06439	0.951319	1.30925
11.5	1.69133	0.842215	0.795084
12	1.09119	1.29789	1.18447
12.5	0.756875	0.704994	0.864336
13	1.51355	0.850401	0.61092
13.5	1.24159	2.1151	0.679348
14	1.64767	1.23164	0.461938
14.5	4.57136	0.708172	1.82136
15	1.96555	0.620913	1.48767
15.5	0.916544	1.27944	1.81821
16	1.06035	0.777176	0.631909
16.5	0.750403	0.671202	1.29548
17	1.31713	0.938175	0.805657
17.5	4.85988	1.14918	0.610431
18	0.927473	1.73095	1.77021
18.5	0.755447	0.765134	1.08669
19	0.754356	0.73879	0.991064
19.5	1.15829	0.829584	0.490786
20	0.546158	0.702126	1.23998
20.5	0.92766	0.942215	0.634075
21	1.01734	1.20249	1.26685
21.5	0.84482	0.589073	1.00756
22	0.899405	0.883039	0.887191
22.5	1.18432	1.43526	0.852947
23	0.940764	0.747881	1.138
23.5	0.827275	0.6768	2.62834
24	0.720577	0.734617	1.09628
24.5	1.08588	0.608098	0.969899
25	3.53939	0.807273	1.2312

## Sheet: control
	nor_control	nor_control.1	nor_control.2
-0.533333	0.842784	0.649002	1.39967
-0.266667	1.31269	0.785353	1.2012
0	1.32008	0.855919	0.973556
0.5	1.4747	1.15371	1.45333
1	1.54894	0.954275	1.68476
1.5	0.960824	0.880883	0.712023
2	2.85678	1.0182	0.608709
2.5	0.91956	0.891201	1.17594
3	1.07776	0.611918	1.00868
3.5	1.09995	0.945123	1.01489
4	1.42121	0.603199	0.613239
4.5	2.26907	0.587991	0.501553
5	1.10027	0.630551	0.698305
5.5	2.04452	0.550473	0.674788
6	2.20751	0.465854	1.35011
6.5	0.850935	0.776308	0.684563
7	1.34074	0.681566	2.6351
7.5	1.32543	0.590859	0.820229
8	1.13175	0.705831	0.959327
8.5	0.991349	0.691079	1.8777
9	1.14176	0.78503	0.967666
9.5	1.23455	0.817008	0.96169
10	3.74619	0.47081	1.08546
10.5	1.8017	0.844661	0.920992
11	1.22739	1.23863	1.10169
11.5	1.09423	0.836583	1.01025
12	1.01284	0.91801	1.36823
12.5	1.07981	0.858028	1.19347
13	1.83257	3.63659	0.93095
13.5	1.00205	0.682334	1.30342
14	1.19758	0.807864	1.05153
14.5	1.02348	0.618737	0.939687
15	1.08826	0.801302	1.02626
15.5	1.04403	0.927492	1.54939
16	1.13246	0.573531	0.941374
16.5	0.852352	0.960191	0.949619
17	0.863233	0.756686	0.8483
17.5	1.32567	0.735453	0.881221
18	1.17911	0.770859	0.707637
18.5	1.03831	0.91082	1.00568
19	1.02144	1.01762	1.16298
19.5	1.29196	1.34403	1.06566
20	2.34207	0.674259	0.847123
20.5	1.53049	0.679248	0.929417
21	1.52284	0.863439	0.882127
21.5	1.18883	1.17637	0.765245
22	1.48784	0.941756	0.665763
22.5	1.66878	1.13871	1.08292
23	1.7784	1.16249	0.955253
23.5	1.95854	1.0505	1.03874
24	1.82003	0.836602	0.866369
24.5	1.30987	0.712746	0.939972
25	1.66146	0.783996	0.915278
