# Supplementary material for: Large-scale identification of plasma membrane repair proteins revealed spatiotemporal cellular responses to plasma membrane damage
Source: eLife. 2026 Mar 10;14:RP108585. doi: 10.7554/eLife.108585 (PMC12975127; doi:10.7554/eLife.108585)
Supplement: Figure 3—source data 1. [file elife-108585-fig3-data1.zip]

Archive with 42 entries (37 files):
- FIgure_3–Source Data/
- FIgure_3–Source Data/FIgure_3A–Source Data/
- FIgure_3–Source Data/FIgure_3A–Source Data/Exo70-mNG_Pkc1-mSc-I_1_001_normalized.xlsx
- FIgure_3–Source Data/FIgure_3A–Source Data/Exo70-mNG_Pkc1-mSc-I_1_002_normalized.xlsx
- FIgure_3–Source Data/FIgure_3A–Source Data/Exo70-mNG_Pkc1-mSc-I_1_003_normalized.xlsx
- FIgure_3–Source Data/FIgure_3A–Source Data/Exo70-mNG_Pkc1-mSc-I_1_004_normalized.xlsx
- FIgure_3–Source Data/FIgure_3A–Source Data/Exo70-mNG_Pkc1-mSc-I_1_005_normalized.xlsx
- FIgure_3–Source Data/FIgure_3A–Source Data/Exo70-mNG_Pkc1-mSc-I_1_006_normalized.xlsx
- FIgure_3–Source Data/FIgure_3A–Source Data/Exo70-mNG_Pkc1-mSc-I_2_001_normalized.xlsx
- FIgure_3–Source Data/FIgure_3A–Source Data/Exo70-mNG_Pkc1-mSc-I_2_002_normalized.xlsx
- FIgure_3–Source Data/FIgure_3A–Source Data/Exo70-mNG_Pkc1-mSc-I_2_004_normalized.xlsx
- FIgure_3–Source Data/FIgure_3A–Source Data/Exo70-mNG_Pkc1-mSc-I_2_005_normalized.xlsx
- FIgure_3–Source Data/FIgure_3B–Source Data/
- FIgure_3–Source Data/FIgure_3B–Source Data/Pkc1-sfGFP_Dnf1-mSCI_001_normalized.xlsx
- FIgure_3–Source Data/FIgure_3B–Source Data/Pkc1-sfGFP_Dnf1-mSCI_002_normalized.xlsx
- FIgure_3–Source Data/FIgure_3B–Source Data/Pkc1-sfGFP_Dnf1-mSCI_003_normalized.xlsx
- FIgure_3–Source Data/FIgure_3B–Source Data/Pkc1-sfGFP_Dnf1-mSCI_004_normalized.xlsx
- FIgure_3–Source Data/FIgure_3B–Source Data/Pkc1-sfGFP_Dnf1-mSCI_005_normalized.xlsx
- FIgure_3–Source Data/FIgure_3B–Source Data/Pkc1-sfGFP_Dnf1-mSCI_006_normalized.xlsx
- FIgure_3–Source Data/FIgure_3B–Source Data/Pkc1-sfGFP_Dnf1-mSCI_007_normalized.xlsx
- FIgure_3–Source Data/FIgure_3B–Source Data/Pkc1-sfGFP_Dnf1-mSCI_008_normalized.xlsx
- FIgure_3–Source Data/FIgure_3C–Source Data/
- FIgure_3–Source Data/FIgure_3C–Source Data/Exo70-mNG_Ede1-mSCI_001_normalized.xlsx
- FIgure_3–Source Data/FIgure_3C–Source Data/Exo70-mNG_Ede1-mSCI_002_normalized.xlsx
- FIgure_3–Source Data/FIgure_3C–Source Data/Exo70-mNG_Ede1-mSCI_003_normalized.xlsx
- FIgure_3–Source Data/FIgure_3C–Source Data/Exo70-mNG_Ede1-mSCI_004_normalized.xlsx
- FIgure_3–Source Data/FIgure_3C–Source Data/Exo70-mNG_Ede1-mSCI_005_normalized.xlsx
- FIgure_3–Source Data/FIgure_3C–Source Data/Exo70-mNG_Ede1-mSCI_006_normalized.xlsx
- FIgure_3–Source Data/FIgure_3C–Source Data/Exo70-mNG_Ede1-mSCI_007_normalized.xlsx
- FIgure_3–Source Data/FIgure_3C–Source Data/Exo70-mNG_Ede1-mSCI_008_normalized.xlsx
- FIgure_3–Source Data/FIgure_3C–Source Data/Exo70-mNG_Ede1-mSCI_009_normalized.xlsx
- FIgure_3–Source Data/FIgure_3C–Source Data/Exo70-mNG_Ede1-mSCI_010_normalized.xlsx
- FIgure_3–Source Data/FIgure_3D–Source Data/
- FIgure_3–Source Data/FIgure_3D–Source Data/20240306_Dnf1-mNG_Ede1-mSCI_001_normalized.xlsx
- FIgure_3–Source Data/FIgure_3D–Source Data/20240306_Dnf1-mNG_Ede1-mSCI_002_normalized.xlsx
- FIgure_3–Source Data/FIgure_3D–Source Data/20240820_Dnf1-mNG_Ede1-mSCI_001_normalized.xlsx
- FIgure_3–Source Data/FIgure_3D–Source Data/20240820_Dnf1-mNG_Ede1-mSCI_002_normalized.xlsx
- FIgure_3–Source Data/FIgure_3D–Source Data/20240820_Dnf1-mNG_Ede1-mSCI_005_normalized.xlsx
- FIgure_3–Source Data/FIgure_3D–Source Data/231020_Dnf1-mNG_Ede1-mSCI_002_normalized.xlsx
- FIgure_3–Source Data/FIgure_3D–Source Data/231020_Dnf1-mNG_Ede1-mSCI_003_normalized.xlsx
- FIgure_3–Source Data/FIgure_3D–Source Data/231114_Dnf1-mNG_Ede1-mSCI_002_normalized.xlsx
- FIgure_3–Source Data/FIgure_3D–Source Data/231116_Dnf1-mNG_Ede1-mSCI_002_normalized.xlsx
