# Supplementary material for: Large-scale identification of plasma membrane repair proteins revealed spatiotemporal cellular responses to plasma membrane damage
Source: eLife. 2026 Mar 10;14:RP108585. doi: 10.7554/eLife.108585 (PMC12975127; doi:10.7554/eLife.108585)
Supplement: Figure 3—source data 1. [file elife-108585-fig3-data1.zip › FIgure_3–Source Data/FIgure_3A–Source Data/Exo70-mNG_Pkc1-mSc-I_1_003_normalized.xlsx]

## Sheet: GFP
normalized_damage_site
0.669375
0.47849
0.632843
0.615307
0.659994
0.731568
0.57918
0.630474
0.564034
0.669946
1.32852
1.10521
1.66572
3.33093
3.0397
3.49796
5.99634
4.11038
4.44786
4.49825
4.1291
4.32131
8.09751
3.59161
3.23661
3.13329
2.86643
4.01149
4.20458
4.40383
4.78455
4.71086

## Sheet: RFP
normalized_damage_site
0.787228
0.83127
1.30466
2.41308
3.85361
3.92269
3.29991
3.77664
3.0975
3.57398
2.99842
3.49918
3.65119
5.30177
4.17814
4.23691
5.0075
4.24855
4.86764
5.54974
4.86406
4.83295
4.1302
4.14337
3.93242
5.42656
3.36457
3.43448
3.93306
4.81161
3.82398
4.33107
