# Supplementary material for: Large-scale identification of plasma membrane repair proteins revealed spatiotemporal cellular responses to plasma membrane damage
Source: eLife. 2026 Mar 10;14:RP108585. doi: 10.7554/eLife.108585 (PMC12975127; doi:10.7554/eLife.108585)
Supplement: Figure 3—source data 1. [file elife-108585-fig3-data1.zip › FIgure_3–Source Data/FIgure_3C–Source Data/Exo70-mNG_Ede1-mSCI_001_normalized.xlsx]

## Sheet: GFP
normalized_budtip	normalized_budneck	normalized_damage_site
13.5437	0.807129	0.829915
17.9643	1.03628	0.558117
17.6718	0.845819	0.460576
11.8586	1.00816	0.529543
16.5322	0.886323	0.501131
11.0312	0.672411	0.520378
8.92736	0.785811	1.35853
5.85597	1.73508	2.5511
4.50002	1.38101	7.39365
3.42153	1.25913	7.58682
2.67481	1.33911	5.18748
2.50367	1.12157	5.35285
2.34563	1.26178	4.02071
2.78142	1.04452	7.9984
2.10287	1.03374	6.78233
2.04171	1.27105	6.80916
2.9179	1.34218	5.12365
2.04179	1.09583	8.42773
1.46658	1.05146	5.76521
2.09536	1.16993	5.75772
1.92667	1.34863	3.8887
1.01533	1.63654	3.91557
1.69483	1.75511	3.28841
2.10511	1.28282	4.38174
2.30329	1.40111	4.15205
2.35388	1.40571	4.07303
2.16054	1.49299	2.78176
1.59928	1.42963	2.2054
2.44029	1.26952	2.12936
1.75247	1.51138	1.83155
1.05289	1.57442	1.81719
1.29337	1.70169	3.10967
1.80458	1.39456	2.74054
2.16639	1.48472	2.508
1.87833	1.52381	2.60991
2.27032	1.31947	2.17274
2.00782	1.25267	1.74065
2.11407	1.2498	2.62868
2.01406	1.29352	2.15086
1.46231	1.35256	1.92034
1.76303	1.50811	1.58949
2.47033	1.47211	2.21215
1.55783	1.50899	1.79561
2.05142	1.3086	1.07044
2.85984	1.20669	1.00273
2.34901	1.1486	1.16814
2.37905	0.978993	1.04447
1.78901	1.29046	0.92884
2.05234	1.3339	0.924254
1.69939	1.29078	0.73663
1.73676	1.2619	1.02977
3.46228	1.16549	1.11278
2.63824	1.28601	0.887324
5.32191	1.14051	0.692622
4.50877	1.24819	0.790029
5.83141	1.19348	1.05487
6.70968	1.12111	0.704546
4.87058	1.17856	0.881638
5.58492	0.877069	0.811314
6.04101	1.00352	0.803786
5.10865	0.898121	0.547029
6.21372	1.17065	0.77758
7.54964	0.906223	0.969525
6.03811	0.941523	0.636946
5.69103	0.892947	1.08968
7.78974	1.04567	0.789983
8.35855	0.963309	0.858305

## Sheet: RFP
normalized_budtip	normalized_budneck	normalized_damage_site
0.676795	4.61316	0.670473
0.909878	5.00236	0.334291
1.10804	5.10014	0.588359
1.27947	3.98744	0.604045
3.16397	4.20931	0.816606
4.38801	3.49134	0.982854
4.67892	2.87721	0.97751
4.81183	1.99779	1.4064
5.79027	2.1348	1.42425
4.82428	1.98793	2.45926
7.00215	1.75203	1.53888
7.25293	1.60054	2.09661
9.32508	1.63933	2.00964
7.88711	1.3675	1.36377
6.90763	1.20149	2.2027
6.38045	1.06958	2.37039
6.56464	1.46692	2.08795
7.53764	1.38828	1.60716
5.78044	1.16548	1.76247
5.28669	1.10356	2.26439
6.48183	1.42299	2.10518
5.04421	1.42135	2.32394
6.2093	1.26192	1.9307
4.88301	1.60035	1.89372
3.23281	1.59729	2.35044
4.3374	1.40941	3.11779
3.96499	1.59347	3.13976
4.95509	1.39906	2.29263
4.20448	1.30775	2.31435
3.87692	1.32892	2.8152
3.77065	1.28689	3.01331
4.31914	1.20315	3.23031
5.29282	1.26804	3.7471
4.91514	1.60298	3.1339
3.54537	1.43317	3.7094
3.37646	1.39453	2.884
3.45896	1.47344	3.79149
4.15426	1.33682	3.05119
2.83497	1.50914	3.04276
2.64254	1.58255	4.28812
1.58459	1.41735	5.16901
2.06313	1.40998	7.15267
4.20074	1.39951	3.30568
1.62439	1.27641	3.7526
1.55781	1.25083	1.50019
1.57565	1.46496	2.86386
2.37151	1.13935	1.96992
1.34599	1.4413	1.19827
3.24241	1.39562	1.50206
1.33447	1.56937	1.57338
1.65729	1.56993	1.68017
1.47999	1.4092	1.00954
2.51096	1.66502	2.08405
1.79248	1.9638	1.35578
1.89855	1.94187	0.891907
2.70302	2.16281	0.822764
2.67957	1.72011	2.04587
2.38236	1.86521	1.48093
2.37622	2.6664	0.700086
2.9924	2.37319	0.778952
2.47635	2.69616	0.948181
2.91799	2.60998	1.73374
2.89254	2.58185	2.49468
2.63984	2.90385	2.91557
3.59412	2.63491	0.947211
3.26776	3.07595	1.05959
4.95388	2.6973	0.961439
