# Supplementary material for: Large-scale identification of plasma membrane repair proteins revealed spatiotemporal cellular responses to plasma membrane damage
Source: eLife. 2026 Mar 10;14:RP108585. doi: 10.7554/eLife.108585 (PMC12975127; doi:10.7554/eLife.108585)
Supplement: Figure 3—source data 1. [file elife-108585-fig3-data1.zip › FIgure_3–Source Data/FIgure_3C–Source Data/Exo70-mNG_Ede1-mSCI_002_normalized.xlsx]

## Sheet: GFP
normalized_budtip	normalized_budneck	normalized_damage_site
6.05776	0.854895	0.544203
6.50774	1.06544	0.480081
6.59935	0.870372	0.430165
5.83341	0.798231	0.57833
4.07599	1.09398	0.730162
5.55546	0.884266	1.33799
4.0869	1.09901	3.24946
2.44191	1.78231	5.54125
2.67066	1.43864	4.29338
2.60274	1.96252	2.99811
1.62311	1.50304	2.47871
1.81251	1.65944	3.23596
1.7916	1.63033	3.07516
2.83309	1.31644	7.95125
2.45628	1.17827	8.21013
1.80989	1.33676	10.3356
1.43803	1.72717	3.30286
1.3191	2.11215	2.9533
1.57004	1.28457	5.20236
1.35778	1.32036	4.30019
1.36081	1.33045	3.19462
0.986375	1.30619	4.15401
1.27342	1.50892	4.25871
1.44713	1.67463	2.97983
1.43236	1.48011	3.66323
1.43104	1.45484	4.25648
1.72381	1.61137	3.40661
1.48623	1.75332	4.55498
1.43651	2.37392	3.27029
2.11344	2.34167	3.5415
1.87645	2.41585	2.71261
1.41973	2.40375	3.1211
1.01879	2.34163	4.2237
1.06603	2.26356	2.42529
1.15516	2.15721	2.70245
1.00101	2.18186	1.98519
1.18187	2.20027	2.27714
1.50843	2.3425	2.99667
1.1656	2.0196	2.40268
1.58547	2.07726	1.92059
1.21933	2.19907	2.33458
1.55661	2.08104	2.40261
1.26346	2.09612	2.25927
1.43413	1.97363	1.99471
1.66356	1.9446	2.13252
1.26748	1.80736	1.51168
1.50897	1.91067	1.75418
1.71635	1.61716	1.4783
1.21361	1.64587	1.4156
1.26022	1.56563	1.50963
1.01317	1.51477	1.2931
1.65425	1.54834	1.42298
1.33097	1.34301	1.59065
0.808561	1.42878	1.10255
1.23717	1.47237	1.06372
1.84194	1.28785	1.58797
1.20166	1.06185	1.19758
1.3514	1.17047	1.98124
0.976119	1.36392	1.18133
1.39042	1.13122	1.35911
1.39219	1.44046	0.914185
1.62948	1.18094	1.01923
1.74471	1.33209	0.87144
2.2959	1.14206	0.832283
1.0747	1.35918	1.12939
2.44486	1.09717	0.868175
1.62821	1.31557	1.04758
1.47127	1.16146	0.564954
1.15693	1.40628	0.803759
2.21456	1.07377	0.842679
1.323	1.33804	0.788946
1.93011	1.05787	0.813098
2.47866	1.3757	0.721212
1.93906	1.20671	0.66063
3.027	1.16303	0.708396
1.66475	1.21631	0.641958
1.74928	1.30543	0.551427
1.86102	1.09994	0.80396
3.28421	1.17555	0.774234
2.87866	0.989739	0.53006
2.11085	1.09724	0.709595
3.2957	1.2043	0.905895
2.59191	1.4024	0.624071
2.70544	1.29369	0.577625
2.72048	1.10876	0.725703
2.09791	1.0842	0.632862

## Sheet: RFP
normalized_budtip	normalized_budneck	normalized_damage_site
2.1348	3.16425	0.467683
1.77574	3.54046	0.457581
2.47618	3.46538	0.380242
1.64832	2.8753	0.728041
3.19234	2.92285	1.09041
3.71904	2.27416	1.27908
5.44216	1.52599	2.04263
5.02635	1.82721	0.955515
5.3424	1.51794	0.911215
5.71349	1.46482	0.982375
6.37709	1.3303	1.17746
6.01363	1.24744	0.970596
7.74686	1.30324	0.719877
7.72362	1.37791	1.00947
6.82153	1.23766	1.74962
7.28805	0.96257	1.75671
6.46109	1.36596	2.34556
8.8654	1.56087	2.10975
7.93216	1.39512	1.38459
5.69098	1.09007	1.14508
5.67641	1.12578	1.16526
4.10573	1.10136	1.47561
2.60735	1.35743	1.56086
4.00828	1.4976	1.46206
4.38883	1.31733	1.64924
3.27989	1.31991	1.64965
3.99553	1.27067	1.60957
3.49833	1.59007	1.62534
4.55751	1.66266	1.51829
4.82254	1.94309	2.35676
5.69671	1.6999	2.39386
5.59157	1.61143	1.66267
5.3857	1.56822	1.97807
6.07454	1.60042	1.8326
4.78575	1.61143	1.65079
5.05079	1.56769	1.65501
4.68443	1.55229	1.4074
4.82252	1.55694	2.10801
4.13793	1.64196	1.90461
4.52341	1.71393	1.95502
4.91888	1.54713	2.27653
5.75574	1.57577	2.41011
6.55445	1.71574	2.32604
6.16391	2.02936	2.32825
4.64281	1.79736	2.44864
6.45699	1.7367	2.68233
5.94214	1.58938	2.3761
4.1317	1.58043	2.4041
3.93658	1.48451	2.90365
3.50857	1.46012	3.08803
4.02452	1.37591	1.59912
7.52724	1.39311	1.61009
13.6053	1.85429	2.86892
7.72891	1.80683	1.61735
6.72281	1.48175	1.49433
2.8759	1.82109	1.4238
2.30785	1.32281	1.53405
1.7884	1.52525	1.3451
1.47513	1.26238	1.58608
1.7349	1.39464	0.898726
3.32407	1.4513	1.56331
1.91831	1.56715	1.53743
1.83999	2.0275	0.851599
2.3414	1.19314	1.49928
1.42974	1.18206	0.766809
1.87544	1.52937	1.65616
1.99708	1.32003	2.01787
2.68646	1.39614	1.1914
2.40133	1.19325	0.774103
1.24998	1.44764	0.956137
2.40253	1.20136	0.965111
1.57367	1.42316	0.557311
1.5266	1.64834	0.681502
1.6959	1.60707	0.563198
1.80959	1.8153	0.756654
1.80338	1.60252	0.543125
1.5958	1.80294	0.750185
2.0262	2.07586	0.397304
1.12973	1.94516	0.919582
1.45943	2.1924	1.30005
3.17296	1.91454	0.785615
4.12275	2.13909	0.660978
4.74072	1.74184	0.618067
4.24041	1.62201	0.539141
2.83647	2.23746	0.764707
5.1172	2.08515	0.616849
