# Supplementary material for: Large-scale identification of plasma membrane repair proteins revealed spatiotemporal cellular responses to plasma membrane damage
Source: eLife. 2026 Mar 10;14:RP108585. doi: 10.7554/eLife.108585 (PMC12975127; doi:10.7554/eLife.108585)
Supplement: Figure 3—source data 1. [file elife-108585-fig3-data1.zip › FIgure_3–Source Data/FIgure_3C–Source Data/Exo70-mNG_Ede1-mSCI_003_normalized.xlsx]

## Sheet: GFP
normalized_budtip	normalized_budneck	normalized_damage_site
5.50858	0.884778	0.61943
4.4858	0.990132	0.5002
4.95563	1.23373	0.6416
2.99672	1.12521	0.541244
4.26889	0.780973	0.385682
4.83184	1.06412	0.423365
7.38424	0.909708	0.400222
9.61624	0.878411	3.30501
7.97919	0.750376	2.87459
4.43803	0.784901	4.51919
4.47654	0.938319	3.01104
2.45137	1.11786	3.07831
2.20389	0.810932	6.57299
1.01065	0.806455	10.2216
1.00881	0.81821	8.97066
1.04339	1.07436	7.8303
0.921182	0.668376	7.29526
0.980303	0.738749	7.22139
0.82961	0.758717	8.02456
0.517307	0.869403	8.04349
0.576952	0.833792	8.45454
0.893237	0.84686	7.46437
1.20844	0.869864	7.71403
0.996091	0.915656	6.24391
1.27263	0.974225	4.92172
1.08038	0.828397	5.03012
0.947207	0.839441	4.37061
0.921322	1.02173	4.699
0.682529	0.892276	4.52751
1.86669	1.14642	4.4042
1.33239	1.04292	4.13719
1.48152	1.23473	3.00549
1.2443	0.972736	4.54085
0.935544	0.836611	2.82399
0.751812	1.29542	2.52136
0.932637	1.15276	1.92637
1.39629	1.16027	2.08851
0.717875	1.43208	2.09579
0.832923	1.12945	2.99626
0.867561	1.05431	2.00643
0.950448	0.97643	1.68973
1.12337	1.4344	1.80671
0.946317	1.92967	1.67388
0.817692	1.74972	1.55895
0.998259	1.84876	1.97833
1.20226	1.46687	1.79385
1.1932	1.78519	1.55609
0.828285	1.71592	1.69988
1.09059	1.3788	1.73808
1.09678	1.26601	1.45081
0.932514	1.60889	1.23408
1.0343	1.30615	1.3481
0.705196	1.53019	0.901489
0.704958	1.33214	0.928965
0.766265	1.2577	1.34692
0.646487	1.42234	1.53525
0.542115	1.2979	1.57443
1.09283	1.29144	0.840072
0.721215	1.1889	1.01159
0.604618	1.47958	0.852145
0.660684	1.01712	1.03896
0.498794	1.04315	1.31655
0.569649	1.12828	0.994768
0.563958	1.22843	0.929616
0.65395	1.12695	1.22273
0.584959	1.12489	1.49622
0.700551	1.21157	0.901671
0.81862	1.1363	1.59464
0.492864	1.37446	1.37081
0.511535	1.05022	1.26439
0.457327	1.09586	1.44476
0.578085	1.27864	1.52824
0.360915	1.1221	1.04859
0.371119	0.885674	1.183
0.324151	1.08302	1.43972
0.333852	0.963114	1.34279
0.509065	1.11243	0.952637
0.440334	0.943426	1.25057
0.430536	1.16261	1.2976
0.334336	1.18189	1.18609
0.257568	1.18003	1.36145
0.229858	1.05296	1.11365
0.365364	1.3477	1.05707
0.299207	1.1475	1.42811
0.345369	1.16869	0.954759
0.387916	1.17498	1.31265
0.273193	1.33898	1.21597
0.449515	1.19588	1.39108
0.26191	1.12174	1.44669
0.517543	1.35867	0.959998
0.492031	0.879947	1.18988
0.514344	0.968982	1.59047
0.408503	0.893924	1.22105

## Sheet: RFP
normalized_budtip	normalized_budneck	normalized_damage_site
0.572543	3.90785	0.624488
0.560304	3.81715	0.756135
0.515691	4.48451	0.352197
0.51608	3.72197	0.781161
0.510939	3.04484	0.33892
1.02292	3.26027	0.229434
1.20546	3.57454	0.777409
1.91871	2.87695	0.666667
2.98441	3.17466	0.856364
2.63095	2.7718	0.935523
2.24992	2.58772	0.636582
2.76706	2.59723	0.687305
2.41187	2.54278	1.89833
2.70997	2.07883	2.62209
2.58858	2.31743	1.70715
3.28785	1.93816	1.35262
3.15121	1.97759	1.19017
1.98799	1.88309	1.90453
1.63962	2.41532	1.748
1.99137	1.91659	1.91107
2.01811	1.91691	2.27675
1.95983	1.93767	3.45644
1.64652	2.27812	2.89909
1.74128	1.75939	3.20021
2.25677	1.92789	2.79765
2.12088	1.96202	2.55957
1.74917	1.92499	2.12332
1.22874	1.82108	3.56836
1.47443	2.33118	3.30039
1.48257	1.9014	3.97152
1.87237	1.61295	3.00706
1.26173	1.873	3.56165
1.31103	1.8112	3.51398
0.912657	1.43443	4.15541
1.44508	1.78246	3.58939
1.35193	1.6952	3.53988
1.75155	1.50732	2.94213
1.31434	1.47731	3.89312
1.06153	1.38885	4.63491
0.954555	1.43904	4.07936
0.898569	1.54065	4.88315
0.767778	1.45667	4.00374
0.729198	1.25164	2.72138
0.623707	1.20983	3.49335
0.734055	1.43026	3.796
0.570279	1.51277	3.85692
0.670886	1.76852	3.34436
0.758377	1.62821	4.26539
0.516236	1.73243	5.26681
0.599961	1.5802	4.63359
0.64938	1.26828	4.22289
0.81921	1.44029	6.14145
0.722883	1.50598	5.57219
0.618287	1.43518	5.18002
0.591641	1.14418	6.00322
0.43409	1.45516	5.2329
0.687172	1.13177	4.05676
0.371375	1.0606	4.80638
0.530872	1.1045	5.0717
0.554202	1.05471	5.66264
0.350591	1.16698	5.44214
0.32784	1.53638	4.74432
0.471878	1.09135	3.04348
0.411324	1.69059	3.78179
0.373815	1.17662	2.47878
0.265309	1.13387	2.34576
0.325121	1.35734	3.85656
0.279936	1.37648	2.35507
0.284511	1.33396	3.42027
0.453983	1.04025	2.54503
0.324912	1.5945	2.86901
0.260836	1.00958	4.34287
0.212985	1.19761	3.65737
0.213756	1.54095	1.89807
0.130524	1.51477	2.06531
0.20847	1.22823	3.27142
0.181691	0.950678	2.2368
0.243269	1.27674	1.11219
0.196414	1.18495	2.00309
0.255886	1.36004	2.74073
0.11556	1.16364	3.17223
0.174574	1.46666	2.1499
0.158195	1.63252	2.30856
0.29571	1.33232	1.20093
0.159549	1.32026	1.96727
0.156456	1.62325	1.52324
0.213052	1.40127	1.27807
0.209747	1.6617	2.63347
0.203824	1.74609	3.60968
0.186667	1.12823	3.01562
0.169126	1.27751	1.33003
0.16399	1.75475	1.22723
0.207727	1.40257	1.78053
