# Supplementary material for: Large-scale identification of plasma membrane repair proteins revealed spatiotemporal cellular responses to plasma membrane damage
Source: eLife. 2026 Mar 10;14:RP108585. doi: 10.7554/eLife.108585 (PMC12975127; doi:10.7554/eLife.108585)
Supplement: Figure 3—source data 1. [file elife-108585-fig3-data1.zip › FIgure_3–Source Data/FIgure_3C–Source Data/Exo70-mNG_Ede1-mSCI_004_normalized.xlsx]

## Sheet: GFP
normalized_budtip	normalized_budneck	normalized_damage_site
4.45964	1.07685	0.910895
3.13578	1.00727	1.19485
2.98855	1.0727	0.792281
1.535	1.03518	0.849767
1.00188	1.18823	0.793354
3.74119	0.813802	0.624199
7.78488	1.08304	0.416692
5.17099	1.55078	0.722501
3.73139	1.06498	1.48756
6.85676	1.16118	2.13193
4.56719	1.18485	3.73493
2.84147	1.29564	6.56957
1.39928	1.23083	10.5347
1.43475	1.30317	9.21322
1.83041	1.06107	7.08404
1.53118	1.02238	10.1276
1.2666	1.1582	8.58866
1.13124	1.33254	10.6643
1.44235	1.32828	10.6704
0.96988	1.39046	11.9358
0.800827	1.32921	12.5617
0.754613	1.66381	11.098
0.743408	1.6514	10.8827
0.77397	1.27628	10.1651
0.686811	1.33957	9.13116
0.962988	1.51355	6.83232
0.854588	1.51425	7.53652
0.716244	1.74661	10.6762
0.626131	1.99232	8.99992
0.640808	1.56602	7.58802
0.810472	2.12517	5.40458
0.636218	1.92534	7.48018
0.607217	1.87994	6.61145
0.807089	1.76264	6.31429
0.802611	2.05596	7.12036
0.925853	1.9664	6.25508
0.88763	1.98952	7.34206
0.917264	2.13403	7.95308
0.939061	2.14439	6.45219
0.912183	2.042	6.80222
0.812613	2.13945	6.92322
0.816813	2.05652	7.36554
0.616883	1.97035	7.1595
0.609755	1.84293	6.5993
0.915706	1.98749	6.26567
0.769747	2.17111	3.64857
0.855092	2.41998	2.68187
0.814744	2.51017	2.24707
0.809557	2.36588	1.48098
0.972134	1.87995	2.55539
1.53391	1.98496	2.2567
1.31231	2.37993	2.05166
1.2757	2.55936	1.58359
0.781697	2.83129	1.42679
0.734617	3.07289	1.445
1.36408	2.54995	1.00072
1.96025	2.89803	0.822483
1.87307	2.54155	0.840093
1.28726	2.58695	0.843694
1.1069	3.20265	0.591419
1.15728	3.14997	1.06022
1.03787	3.06616	0.946685
2.03528	2.04915	0.913213
1.98392	1.69679	1.13014
1.44332	2.36167	1.0971
1.42034	2.13046	1.21452
1.13958	2.1932	1.22024
0.904512	2.47901	1.20059
0.943603	2.4357	0.857212
0.960541	2.03289	1.57259
0.967438	2.06764	1.24393
1.13287	1.57908	1.37941
0.814824	2.24149	1.40646
1.24084	1.45722	1.35108
0.912905	1.20632	1.19652
1.10515	1.59477	1.18719
1.73897	1.3843	1.02375
2.31374	2.13473	1.25067
1.00182	1.9366	1.05782
1.05771	1.64818	1.34868
1.47017	1.61891	1.16775
1.13769	1.57398	0.759397
1.22067	1.21306	1.39918
1.58159	1.54791	1.33804
1.04369	1.32207	1.21799
1.33442	1.51277	1.4151
1.10401	1.45714	1.07507
2.1381	1.5224	0.962007
0.934594	1.60061	1.15107
1.53266	1.50854	0.998721
1.36861	1.20273	1.52129
1.34621	1.45276	1.05508
1.90851	1.55099	0.989333

## Sheet: RFP
normalized_budtip	normalized_budneck	normalized_damage_site
2.44516	4.14131	0.570201
2.75587	3.86734	0.539451
3.65476	4.08148	0.478908
1.82585	3.06014	0.765339
2.5617	2.44406	0.565495
2.37795	1.75562	0.396958
2.86314	1.55767	0.306672
3.39605	1.20929	0.456724
6.01403	1.41424	0.603125
3.47346	1.64443	0.499238
4.23833	1.34534	0.826814
3.70294	1.27593	0.814918
4.63546	1.33672	1.31979
3.48402	1.59667	1.95907
3.68688	1.02767	0.948467
3.77081	1.58005	1.84646
5.4901	1.43919	1.10017
5.52379	1.39743	1.20982
6.54862	1.3663	1.18283
4.35904	1.45096	1.17574
6.37194	1.40706	1.45184
4.42684	1.54924	2.58839
3.78792	1.41897	1.48987
3.92719	1.88541	1.85353
3.54143	1.74133	1.9753
3.06634	1.39492	1.34204
3.04057	1.60046	1.81804
3.96837	1.43449	2.61964
3.99113	1.5025	2.493
4.10269	1.3805	1.61329
4.58957	1.38317	1.70166
4.83524	1.55617	1.86063
5.06972	1.39575	1.5188
5.6447	1.485	1.83148
5.26107	1.43562	1.64256
4.67955	1.50774	1.5828
4.26523	1.39992	2.06314
4.82699	1.38644	1.42255
4.51301	1.29488	1.48435
5.59919	1.278	1.6445
4.88126	1.22855	1.34684
3.58052	1.40583	1.8478
2.84015	1.45834	1.95126
2.62129	1.73559	1.67957
2.8158	1.88802	1.72251
2.98383	1.96538	1.79369
3.98645	1.73908	2.59898
3.24539	1.78834	2.40383
2.99724	1.76402	2.83264
3.59374	2.02524	2.54585
4.36063	2.00365	3.02855
4.31643	1.66992	3.78151
4.00829	2.20271	4.14418
3.38407	2.02199	4.20807
4.22059	1.97338	3.46441
6.44178	1.80507	3.84433
4.45535	1.59441	2.3494
4.23258	1.60341	3.05627
3.3378	1.49446	3.33456
2.69316	1.99089	2.78746
3.40747	2.75033	2.82416
2.36943	2.10482	2.60874
3.58852	2.04368	2.13381
3.82062	2.14529	2.80072
2.13163	2.42372	2.62075
2.3331	2.15948	2.24749
2.15815	2.13412	3.48745
2.13465	2.02612	3.33886
1.94038	2.02053	2.70757
2.99632	1.71598	4.15001
2.20575	1.95624	4.11083
1.98137	1.80543	2.94873
3.75321	1.61071	3.22776
1.97358	1.71257	3.11569
2.02074	1.8279	2.90516
2.04602	1.75096	3.61284
2.33637	1.778	2.76678
2.38675	1.39657	2.38206
2.5716	1.56466	2.08798
2.1776	2.24319	2.74226
2.37696	1.67646	2.51182
1.74258	1.73642	2.53449
1.87783	1.31492	2.35395
1.2436	1.16992	2.81363
2.50701	1.50486	2.80735
1.06879	1.50251	3.44583
2.19295	1.52561	2.33115
2.51311	1.74338	2.40633
1.45786	1.45867	3.2538
1.14946	1.94005	1.83574
2.37479	1.40457	3.64674
2.90901	1.55855	3.06577
1.36464	1.49794	2.34771
