# Supplementary material for: Large-scale identification of plasma membrane repair proteins revealed spatiotemporal cellular responses to plasma membrane damage
Source: eLife. 2026 Mar 10;14:RP108585. doi: 10.7554/eLife.108585 (PMC12975127; doi:10.7554/eLife.108585)
Supplement: Figure 3—source data 1. [file elife-108585-fig3-data1.zip › FIgure_3–Source Data/FIgure_3C–Source Data/Exo70-mNG_Ede1-mSCI_005_normalized.xlsx]

## Sheet: GFP
normalized_budtip	normalized_budneck	normalized_damage_site
9.25171	1.4008	0.555154
9.16662	1.36673	0.551778
13.4237	1.40644	0.476668
13.368	1.30986	0.533478
11.9117	1.18758	0.644276
12.7098	1.26609	0.746978
13.8778	1.31894	0.794498
11.9366	1.21417	2.67787
10.8798	1.09345	2.42151
8.79269	1.07481	4.94864
6.68573	0.991085	3.45279
3.53681	1.07586	5.02383
0.844677	0.975635	4.78135
0.640972	0.800125	8.2572
1.00448	0.854789	8.65814
1.14399	0.868223	7.05692
0.644281	0.95429	9.71675
0.831363	0.84502	9.4937
0.760244	0.953321	9.70221
0.772455	0.881367	8.03663
1.0625	1.03426	5.89654
0.628436	0.967612	6.52564
0.762573	0.83836	6.82623
0.763508	0.887762	7.74935
0.545335	1.01639	5.49871
0.804747	1.10696	4.51018
0.912069	1.14046	5.00639
1.21876	1.10925	4.437
1.01801	1.00197	4.19142
0.967651	0.833913	3.30631
1.27526	1.05835	2.73021
0.802841	1.11252	2.7977
0.685027	1.08813	2.73755
1.02802	1.11655	3.1296
1.02486	1.10321	2.21409
1.73246	0.939106	2.8967
1.19937	1.08743	2.10551
1.88415	1.17629	2.0184
2.36643	1.08225	1.85285
1.50922	1.08851	2.34046
1.28881	1.07228	2.10062
1.71793	1.05039	2.40147
1.12736	1.15847	2.02353
1.42215	1.17036	1.59738
1.10977	1.15796	2.22394
0.910655	1.11478	1.63749
1.00705	1.17117	1.44711
1.32005	1.12069	1.75843
0.854836	1.31219	1.54729
0.698457	1.21479	1.34988
0.740045	1.15916	1.48828
0.626046	1.01477	1.45095
1.18374	1.10741	1.52741
1.08208	1.04781	1.69732
1.07143	1.031	1.84295
0.892735	1.24095	0.954389
0.632266	1.06467	1.16098
0.717875	1.26262	1.04969
0.946412	1.28526	0.946758
0.883364	1.30077	1.01026
0.780933	1.1105	1.35803
0.96123	1.08743	1.11862
0.496449	1.18042	1.14251
1.04339	1.09251	1.26436
2.02932	1.08712	0.809467
1.6243	1.21338	0.89712
0.966244	1.18997	0.926451
1.03314	1.03238	1.16227
0.760531	1.04814	1.24156
1.57805	1.15829	0.861203
1.93675	1.02699	1.07183
0.680246	1.1799	1.27868
0.905717	1.18257	0.901377
0.726671	1.10943	0.880698
0.533329	1.06005	1.06268
0.486838	1.11482	1.62862
0.734915	1.07023	1.10406
0.992208	1.03635	0.994459
0.532977	1.12458	0.987628
0.747329	1.09499	0.966427
0.652534	1.11045	0.974133
1.05808	1.15219	0.81933
1.51572	1.08645	1.09968
0.959206	1.04844	1.01739
1.06415	1.05826	0.949287
1.80966	0.966817	0.935058
1.06084	1.1272	0.938292
1.36183	1.05884	1.06239
1.24697	1.0358	0.894388
1.11646	0.997548	1.2943
1.77932	1.15568	0.963859
1.32328	1.08197	1.86226
1.4542	1.40538	1.09317

## Sheet: RFP
normalized_budtip	normalized_budneck	normalized_damage_site
1.37198	3.82472	0.383219
1.40932	3.76717	0.357447
1.7456	3.95671	0.339537
1.82987	3.58896	0.408449
2.26175	3.53251	0.591167
3.35681	3.48111	1.15308
3.38611	3.51983	0.711831
3.77098	2.92091	0.800481
3.65906	2.6357	1.12021
5.23737	2.41302	1.26317
5.87154	2.08377	1.63074
5.92765	2.16059	1.04204
4.31681	2.0302	1.10647
5.78248	1.78425	0.803664
6.90743	1.40582	1.41635
6.56216	1.68153	1.1415
6.32035	1.54616	1.1954
5.00691	1.33814	1.47992
5.22032	1.50001	1.19034
4.66853	1.23885	1.93867
4.5353	1.34522	2.19165
3.3615	1.20198	2.37732
3.4779	1.08003	1.90799
2.9677	1.03107	1.91974
2.69547	1.17522	2.00003
4.18328	1.18209	2.6381
3.10196	1.30195	2.01045
3.4951	1.34191	4.38043
2.02821	1.19138	3.71013
1.73745	1.42126	2.92572
2.07513	1.01191	4.11649
1.8796	1.05479	3.7735
1.8965	1.17241	2.81637
1.63169	1.22289	2.63805
2.23215	1.03439	3.54644
3.4974	0.936379	2.73885
2.67364	0.908243	3.78713
2.09964	1.02552	2.53359
1.75623	1.23223	3.41131
2.17359	1.14572	2.40499
4.15851	0.942541	2.61775
1.97908	0.947373	3.48178
2.4806	1.05142	4.88392
2.53991	1.03484	3.93972
3.7008	1.07104	4.36151
1.83701	0.971407	4.77838
1.81246	0.951452	3.90448
3.36241	1.02178	3.68434
2.0152	1.07415	4.36541
1.0315	1.23817	3.86031
1.11652	1.01272	4.20255
1.10654	0.931052	4.78701
2.25409	1.04332	2.93601
1.75409	1.01649	4.12818
1.32174	1.08056	2.67236
1.91936	0.959104	2.82683
1.67643	0.875577	3.22186
1.5819	0.9521	2.49631
1.08853	1.12506	2.41747
1.01627	1.13216	1.90452
1.4132	1.03577	1.90386
0.742331	1.24836	1.39744
0.980688	1.11659	1.91521
0.783831	1.02494	1.91211
1.27965	1.21	1.31014
1.48506	1.18102	1.53619
1.81511	1.05752	1.61434
1.79797	1.01237	1.92824
0.950781	1.09797	1.94315
1.13041	1.15571	1.39835
1.71452	1.00737	2.28099
1.18591	1.12629	1.53211
0.943507	1.40633	2.78528
0.772526	1.20253	1.35033
0.522218	1.38566	1.15738
0.383488	1.17839	1.43526
0.873439	1.16787	2.128
1.36662	1.03381	1.03345
0.607278	1.06592	1.32565
1.13922	1.10474	1.1743
0.791597	1.07988	1.50094
0.903298	1.19338	1.46385
0.923849	1.28423	1.08946
1.73551	1.046	1.05827
1.72054	1.28843	1.85314
1.96804	1.13105	1.394
1.18098	1.14494	0.876561
1.19124	1.06665	1.57603
1.6322	1.15247	2.07844
1.78377	0.95978	1.39703
1.52549	1.53836	2.79684
3.1126	1.25494	1.22986
1.70993	1.81202	1.9134
