# Supplementary material for: Large-scale identification of plasma membrane repair proteins revealed spatiotemporal cellular responses to plasma membrane damage
Source: eLife. 2026 Mar 10;14:RP108585. doi: 10.7554/eLife.108585 (PMC12975127; doi:10.7554/eLife.108585)
Supplement: Figure 3—source data 1. [file elife-108585-fig3-data1.zip › FIgure_3–Source Data/FIgure_3C–Source Data/Exo70-mNG_Ede1-mSCI_006_normalized.xlsx]

## Sheet: GFP
normalized_budtip	normalized_budneck	normalized_damage_site
4.64996	1.06009	0.68547
5.57838	0.988653	0.571645
8.09328	0.904251	0.443015
5.88523	1.0237	0.563426
5.5202	1.00782	0.552367
5.25527	0.878426	0.679178
6.07692	0.889247	0.951233
3.12721	0.999275	0.741278
4.96787	0.877389	2.14603
2.36177	1.05458	3.6569
2.29504	0.980676	6.94099
1.58844	1.04495	7.74527
1.25209	0.889831	8.94717
0.700586	1.24143	9.08664
1.02849	0.996888	7.02548
0.829305	0.900012	9.08523
0.792144	0.934014	9.12131
0.881926	0.933234	6.7607
0.85039	1.01873	7.7699
0.983009	1.02256	6.03008
1.10285	0.904509	6.71507
0.95308	1.1021	4.69295
1.13305	1.16008	3.35595
1.01021	0.977902	2.40337
0.795978	0.974353	2.45742
0.947574	0.934373	3.65158
1.03621	0.89651	4.04825
0.70974	0.978613	3.29801
1.31884	0.965447	3.33232
0.833648	1.05166	2.26705
0.986548	1.08638	2.86501
1.41546	1.17177	2.21176
1.43489	0.928657	2.74489
1.3843	1.05389	1.39664
1.48766	1.17241	1.63457
1.5408	1.11824	1.80374
1.51563	1.08125	1.40785
1.25853	1.20965	1.31607
0.773681	1.1022	1.1565
0.966465	1.39803	1.35628
1.12983	1.15633	1.52051
1.30533	1.15663	1.85769
1.52697	1.13888	1.23192
1.51219	1.0176	1.47543
1.85422	1.04608	0.96724
1.15026	1.07256	1.38268
1.36517	1.08159	1.10309
1.4428	1.09998	1.0048
1.39812	1.02117	1.42348
1.29503	1.14835	1.04676
1.07332	1.0905	1.41343
0.911189	1.15365	1.09876
1.42992	0.883384	1.33042
1.45076	1.09048	1.21986
1.28873	1.00451	1.42135
1.26536	1.05017	1.09757
0.978772	1.09656	1.06984
0.983743	1.11263	1.37865
1.04117	1.00232	2.57546
1.17829	1.16016	1.10602
0.921428	1.02091	1.0739
1.37356	1.21513	1.04171
0.966845	1.23168	0.888778
1.3027	1.06961	1.44356
1.52059	1.11801	1.06108
1.88067	1.19435	1.4821
1.03222	0.956299	1.31836
0.988277	1.22243	0.969316
1.39236	0.940578	1.12145
1.12198	1.146	1.06269
0.864931	1.17599	1.10627
1.66358	1.08722	1.3561
1.65804	0.997951	1.34677
1.56417	1.01874	1.55802
1.7475	0.937391	0.964337
2.37564	0.836598	1.14786
2.73708	1.04302	0.974299
2.31159	1.03657	1.08466
2.75764	0.960298	0.902858
4.17232	1.01714	0.656978
4.08542	0.968461	0.709052
3.95113	1.18311	0.652984
3.94328	1.08487	0.553872
5.35362	0.794561	0.564284
6.01703	0.834438	0.717728
5.38426	0.735341	0.508346
5.33341	0.750186	0.740904
5.49315	0.759012	0.797052
5.82531	0.876971	0.713594
6.70723	0.751911	0.759968
7.12379	0.862709	0.72495
7.91817	0.746504	0.771233
7.16316	0.922058	0.74582

## Sheet: RFP
normalized_budtip	normalized_budneck	normalized_damage_site
1.49587	4.27419	0.254987
1.14567	4.34804	0.262548
1.28756	4.64712	0.270471
1.74069	3.5185	0.485763
1.54682	3.69179	0.39563
1.45945	3.07684	0.452613
2.08627	3.00192	0.960988
2.74477	2.84912	0.835955
3.72461	2.36452	1.19417
3.21552	1.8357	1.55398
3.29261	1.86532	1.80914
5.43559	1.45979	1.40175
5.43915	1.45207	2.0094
4.88763	1.82004	1.42498
4.88922	1.24162	1.60806
6.23718	1.42431	1.44836
3.70055	1.5211	1.68432
4.75353	1.39809	1.04913
3.64127	1.31524	1.55232
3.08942	1.4731	1.62734
3.46904	1.2938	1.78376
3.4754	1.2749	1.5554
3.74972	1.27418	1.20881
3.01142	1.07512	1.95488
2.02766	1.2009	2.43974
2.89673	1.13648	2.1733
2.24206	1.16243	2.73824
2.41857	1.25884	2.55854
1.91102	1.21974	3.25302
1.1929	0.98817	2.45646
1.6554	1.24092	3.34118
1.56894	1.17013	3.49245
1.55265	0.902677	5.29403
0.849267	1.3185	5.03643
1.5564	1.31572	3.75749
1.46857	0.75011	2.76297
1.75864	0.90216	3.98021
0.792802	1.06307	3.72139
0.615064	1.10642	3.43516
0.69892	1.23486	3.3948
0.575637	1.07906	4.16597
1.01359	0.965147	5.1354
1.33474	1.19647	3.35395
1.66846	1.00685	3.19086
0.833325	1.36204	3.62159
1.89526	0.985848	2.2232
1.60661	1.08467	2.83602
1.24015	1.10565	2.79711
0.77265	1.27192	2.24194
1.82504	1.31355	3.11654
1.56453	1.10855	3.75717
1.95967	1.42044	1.8267
0.678634	1.5775	2.49513
1.41212	1.15885	2.07066
1.56489	1.03451	1.26989
1.81578	1.04691	1.84694
1.48902	0.940586	2.30463
1.255	0.815274	2.72902
1.26833	1.24443	2.27032
2.01741	1.48617	1.90576
1.491	0.8987	2.00323
1.2115	1.0011	2.02879
1.51432	1.09376	1.64546
1.51917	1.08259	0.933027
2.51237	1.25787	1.9098
2.74501	1.28848	1.54149
2.38532	1.49122	1.74523
1.32416	1.44527	1.39357
1.96865	0.956205	1.28366
1.82022	1.10441	1.63596
2.03667	1.04341	2.40483
1.29714	1.22541	2.0455
2.13133	1.23622	2.30788
1.61464	1.15882	1.79538
1.38919	1.27722	1.0868
1.3122	1.4088	1.52545
1.6006	1.35386	1.76399
1.22308	1.63339	3.04674
1.4448	1.47486	3.30733
2.32202	1.72951	1.28305
1.63311	1.68099	1.21132
1.54375	1.55262	1.47154
3.0669	2.02773	1.63391
2.25262	1.79108	1.73093
1.62352	1.75862	1.00785
2.47285	2.20747	1.41731
3.59817	2.04737	1.4019
1.46283	2.04907	1.46374
1.99853	2.32604	1.07944
1.98855	2.5129	1.22982
1.94913	2.54576	0.875836
2.38817	2.27084	0.854095
1.60478	1.9929	0.976304
