# Supplementary material for: Large-scale identification of plasma membrane repair proteins revealed spatiotemporal cellular responses to plasma membrane damage
Source: eLife. 2026 Mar 10;14:RP108585. doi: 10.7554/eLife.108585 (PMC12975127; doi:10.7554/eLife.108585)
Supplement: Figure 3—source data 1. [file elife-108585-fig3-data1.zip › FIgure_3–Source Data/FIgure_3C–Source Data/Exo70-mNG_Ede1-mSCI_007_normalized.xlsx]

## Sheet: GFP
normalized_budtip	normalized_budneck	normalized_damage_site
8.29744	2.05363	0.699711
7.71632	2.04545	0.765332
10.4446	2.27956	0.606213
7.28605	2.06334	0.91378
6.0728	1.88146	0.710768
4.70819	2.49914	0.723152
5.27045	1.55309	0.859354
3.91405	1.32673	1.16543
4.41287	1.27749	1.41818
3.06929	1.23425	5.28086
2.42185	1.28856	6.00018
1.90316	1.39505	5.46885
2.19065	1.31294	5.38697
1.90911	1.57875	3.31731
1.63583	1.64089	1.50666
1.85609	1.58018	1.95031
2.23226	1.49631	1.51498
2.12081	1.41572	1.23681
3.46153	1.36313	1.69661
2.41116	1.70922	1.31499
4.0787	1.56483	1.1733
2.8584	1.78959	1.14139
1.99979	1.58976	1.49156
2.78565	1.5403	1.17272
2.17674	1.69265	1.52709
1.2396	1.45568	1.82024
2.09395	1.61065	1.39666
2.33533	1.41499	1.61583
1.5547	1.61797	2.11207
2.89399	1.32088	1.29107
2.356	1.41711	1.33902
3.98332	1.56313	1.2819
1.90946	1.46505	1.4672
2.07689	1.55464	1.37816
1.99314	1.53392	1.57733
2.49476	1.54132	1.26836
2.10263	1.41868	1.27848
1.80438	1.4015	1.5929
1.92217	1.44457	1.24366
1.55228	1.31291	1.19775
1.49713	1.39729	1.16154
2.26023	1.34227	1.35184
1.9413	1.47748	1.18744
1.99955	1.58542	1.24958
1.71791	1.5292	1.21768
1.92064	1.50658	1.26015
1.9362	1.32819	1.14647
1.35767	1.48553	1.22333
1.85222	1.37486	1.31205
2.15877	1.15563	1.07625
1.2292	1.20712	1.29812
1.88357	1.26079	1.26568
1.29237	1.45335	1.3005
1.89095	1.52564	1.33815
3.39386	1.53914	1.15796
1.13116	1.27644	1.68107
0.986933	1.20002	1.31237
1.37827	1.21016	2.28603
1.01889	1.33159	1.27547
0.584761	1.55976	1.26586
0.990812	1.26262	1.32015
1.3503	1.41538	1.17681
1.15363	1.13781	1.18084
1.46574	1.4946	1.00119
1.60453	1.15904	1.30486
0.978854	1.1279	0.902335
1.51627	1.26745	1.10579
1.37616	1.12092	1.11515
1.04382	1.10168	1.13856
1.37379	1.10537	1.30434
0.956499	1.22553	1.04925
1.51731	1.07288	1.53034
1.27278	1.14239	0.8838
1.16749	1.11607	0.945039
1.02093	1.07314	1.07023
0.845532	1.18877	0.965705
0.894301	1.10788	1.40285
0.771765	1.16905	0.886924
0.820316	1.13525	1.04211
1.31296	1.07704	0.957061
1.21325	1.0782	0.974009
1.81012	1.05633	1.06777
1.26885	1.06375	0.996708
1.19701	1.05822	1.31667
1.05953	1.3118	1.05082
0.827642	1.24773	1.09817
1.01571	1.00391	1.61657
0.921022	1.1112	1.38793
0.970274	1.07208	1.14065
1.56312	1.21802	0.891522
1.63984	1.09923	1.16884
1.44667	1.11301	1.12295
1.06931	1.05888	1.65954

## Sheet: RFP
normalized_budtip	normalized_budneck	normalized_damage_site
2.53039	4.68575	0.728379
2.49773	4.75565	0.585301
3.32207	4.83803	0.451944
3.13159	4.62931	0.622949
3.40991	4.20417	0.936717
4.04939	4.45683	0.64893
4.55799	4.00513	0.841752
4.53659	3.74165	0.484722
4.67409	2.98181	0.772705
5.18584	2.72382	1.11896
6.54035	2.75426	1.35201
6.19097	2.46201	1.65946
4.58353	2.25321	1.23552
4.65643	2.15221	1.67386
5.15185	1.84356	1.56223
5.08797	1.77059	2.03942
5.11245	1.71052	1.88346
4.63552	2.0838	1.79037
4.3675	1.85681	1.32376
4.86028	1.71568	2.65782
4.82665	1.97106	2.38451
5.00647	1.89279	2.74468
5.02407	2.09953	3.0653
5.33415	1.86407	2.15209
4.80315	2.04366	2.02389
5.8277	1.95283	1.95082
5.75788	1.81396	1.93814
4.47535	1.78166	2.23963
4.43304	1.8945	2.09589
3.67746	1.76899	2.53993
3.4932	1.53492	2.10476
3.38907	1.48703	2.04141
2.54873	1.45928	1.99236
4.09036	1.46852	2.23011
4.30121	1.3647	2.17122
3.15592	1.28405	2.73262
2.98672	1.38219	2.44596
3.97814	1.46442	2.56451
4.86433	1.66104	2.1465
4.5683	1.8421	1.71761
4.81685	1.44921	1.45223
3.77987	1.38945	1.74229
3.31176	1.54685	2.39308
4.39352	1.34434	2.64066
4.09917	1.39707	2.3374
3.14061	1.46161	2.22262
2.25536	1.49453	2.02652
2.30578	1.55611	1.28064
2.43416	1.55999	2.2619
2.2704	1.45105	2.55025
1.76963	1.30381	2.3787
2.95721	1.39066	2.63815
2.2248	1.34802	2.25668
1.97695	1.36757	2.63375
1.98428	1.39174	1.72947
2.20107	1.74426	1.53222
2.42058	1.75993	1.53946
1.66149	1.47375	1.88079
1.74625	1.24158	3.66489
2.62149	1.03922	2.75277
1.64557	1.27687	2.82037
2.40014	1.2217	2.95131
1.18624	1.21155	1.55882
2.06863	1.25239	1.44637
2.50211	1.51959	2.1268
2.16575	1.31766	2.09641
2.02583	1.088	2.08836
1.50375	1.45238	2.58893
1.96309	1.2	1.60255
2.40992	0.955943	2.03215
1.42236	1.05499	2.62055
1.85768	1.11823	2.34334
1.56142	1.29157	2.03704
1.76258	1.10437	1.91003
1.65807	1.00133	1.68468
1.26646	1.49046	0.964465
1.94376	1.40203	1.08537
1.4853	1.24639	1.37781
1.2548	1.10553	1.71255
1.32583	1.16951	1.85987
1.98319	0.837941	1.90032
1.93297	0.903817	1.9823
2.49227	1.49094	0.884296
2.20815	1.37613	1.80463
1.71263	1.17107	2.42127
1.42557	0.991464	1.68241
2.4791	0.972756	1.05038
2.84491	1.26582	1.82311
1.59215	1.21368	1.22914
1.32131	1.24992	1.25828
1.38943	1.16086	2.05463
1.14385	1.33878	2.00232
1.45308	1.4978	1.25659
