# Supplementary material for: Large-scale identification of plasma membrane repair proteins revealed spatiotemporal cellular responses to plasma membrane damage
Source: eLife. 2026 Mar 10;14:RP108585. doi: 10.7554/eLife.108585 (PMC12975127; doi:10.7554/eLife.108585)
Supplement: Figure 3—source data 1. [file elife-108585-fig3-data1.zip › FIgure_3–Source Data/FIgure_3C–Source Data/Exo70-mNG_Ede1-mSCI_008_normalized.xlsx]

## Sheet: GFP
normalized_budtip	normalized_budneck	normalized_damage_site
4.89333	0.825054	0.636007
4.47752	0.844577	0.803151
7.22302	0.961955	0.593877
7.27816	1.11857	0.651427
8.50322	1.00222	0.735141
8.24728	0.851487	0.708788
3.64617	1.36859	0.642734
5.86907	1.06903	1.95694
2.92244	1.65531	1.9819
1.29314	1.8851	5.24226
1.85034	1.29934	6.04106
1.20409	1.41851	3.89763
1.23674	0.987044	5.84623
0.828287	1.36063	4.00044
0.750136	1.20473	3.69696
1.05763	1.26035	4.19129
0.901689	0.97588	4.13517
0.845912	1.13169	1.85446
0.853065	1.33662	1.59477
0.897559	1.275	1.73252
0.974235	1.3426	1.77511
1.17479	1.05985	1.27056
1.04849	1.33858	1.59086
1.03175	1.34143	1.344
0.925539	1.20124	1.21889
1.2194	1.30042	1.48013
1.16983	1.28811	1.27575
1.20843	1.05993	1.70398
0.903596	1.34684	1.38021
0.834542	1.00537	1.17742
1.03059	1.04786	1.28503
0.985653	1.1216	1.08298
0.936492	1.25819	1.08416
1.07532	1.23889	1.09298
1.06	1.16387	0.926955
1.23003	1.14021	0.959947
0.708278	1.13145	0.866096
0.913833	1.22464	0.999062
0.655571	1.14882	1.22593
0.726976	1.25757	1.22624
1.12674	1.16689	1.05811
1.20535	1.1029	1.05804
1.21139	1.06364	1.00967
0.891373	1.15022	1.24506
1.01222	1.07597	1.44353
1.36064	1.1074	1.55866
1.13931	1.18238	1.36512
0.626594	0.947956	1.44452
0.564991	0.965469	1.19982
0.845901	1.19048	1.06278
1.32734	1.19139	1.39415
1.00545	1.29164	1.17891
0.984809	1.13862	1.43844
0.815699	1.18125	1.46282
0.872863	1.07092	1.14806
1.11722	1.00826	1.28334
1.24306	1.11049	0.942071
1.02263	1.14489	1.1975
1.2746	1.04258	1.14704
1.09959	1.14009	1.39049
1.0965	0.971669	1.34708
1.06334	0.975373	1.20241
1.07422	1.08935	1.12985
0.933468	1.23132	1.15022
0.923362	1.0364	1.08171
1.2471	1.30032	1.10951
1.78203	1.10857	1.03682
1.18423	1.04988	0.983194
1.33297	0.908739	1.06837
1.25747	1.28305	1.04404
1.12435	1.16462	0.951622
1.81607	1.07482	0.896349
1.87639	1.28528	0.751936
1.50202	1.37994	1.138
2.42438	1.08801	0.932071
2.06605	1.23854	0.85023
1.92054	1.24865	0.776481
1.88992	0.994188	0.909916
2.47664	1.20947	0.747601
2.68942	1.04026	0.844871
2.06174	1.17942	1.01865
2.79102	1.30356	0.899975
3.81768	1.22639	0.75348
3.91977	1.10972	0.920205
3.41753	1.11017	0.925582
2.89122	1.08741	0.806754
2.31651	1.01147	0.980366
2.88765	1.01965	0.779446
1.74691	0.925625	0.913335
2.48836	0.879087	0.732085
4.98722	0.808513	0.66058
4.51919	0.988825	0.644978
3.7157	0.987543	0.730985

## Sheet: RFP
normalized_budtip	normalized_budneck	normalized_damage_site
0.997676	4.21957	0.906248
1.11613	4.35456	0.85145
1.03504	4.37651	0.401354
1.10956	3.62299	0.708291
1.3427	3.26068	0.620671
1.4323	3.2119	0.807024
1.67155	2.55282	0.936199
2.12137	2.66602	0.641066
1.58174	2.28961	0.970518
2.28389	2.02183	1.0716
3.03426	2.20338	1.07058
4.85863	1.78263	1.2551
4.77658	1.66926	1.31069
4.51819	1.54401	1.50135
3.87326	1.61619	1.86727
4.18005	1.5849	1.37307
3.07102	1.8883	1.47249
3.07055	1.61021	1.8664
2.60802	1.42129	1.549
2.43072	1.47285	1.76906
2.93331	1.4183	2.45325
2.12921	1.60794	2.06962
2.32749	1.739	1.7935
1.73485	1.30044	1.63875
1.70186	1.46065	2.20873
2.12441	1.42885	1.27029
2.4668	1.64054	2.11702
1.35597	1.5845	2.73926
1.60289	1.29243	2.37251
2.95492	1.6398	2.29888
1.79651	1.45185	1.69548
1.91753	1.35941	1.64685
1.26595	1.44105	1.55037
0.986287	1.53613	1.30732
1.57302	1.55191	1.99704
1.81321	1.49182	1.85263
1.70815	1.46848	1.49407
3.05675	1.60989	1.81176
1.59576	1.3675	1.52382
1.25656	1.69478	1.23822
1.94066	1.58991	1.62925
1.33255	1.32652	1.82739
1.33623	1.44421	1.27898
1.38869	1.4426	1.2203
0.844319	1.46262	1.63459
0.999825	1.54114	1.47807
1.37258	1.55402	1.69538
1.27093	1.35025	1.6753
0.730927	1.52594	1.58116
0.980107	1.2224	1.83818
1.88655	1.14486	1.76834
1.70487	1.21109	1.27
1.28282	1.50491	1.63119
1.0582	1.47441	2.08599
1.05666	1.35947	1.97368
1.31487	1.21561	2.11662
1.90305	1.29452	2.09114
1.54469	1.32866	1.33026
1.75308	1.58841	1.98549
1.83155	1.50946	2.13842
1.1915	1.33788	1.57404
1.12851	1.33082	2.29995
1.491	1.13826	1.8427
1.64279	1.20931	1.41644
1.37992	1.54852	1.31234
1.04056	1.09966	1.81096
1.18224	0.996052	1.88056
1.29885	1.09106	1.78876
0.930381	1.17826	1.44024
1.47984	1.23513	1.16914
0.733398	1.24012	1.1793
1.8206	1.05063	0.747089
2.59228	1.07473	1.55275
1.52393	1.00697	2.00417
1.40365	1.14198	1.95127
2.12442	1.20615	2.19396
1.11684	1.1438	1.26046
0.748073	1.39255	0.953112
1.0129	1.37269	0.826344
1.13878	1.62572	1.52987
2.17722	1.49355	1.52813
1.43707	1.52987	1.55423
1.01398	1.89987	0.843005
1.13297	1.83635	1.22108
1.6594	2.29413	1.47031
1.2032	2.40248	1.88067
1.92194	2.3971	1.68157
0.941936	1.99246	1.93878
1.14547	1.88866	1.17873
1.96312	2.18308	1.21055
2.01191	2.28706	0.808173
2.75066	2.55732	0.91382
2.06102	2.36932	0.963648
