# Supplementary material for: Large-scale identification of plasma membrane repair proteins revealed spatiotemporal cellular responses to plasma membrane damage
Source: eLife. 2026 Mar 10;14:RP108585. doi: 10.7554/eLife.108585 (PMC12975127; doi:10.7554/eLife.108585)
Supplement: Figure 3—source data 1. [file elife-108585-fig3-data1.zip › FIgure_3–Source Data/FIgure_3C–Source Data/Exo70-mNG_Ede1-mSCI_009_normalized.xlsx]

## Sheet: GFP
normalized_budtip	normalized_budneck	normalized_damage_site
6.352	0.80695	0.759897
5.53787	0.823849	0.812874
6.65212	0.764175	0.633534
3.57836	0.918692	0.776384
3.03957	0.831594	0.768679
2.64518	0.918247	3.53581
1.87619	0.93346	6.00187
1.72417	0.849042	3.87232
2.18161	1.38376	5.01185
1.44574	1.2135	4.46267
1.61854	1.10125	4.83892
1.459	1.07283	6.32055
1.27875	1.02486	4.46297
1.00682	1.09214	4.62427
1.1101	1.19809	7.10083
1.16882	1.14742	4.92144
1.15895	1.19217	7.07139
1.33895	1.15493	5.3865
1.02689	1.31848	3.69532
0.669787	1.29923	4.88123
0.691186	1.26672	3.792
0.740955	1.30612	2.86722
0.721864	1.21891	3.77666
0.771532	1.09166	4.39187
0.987339	1.10084	3.97335
0.994451	1.03965	3.2158
1.02785	0.892556	3.11331
1.07306	0.836395	2.6916
1.26791	0.838676	2.22373
1.14358	0.818877	2.31387
1.16357	0.902396	2.93512
1.21133	0.850977	3.41494
1.71192	1.19354	3.99509
1.42896	1.05104	3.83819
1.456	0.917862	3.77216
1.36332	1.07525	3.92534
1.16931	1.04072	3.81744
1.28235	1.20287	3.35705
1.32121	1.11846	2.97149
1.49994	1.21147	3.08483
1.76668	1.26206	3.62415
1.20534	1.16233	3.25987
1.18221	1.19784	3.10556
1.0346	0.959299	2.85591
0.940452	1.00437	3.11986
1.08809	1.30047	3.24002
1.11683	1.11839	3.88231
1.07311	1.36046	3.39882
1.09899	1.33599	2.6447
1.12838	1.38249	2.23898
0.886738	1.26963	1.80077
1.05902	1.18698	1.96323
1.22365	1.29205	1.94781
1.22755	1.28744	1.88152
1.27359	1.32895	1.42753
1.29138	1.19712	1.53594
1.66316	1.20849	2.18368
1.22134	1.17452	1.71096
1.7921	1.22816	1.64077
1.72369	1.19783	1.67202
1.20096	1.31741	1.73859
1.24581	1.16201	1.52675
1.07426	1.44875	1.41118
1.09655	1.05801	2.12286
0.91688	1.29409	2.01287
1.06531	1.38372	1.32864
0.876504	1.40849	1.27289
1.04312	1.16958	1.60473
1.27272	1.20555	1.15542
1.40038	1.2	2.19756
1.40777	1.13269	1.23418
1.53796	1.15905	1.06795
1.39625	1.05489	1.23874
1.60397	1.0772	1.25044
1.49874	0.957749	1.42227
1.23841	1.01994	2.79556
2.27898	1.02045	1.17703
2.35027	1.00448	0.847963
2.66644	1.06486	0.850709
2.47407	1.02261	0.862527
3.19205	1.05021	0.877271
2.68956	1.04622	1.07653
2.69231	0.910973	0.948624
3.22136	0.911768	0.813476
2.15604	1.02882	1.00517
2.7205	0.888747	1.05371
2.21224	1.00019	1.1644
2.96388	0.960924	1.0042
2.36727	0.872392	0.850082
3.57233	0.825355	0.91763
4.14053	0.93827	0.928689
2.75363	0.953016	0.702762
2.56972	0.881313	0.718896

## Sheet: RFP
normalized_budtip	normalized_budneck	normalized_damage_site
3.02808	2.79554	0.586433
2.17346	2.81415	0.780658
3.57382	2.79306	0.364992
3.89034	2.63878	0.489653
3.14589	2.25078	0.961916
3.16184	1.99938	1.6955
3.04612	1.89004	1.81988
4.07344	1.58776	1.55605
5.01687	1.53689	1.86301
4.49001	1.31843	1.34948
4.37163	1.40974	1.47869
4.01729	1.42677	1.84006
4.20833	1.46087	1.52235
3.43026	1.18218	1.53261
3.63368	1.22563	1.45734
3.62608	1.20058	1.33584
2.80614	1.48405	2.33475
2.70551	1.41026	1.71391
3.29555	1.51361	1.85397
3.93776	1.49163	2.47853
4.90098	1.32496	2.57478
4.34068	1.21923	2.69462
4.10924	1.23353	2.12386
3.51228	1.223	2.85925
5.3079	1.23299	2.70043
4.84833	1.20206	2.84533
5.00296	1.24531	3.11392
4.66988	1.20104	2.84562
4.9885	1.20148	2.51542
4.30945	1.13452	2.3672
4.08912	1.08175	3.17998
3.93353	1.13126	2.95171
3.92935	1.1533	2.90628
3.92904	1.17535	3.02689
4.00104	1.20782	2.86046
3.83104	1.18488	2.56581
3.97363	1.15228	2.58413
4.41581	1.15171	2.38683
3.73054	1.11729	2.0728
3.40532	1.14442	2.1284
3.00666	1.07069	2.69747
3.73854	1.29195	2.83762
4.35053	1.21532	2.84307
3.53063	1.28795	3.08885
3.20732	1.20449	3.1337
4.30273	1.12576	2.4295
3.86844	1.1868	3.36782
4.30651	1.23645	2.66745
6.7717	1.34441	3.63356
5.22341	1.43216	3.52764
5.23723	1.1935	3.15827
5.60199	1.01278	3.98282
7.00874	0.864536	6.76871
5.67023	1.15301	5.25256
5.25041	1.12628	4.40927
6.18046	1.1806	4.34002
6.71854	1.49677	3.4844
2.69982	1.395	3.69629
2.12184	1.34351	3.56116
1.196	1.54854	3.18584
1.86606	1.31262	3.77453
1.28213	1.5485	4.087
2.17744	1.13496	3.60318
1.67216	1.17198	2.52323
1.69016	1.38404	4.21054
1.08675	1.05764	3.8439
1.23076	1.11496	3.44311
1.35547	1.10382	3.17736
1.65139	1.37804	3.22228
1.28845	1.28066	3.65804
1.65817	1.19635	2.62968
1.74452	0.992573	2.59766
0.978079	1.46271	2.6843
1.34009	1.10428	2.53196
1.59094	1.17507	2.3123
1.43594	0.915583	3.66751
0.996305	1.16586	4.87301
1.46507	1.40916	4.4422
1.32482	1.35818	4.16613
1.14556	0.93148	4.73017
1.68956	0.918271	3.97955
1.72434	0.959414	3.8038
1.13528	0.980422	2.57286
2.058	0.906163	3.1832
2.55849	1.30249	2.96194
2.81758	1.27851	3.00521
2.54848	1.10217	2.78471
1.62238	1.22193	3.38139
2.86607	0.955154	2.70083
4.71729	1.07819	3.05382
2.67189	1.06782	2.62907
3.00985	1.35094	2.4516
2.39072	1.75777	3.07216
