# Supplementary material for: Large-scale identification of plasma membrane repair proteins revealed spatiotemporal cellular responses to plasma membrane damage
Source: eLife. 2026 Mar 10;14:RP108585. doi: 10.7554/eLife.108585 (PMC12975127; doi:10.7554/eLife.108585)
Supplement: Figure 3—source data 1. [file elife-108585-fig3-data1.zip › FIgure_3–Source Data/FIgure_3C–Source Data/Exo70-mNG_Ede1-mSCI_010_normalized.xlsx]

## Sheet: GFP
normalized_budtip	normalized_budneck	normalized_damage_site
4.10397	0.698168	0.614274
3.97524	0.79783	0.666529
4.351	0.851717	0.545353
4.56922	0.728311	0.649177
3.80494	0.842417	0.646869
3.24173	0.781753	0.70724
3.10651	0.990295	0.711323
3.30756	0.825939	1.33115
2.6903	0.875426	2.95942
1.31071	1.20897	5.72054
1.31366	0.918475	6.84168
0.960612	0.963587	6.11882
0.889955	0.852093	7.11852
1.22456	0.832703	7.75579
0.925912	1.17563	5.97976
0.709066	1.04143	7.86061
0.738203	0.956067	6.20057
0.706507	1.03509	6.7883
0.938606	1.12918	6.23172
0.799123	1.04259	4.71456
0.963505	1.00094	4.78706
1.19146	1.15332	4.18074
0.909548	0.923178	6.34377
0.719944	1.14044	5.17052
0.846845	1.06464	4.28512
0.512918	1.16052	3.29875
0.804329	1.46091	2.21256
0.888354	1.51204	3.12878
0.772196	1.47691	2.68746
0.842752	1.31311	2.6835
0.723031	1.56525	2.11693
1.3425	1.13893	1.79687
1.5564	1.19917	1.76737
1.08048	1.19746	1.94497
1.27705	1.11141	2.004
1.17292	1.19091	2.17994
1.17155	1.05746	2.60895
1.51818	0.982574	1.42687
1.15392	1.08357	1.65145
0.865879	1.07487	1.41073
1.14835	1.03338	1.36574
1.31412	0.923529	1.5274
1.2181	0.828433	1.90373
1.39571	0.878947	1.60522
1.18105	0.859259	1.27662
1.21655	0.934747	0.851103
1.02341	0.870069	0.924478
1.01252	0.821594	0.933145
1.20908	0.790248	0.946427
1.85203	0.786936	0.86173
1.6494	0.760723	0.750519
2.08482	0.758807	0.836726
1.69293	0.766558	0.559613
2.42877	0.746175	0.734673
2.22771	0.807962	0.760141
1.7785	0.738681	0.790943
1.64673	0.766976	0.809202
2.53784	0.719967	0.732988
2.13647	0.702676	0.674217
2.28716	0.717912	0.719492
3.29963	0.740647	0.740368
2.94587	0.744254	0.620815
2.05511	0.825286	0.705903
1.85894	0.716241	0.795263
2.6507	0.814423	0.855244
2.29862	0.762948	0.753396
3.16193	0.712197	0.803922
3.77769	0.747615	0.639453
3.37725	0.654099	0.735323
4.48795	0.653239	0.722249
2.7447	0.667399	0.665869
2.77785	0.700116	0.906194
2.37252	0.663834	0.822873
4.48749	0.629885	0.810989
2.63629	0.675605	0.638154
2.41496	0.676843	0.750187
2.02925	0.79957	0.762609
3.13935	0.804336	0.818713
2.40494	0.755119	0.832623
2.53313	0.82613	0.928537
1.93988	0.818118	0.84457
2.23705	0.727156	0.846917
2.84064	0.713068	0.770511
2.19489	0.688826	0.861943
2.50858	0.688229	0.815789
3.13892	0.723086	0.878627
2.43893	0.696578	0.573413
2.02312	0.655003	0.646584
2.22121	0.705983	0.667667
1.90998	0.772482	0.792622
2.86828	0.696646	0.692098
2.26702	0.687857	0.658225
2.35644	0.662002	0.702386

## Sheet: RFP
normalized_budtip	normalized_budneck	normalized_damage_site
1.32302	2.9736	0.706081
1.33366	3.07187	0.453567
1.46281	3.21745	0.297548
1.27602	2.43383	0.630571
1.97712	2.44624	0.655038
2.92823	2.20922	0.708722
3.61395	1.73292	0.839728
4.48261	1.66102	0.714802
3.59302	1.46108	1.42735
4.49476	1.54106	1.03976
3.83271	1.32139	1.1278
2.75815	1.4356	1.3585
4.32616	1.17117	1.30868
3.22451	1.20316	1.21779
3.19436	1.0711	1.03171
2.71042	1.11214	1.44288
3.09578	1.35177	1.12882
3.03183	1.33676	1.66189
2.17815	1.41956	1.68259
1.77045	1.25744	2.11435
2.55663	1.25546	2.17063
2.67586	1.39199	1.92704
2.6852	1.17516	1.95535
2.40888	1.30233	1.6411
2.74832	1.04599	1.84481
2.73263	1.07967	2.89142
2.18533	1.1596	2.90061
2.62761	1.07478	3.2887
2.10076	1.0393	4.333
1.50635	1.19328	4.40703
1.72447	1.07095	3.45642
1.82708	1.26352	3.73159
2.84722	1.34284	4.90721
2.69802	1.33771	3.88479
2.38646	0.987377	3.14744
1.41065	1.34109	2.85248
1.46207	1.28015	2.94185
1.2611	0.96236	2.62463
1.97018	1.00444	2.87585
1.49472	1.1912	2.32634
1.77765	1.26	2.68
1.25416	0.850434	1.89375
1.50553	1.00281	2.01324
1.56412	1.17372	2.07191
1.75095	1.05652	2.50977
1.04093	0.898364	2.2928
1.80865	1.0216	2.08332
2.23759	1.03105	2.28977
1.10257	1.0587	1.2272
2.19148	1.17749	1.38042
2.37541	1.30798	1.7962
1.55388	1.47721	0.521132
2.09351	1.12924	1.19017
1.95787	1.03348	1.8627
2.0702	1.10183	2.02626
3.08344	1.11787	3.00146
2.22239	0.980324	3.05767
1.96208	1.03947	2.71599
3.07154	0.759937	2.47766
2.75036	0.851563	2.33208
2.54972	0.956821	1.99214
3.158	0.937111	1.80652
2.68419	1.0185	2.11801
2.16488	0.824501	1.86021
2.4076	0.816178	1.2985
2.28576	0.895599	1.67618
2.09335	1.18824	2.25829
2.1881	0.854678	1.73964
2.3182	0.64669	2.10033
1.99678	0.984828	1.83864
3.46385	1.15386	1.42837
3.53949	0.651631	1.70872
3.31569	0.63655	1.65609
2.37944	0.619849	0.961634
3.9359	0.83396	0.997071
3.39087	0.986446	0.611468
3.12822	1.00152	0.766764
3.23506	0.963976	1.28497
1.66157	1.18397	0.968278
2.78702	1.28457	1.03193
2.9835	1.11801	0.986743
2.51032	0.957587	1.04082
2.07774	1.04848	1.2218
2.7931	0.911209	1.07189
3.15423	0.788353	1.60723
1.9615	0.841789	1.10715
1.67747	0.90118	1.78655
1.40828	0.856302	0.900402
1.98658	0.692505	1.22649
1.82043	0.81384	0.923279
1.7351	0.92651	0.821256
2.29568	0.805176	0.518289
1.60489	0.842542	0.922519
