# Supplementary material for: Large-scale identification of plasma membrane repair proteins revealed spatiotemporal cellular responses to plasma membrane damage
Source: eLife. 2026 Mar 10;14:RP108585. doi: 10.7554/eLife.108585 (PMC12975127; doi:10.7554/eLife.108585)
Supplement: Figure 3—source data 1. [file elife-108585-fig3-data1.zip › FIgure_3–Source Data/FIgure_3D–Source Data/20240306_Dnf1-mNG_Ede1-mSCI_001_normalized.xlsx]

## Sheet: GFP
	normalized_budtip	normalized_damage_site
-0.266667	4.09883	0.91662
0	6.12306	0.438909
1	6.8192	0.70921
2	5.25403	0.840864
3	3.89749	2.55265
4	4.51075	4.7519
5	5.23582	2.48637
6	3.837	3.33385
7	3.07215	2.52729
8	2.88994	4.13179
9	2.43996	3.17461
10	2.08276	3.60903
11	2.37042	3.75532
12	1.99774	3.51078
13	2.61621	3.81409
14	1.50899	3.70085
15	1.9415	4.15739
16	1.46942	3.55965
17	1.51199	2.42791
18	1.68707	2.06487
19	0.985786	2.57515
20	1.46905	2.18545
21	1.05921	2.46611
22	1.54683	2.51074
23	1.49141	1.59353
24	1.20756	2.29356
25	0.955034	1.69982
26	1.11621	2.48045
27	0.937808	1.23595
28	1.78548	2.27783
29	1.22528	1.89353
30	1.6085	2.42759
31	2.34148	1.62034
32	1.67421	1.89829
33	1.28149	1.35674
34	1.80901	2.01595
35	1.54677	2.12434
36	1.5615	2.22079
37	2.01692	1.1678
38	1.22785	1.46427
39	1.53544	1.41828
40	1.39793	1.44159
41	1.51367	1.80236
42	1.44492	1.21203
43	2.17202	1.52596
44	2.09051	1.12178
45	1.56444	1.17938
46	2.40808	1.67016
47	1.81111	0.889817
48	3.3685	1.23207
49	3.21931	0.636028
50	3.06547	1.24064
51	2.45018	0.89217
52	4.29844	0.777681
53	3.05564	0.551908
54	2.79442	0.470413
55	3.47266	0.526589
56	3.47399	0.419309
57	3.66991	0.554205
58	3.59655	0.62865
59	5.00219	0.756334
60	4.59028	0.994875
61	3.93654	0.542162
62	4.99171	0.844423
63	4.16348	0.414672
64	3.64878	0.305728
65	3.45586	0.6304
66	2.64264	0.431755
67	3.32741	0.524416
68	3.7777	2.07284
69	3.96088	0.39847
70	3.74825	0.610896
71	4.44356	0.53224
72	4.77313	0.670637
73	2.76761	0.425712
74	3.44352	0.564198
75	3.46164	0.679993
76	2.58991	0.448164
77	2.77284	0.73948
78	4.40326	2.31775
79	4.9123	0.604989
80	3.85378	0.547226
81	3.59916	0.769819
82	3.80152	1.23131
83	2.81488	0.883209
84	3.22912	0.787941
85	3.8069	0.470687
86	3.13251	0.526439
87	2.95495	0.661483
88	3.3119	1.21044
89	4.12326	0.67108
90	5.13135	0.655874

## Sheet: RFP
	normalized_budtip	normalized_damage_site
-0.266667	1.93407	0.699736
0	2.62234	0.438767
1	1.57842	0.680254
2	3.05751	1.23591
3	2.93339	1.43334
4	3.05445	1.7541
5	6.1116	2.34602
6	6.56535	1.03938
7	6.23273	1.92053
8	7.87145	2.26133
9	6.8815	1.00088
10	6.21733	1.52486
11	4.69407	2.13241
12	5.15535	1.55943
13	5.48508	2.33145
14	7.06032	1.94167
15	8.80986	1.87001
16	5.10442	2.22652
17	7.19023	2.17127
18	5.06302	2.88897
19	2.87744	2.79957
20	3.45852	3.27441
21	3.02124	2.79812
22	3.14357	2.59243
23	3.72565	1.78736
24	2.12443	2.04771
25	2.03843	3.68257
26	1.1458	4.41555
27	1.06255	3.67523
28	1.12782	3.50366
29	1.70085	3.38387
30	1.68578	3.29062
31	2.36505	3.00037
32	1.91386	3.25843
33	0.779669	1.07591
34	2.15189	1.33741
35	2.2975	2.73051
36	2.50627	5.28534
37	2.09672	3.48675
38	1.65613	3.49066
39	1.86784	2.23071
40	1.65921	1.68108
41	1.69756	2.61043
42	2.56366	2.98406
43	1.66258	1.81879
44	2.94311	0.997718
45	1.513	1.4687
46	1.53642	2.41782
47	2.49185	2.13626
48	1.27886	2.1746
49	2.36915	1.85142
50	2.70581	3.01127
51	2.67096	1.63498
52	3.68708	2.21035
53	4.1635	1.10689
54	2.50794	1.03516
55	4.00404	1.04552
56	2.30491	0.757924
57	3.32954	1.12745
58	2.60527	1.89196
59	2.8333	0.881999
60	3.15688	0.7624
61	2.94681	1.1317
62	4.08402	2.41096
63	3.03724	1.69005
64	3.26634	1.30205
65	3.75182	0.811652
66	4.6446	1.35058
67	4.41589	2.47566
68	4.73314	2.08491
69	5.9218	1.92562
70	6.13506	1.51876
71	3.28153	1.07218
72	4.52419	1.85342
73	2.91632	1.42662
74	5.51766	1.07908
75	3.85223	0.636865
76	2.38031	0.853119
77	2.93111	0.87469
78	2.35521	0.929213
79	3.48168	0.872332
80	3.95187	0.772072
81	3.87326	0.912201
82	3.56302	0.688452
83	3.50193	1.04198
84	3.4244	1.08295
85	4.29752	1.77493
86	3.7739	1.358
87	3.12259	0.794118
88	2.96004	0.931048
89	3.71911	1.22079
90	3.4309	1.46414
