# Supplementary material for: Large-scale identification of plasma membrane repair proteins revealed spatiotemporal cellular responses to plasma membrane damage
Source: eLife. 2026 Mar 10;14:RP108585. doi: 10.7554/eLife.108585 (PMC12975127; doi:10.7554/eLife.108585)
Supplement: Figure 3—source data 1. [file elife-108585-fig3-data1.zip › FIgure_3–Source Data/FIgure_3D–Source Data/20240306_Dnf1-mNG_Ede1-mSCI_002_normalized.xlsx]

## Sheet: GFP
	normalized_budtip	normalized_damage_site
-0.266667	3.85254	0.282498
0	4.38848	0.248551
1	3.76876	1.16015
2	3.67102	3.45915
3	4.62687	3.84306
4	3.51441	5.1101
5	4.372	5.18741
6	2.56087	7.31454
7	2.9193	6.46493
8	2.3149	5.51885
9	1.53648	8.14308
10	1.63372	8.15851
11	1.51485	7.52315
12	1.98854	8.6065
13	1.22798	7.57379
14	2.24241	6.63246
15	1.88689	6.94728
16	1.73268	6.85507
17	1.81357	6.13622
18	2.4437	4.99789
19	1.36028	5.47938
20	1.23083	4.77826
21	1.1443	5.16274
22	0.504306	4.1134
23	0.556168	3.44256
24	1.10161	4.6466
25	1.34388	3.0562
26	1.01779	3.23938
27	0.88715	3.57896
28	1.05506	3.93504
29	1.03344	2.65658
30	1.07824	2.94578
31	1.17406	1.97558
32	1.25197	3.41261
33	1.05674	3.60512
34	1.1873	2.96853
35	1.27634	3.23688
36	1.05043	1.97781
37	1.7392	2.82907
38	1.45275	2.66458
39	1.50075	1.48899
40	0.898931	1.43087
41	0.94829	1.58107
42	1.24433	1.63146
43	1.45296	2.41743
44	1.09148	2.22649
45	1.14972	1.37169
46	1.90039	1.05078
47	1.96583	1.16305
48	1.81289	1.22075
49	1.7983	0.933253
50	1.47366	0.689659
51	1.59481	0.989167
52	3.32478	0.788707
53	1.95186	0.554056
54	2.67225	0.659901
55	2.04773	0.735485
56	3.2609	1.65038
57	3.04796	0.862247
58	4.05629	0.700395
59	2.64865	0.802464
60	3.35584	0.755749
61	3.33973	0.809614
62	2.90932	0.827972
63	2.95007	0.576651
64	3.86699	0.563167
65	4.82	0.341476
66	3.97507	0.503457
67	4.83898	0.467994
68	2.54171	0.631985
69	3.15252	0.823074
70	4.13163	0.916672
71	4.41843	0.711132
72	4.30609	0.437074
73	3.54573	1.22042
74	5.85196	0.381348
75	3.81969	0.4436
76	2.71944	0.477877
77	2.59658	0.404542
78	2.43517	0.442999
79	3.17123	0.735303
80	3.40894	0.385912
81	3.29342	0.499027
82	3.60937	0.514745
83	2.7156	0.368926
84	3.22286	0.431012
85	3.61815	0.770161
86	3.49545	0.527489
87	4.49523	0.868362
88	2.52121	0.722141
89	4.19191	0.561645
90	2.95816	1.12807

## Sheet: RFP
	normalized_budtip	normalized_damage_site
-0.266667	2.80207	0.341504
0	2.75254	0.268677
1	2.01781	0.502252
2	4.07199	0.832076
3	5.08203	2.01522
4	3.74553	2.81664
5	4.33637	2.59634
6	5.41103	3.21926
7	5.48703	2.39468
8	4.69798	2.80058
9	5.63954	3.03
10	5.16883	3.10078
11	5.05927	3.02071
12	4.48143	4.4278
13	3.6611	2.88264
14	4.55156	2.56414
15	6.27382	2.17444
16	4.43295	2.22064
17	3.63095	3.50127
18	3.14851	2.89738
19	3.09844	2.2403
20	2.80078	4.54911
21	2.10423	3.6863
22	2.37016	2.49445
23	2.5976	3.91643
24	1.8831	3.68563
25	1.87595	3.54173
26	2.59136	2.98834
27	2.15364	3.48668
28	3.11394	2.78248
29	1.68111	4.20048
30	1.64871	4.36599
31	2.37839	3.78195
32	1.11094	4.69384
33	0.810163	4.04512
34	1.0634	4.60061
35	0.811488	6.22417
36	0.683704	6.26804
37	0.922237	8.06675
38	1.02184	6.31363
39	0.962697	4.59591
40	1.13709	3.89405
41	1.46181	4.12406
42	1.68745	4.46435
43	0.907839	4.08238
44	1.47223	6.39719
45	0.711646	3.49957
46	3.04629	3.03067
47	0.952402	3.72498
48	1.30129	4.45666
49	3.93986	2.8249
50	1.17343	2.11919
51	1.64567	4.57548
52	1.54875	4.02377
53	1.73325	3.3405
54	2.27273	1.73379
55	2.24663	1.6155
56	2.70835	2.83386
57	2.64256	3.64932
58	4.40197	1.62984
59	3.43949	2.66136
60	3.39184	1.66119
61	3.32746	2.34153
62	2.89762	2.38039
63	4.07621	1.5033
64	3.13976	1.95673
65	4.62419	2.91997
66	3.65119	1.89711
67	3.0567	1.54078
68	3.00391	1.752
69	1.90291	2.63087
70	4.35335	2.25
71	3.89709	1.59008
72	3.50738	1.63625
73	3.59558	1.60409
74	5.30224	1.36405
75	4.44141	2.12348
76	4.2177	1.14581
77	3.31521	1.44522
78	4.77697	1.22181
79	3.26623	1.16213
80	4.79774	1.37727
81	2.4707	1.3276
82	4.084	1.10131
83	4.88621	0.671074
84	4.09989	0.922909
85	5.55527	1.17196
86	3.96961	0.839677
87	5.18117	1.36461
88	5.92267	1.20812
89	4.09651	1.57018
90	3.15553	0.769468
