# Supplementary material for: Large-scale identification of plasma membrane repair proteins revealed spatiotemporal cellular responses to plasma membrane damage
Source: eLife. 2026 Mar 10;14:RP108585. doi: 10.7554/eLife.108585 (PMC12975127; doi:10.7554/eLife.108585)
Supplement: Figure 3—source data 1. [file elife-108585-fig3-data1.zip › FIgure_3–Source Data/FIgure_3D–Source Data/20240820_Dnf1-mNG_Ede1-mSCI_001_normalized.xlsx]

## Sheet: GFP
	normalized_budtip	normalized_damage_site
-0.266667	1.03022	1.83816
0	1.20937	0.403227
1	1.55624	0.341241
2	1.54792	0.687519
3	1.46527	1.4252
4	1.21547	2.11664
5	1.27339	3.44797
6	1.42818	4.16629
7	1.60502	3.87989
8	1.12213	5.28446
9	1.07054	6.11058
10	0.927541	5.36013
11	0.830967	6.75057
12	0.64217	5.54132
13	0.750649	6.0753
14	0.754332	7.09933
15	0.795486	6.05815
16	0.81681	5.02145
17	0.823014	5.65503
18	1.03789	4.9645
19	0.839795	5.82532
20	0.675614	7.30994
21	0.655164	5.32327
22	0.657768	5.01259
23	0.567707	4.15445
24	0.62982	3.7717
25	0.506782	3.73516
26	0.417192	5.49725
27	0.697401	3.59756
28	0.617412	5.00105
29	0.459851	4.48996
30	0.568375	6.28931
31	0.478045	5.34521
32	0.39828	4.0167
33	0.538617	3.67366
34	0.504672	5.34231
35	0.453338	3.94695
36	0.448152	2.96557
37	0.471835	2.91169
38	0.43199	2.61084
39	0.457622	2.54086
40	0.4907	2.96301
41	0.468041	2.88245
42	0.503221	2.41679
43	0.504182	2.76977
44	0.446514	3.52382
45	0.457102	4.55641
46	0.310266	4.32426
47	0.346187	4.76082
48	0.400283	4.61017
49	0.349113	6.01896
50	0.396633	6.02646
51	0.384464	5.52725
52	0.340937	6.12697
53	0.318426	6.25001
54	0.344619	5.55195
55	0.299751	5.47655
56	0.248714	5.87497
57	0.246177	5.39466
58	0.214075	5.43022
59	0.274555	4.70728
60	0.243772	6.15149
61	0.242746	4.94817

## Sheet: RFP
	normalized_budtip	normalized_damage_site
-0.266667	0.979034	1.77398
0	0.996227	0.815169
1	0.644137	1.18267
2	0.766395	1.31374
3	1.11807	1.46579
4	1.29171	7.02457
5	1.3487	3.6555
6	1.6579	3.82401
7	2.18097	4.31523
8	2.08039	8.38727
9	2.0424	3.28848
10	2.31543	2.01199
11	2.08853	4.18356
12	1.79576	2.73735
13	2.27887	3.67103
14	2.18435	3.72388
15	1.98817	4.59854
16	2.32852	4.65905
17	2.09929	5.46839
18	2.63252	2.96801
19	2.09981	2.59592
20	1.85165	4.78615
21	1.74494	2.94207
22	1.62977	6.23028
23	1.67905	5.56672
24	1.51262	4.60167
25	1.77492	6.16118
26	1.56611	4.36986
27	0.977226	3.28208
28	1.1575	3.99548
29	1.62079	3.53643
30	1.61615	4.88812
31	1.28905	3.01991
32	1.03311	5.09077
33	1.38244	5.40013
34	1.40352	10.0113
35	1.35114	10.6003
36	1.29297	10.3205
37	1.39583	9.87417
38	1.24148	11.3453
39	0.855109	9.52766
40	0.923673	15.1532
41	0.784106	8.77395
42	0.771814	8.98169
43	1.07249	8.95435
44	1.01818	8.51321
45	0.921097	12.2333
46	0.610098	12.8445
47	0.785349	8.61754
48	0.315495	9.71163
49	0.608312	8.35388
50	0.27452	11.0311
51	0.554073	15.6213
52	0.22118	12.4475
53	0.194617	12.7052
54	0.14128	10.0059
55	0.206179	8.41664
56	0.385084	11.4168
57	0.19501	9.90052
58	0.466926	9.58209
59	0.177046	9.28734
60	0.183059	9.58266
61	0.140352	8.64715
