# Supplementary material for: Large-scale identification of plasma membrane repair proteins revealed spatiotemporal cellular responses to plasma membrane damage
Source: eLife. 2026 Mar 10;14:RP108585. doi: 10.7554/eLife.108585 (PMC12975127; doi:10.7554/eLife.108585)
Supplement: Figure 3—source data 1. [file elife-108585-fig3-data1.zip › FIgure_3–Source Data/FIgure_3D–Source Data/20240820_Dnf1-mNG_Ede1-mSCI_002_normalized.xlsx]

## Sheet: GFP
	normalized_budtip	normalized_damage_site
-0.266667	0.183847	0.32136
0	0.173569	0.35105
1	0.148203	0.354617
2	0.241742	0.70738
3	0.220198	0.371859
4	0.223381	0.599277
5	0.124789	0.369437
6	0.225803	0.412534
7	0.147964	0.505119
8	0.136064	0.36899
9	0.168647	0.871689
10	0.187142	2.67116
11	0.125942	3.31582
12	0.121036	5.31537
13	0.160119	5.13694
14	0.194118	6.15807
15	0.225084	5.58726
16	0.155616	5.68133
17	0.177536	7.90735
18	0.23086	5.35608
19	0.281485	4.73771
20	0.267132	5.11827
21	0.225091	2.56695
22	0.215735	3.42572
23	0.230393	3.08837
24	0.295045	1.95803
25	0.199071	2.03854
26	0.230565	1.71091
27	0.239503	1.52112
28	0.237852	1.81646
29	0.31002	2.35598
30	0.170245	1.59291
31	0.137077	1.52507
32	0.233302	2.2882
33	0.154121	3.25594
34	0.397815	2.11619
35	0.312759	2.11822
36	0.229212	2.53845
37	0.220311	3.26205
38	0.160782	2.85092
39	0.174589	3.82
40	0.145043	2.51964
41	0.13838	2.38904
42	0.182704	2.82683
43	0.127149	3.5272
44	0.229288	3.72732
45	0.168457	4.36811
46	0.275037	3.65406
47	0.225282	3.39837
48	0.362544	2.48928
49	0.252729	3.48633
50	0.296136	3.6754
51	0.179912	3.91358
52	0.170259	3.3301
53	0.209278	3.27125
54	0.249685	1.71444
55	0.198714	2.47204
56	0.20004	3.02318
57	0.265388	2.28992
58	0.182823	2.09563
59	0.116981	2.26024
60	0.130609	2.28596
61	0.262157	2.28996

## Sheet: RFP
	normalized_budtip	normalized_damage_site
-0.266667	0.0530985	0.417065
0	0.0595358	0.247678
1	0.0331907	0.234319
2	0.0620119	0.874128
3	0.0602731	1.36667
4	0.0462376	0.733518
5	0.0802843	0.868744
6	0.036521	0.960054
7	0.0960961	1.78274
8	0.0901537	1.07851
9	0.093044	1.88548
10	0.0719806	1.28959
11	0.0581885	1.19038
12	0.0450859	1.84197
13	0.0349863	1.46596
14	0.0627154	2.23273
15	0.063814	3.18604
16	0.0416334	2.32121
17	0.0661681	3.26095
18	0.133446	3.07653
19	0.0677643	2.00589
20	0.0874638	4.70634
21	0.0526851	3.14583
22	0.0684733	2.77299
23	0.124049	3.2154
24	0.111581	3.90648
25	0.10563	4.13304
26	0.0741877	3.79669
27	0.0782099	2.61756
28	0.0566663	3.2725
29	0.112814	6.11282
30	0.0758809	3.00012
31	0.114943	5.34209
32	0.0825734	3.08065
33	0.0751031	3.32143
34	0.0804525	3.03594
35	0.0434594	2.2228
36	0.120245	2.66878
37	0.0982381	1.77084
38	0.088233	4.26113
39	0.0786476	2.75713
40	0.0574792	2.79368
41	0.0812457	1.88914
42	0.106986	2.353
43	0.175005	3.24676
44	0.125266	2.1771
45	0.0868915	2.35697
46	0.13049	3.46874
47	0.0952308	1.90669
48	0.0878025	4.92742
49	0.0798286	2.26965
50	0.0956414	4.04883
51	0.0832648	3.23638
52	0.125424	3.78837
53	0.112835	4.07269
54	0.0684742	2.72569
55	0.157483	2.63058
56	0.0421818	2.7828
57	0.0353225	3.75953
58	0.0673625	2.76566
59	0.0705789	3.96161
60	0.118144	3.28082
61	0.163941	1.86711
