# Supplementary material for: Large-scale identification of plasma membrane repair proteins revealed spatiotemporal cellular responses to plasma membrane damage
Source: eLife. 2026 Mar 10;14:RP108585. doi: 10.7554/eLife.108585 (PMC12975127; doi:10.7554/eLife.108585)
Supplement: Figure 3—source data 1. [file elife-108585-fig3-data1.zip › FIgure_3–Source Data/FIgure_3D–Source Data/20240820_Dnf1-mNG_Ede1-mSCI_005_normalized.xlsx]

## Sheet: GFP
	normalized_budtip	normalized_damage_site
-0.266667	0.124255	0.415101
0	0.15492	0.206689
1	0.177686	0.232799
2	0.200485	0.269405
3	0.206375	0.553347
4	0.2143	1.9804
5	0.220741	3.66455
6	0.205365	4.97548
7	0.278594	4.29379
8	0.270737	4.07827
9	0.618695	5.72614
10	0.381726	4.24034
11	0.277987	4.29482
12	0.29062	5.01803
13	0.460431	3.77951
14	0.432859	1.98848
15	0.780436	0.945767
16	0.557698	1.44342
17	0.828886	1.09013
18	0.85959	1.98176
19	0.960914	2.61252
20	0.657055	1.07413
21	1.002	1.22477
22	0.806135	1.47656
23	0.870402	1.17605
24	1.33377	1.5578
25	1.14181	1.29709
26	1.08156	0.798898
27	1.37028	0.996945
28	0.628314	1.22819
29	1.52235	0.781699
30	1.02372	0.945874
31	0.81693	0.631691
32	0.780772	0.736895
33	0.684999	1.03122
34	0.600014	0.910383
35	0.794188	1.0439
36	1.12823	0.975502
37	0.645338	0.941381
38	0.779401	0.896539
39	0.593146	1.05488
40	0.723444	0.596414
41	0.774965	1.37312
42	0.680122	3.62563
43	0.672586	3.39866
44	0.440462	4.71672
45	0.995108	2.84592
46	0.549847	1.68292
47	0.626317	1.82142
48	0.372843	1.10665
49	0.587922	1.12839
50	0.413809	1.74849
51	0.426563	3.28163
52	0.344906	3.64607
53	0.456339	1.47314
54	0.471005	1.60871
55	0.311818	1.69845
56	0.283845	1.61161
57	0.284852	1.39292
58	0.361825	1.40449
59	0.37614	1.56213
60	0.279747	1.50167
61	0.340035	2.32754

## Sheet: RFP
	normalized_budtip	normalized_damage_site
-0.266667	0.104531	0.251683
0	0.0945278	0.0848103
1	0.0588638	0.0964374
2	0.088638	0.320968
3	0.0537675	0.506337
4	0.094276	0.967967
5	0.0807661	1.70663
6	0.0733387	1.42891
7	0.0561089	1.43007
8	0.123209	0.854117
9	0.177985	0.897531
10	0.181245	0.805958
11	0.238332	0.62595
12	0.149708	1.63879
13	0.192416	2.55536
14	0.263526	2.10607
15	0.600592	2.49942
16	0.291242	4.47549
17	1.33347	2.31174
18	0.313071	2.486
19	0.262226	2.25656
20	0.348629	1.55503
21	0.408721	1.47245
22	0.394492	2.81832
23	0.466779	2.87285
24	0.385116	2.98932
25	0.675844	2.70972
26	0.63904	1.50572
27	0.566676	1.87017
28	0.669823	1.64376
29	0.392613	1.7912
30	0.578386	1.21374
31	0.922348	1.45751
32	0.752651	2.07238
33	0.574618	1.42565
34	0.695473	0.764567
35	0.529558	0.6999
36	0.728238	0.554271
37	0.242639	0.748093
38	0.531317	0.759526
39	0.454531	2.86461
40	0.322706	0.554188
41	0.957552	1.64894
42	0.418332	2.84637
43	0.466277	3.24065
44	0.717548	2.71749
45	1.17699	3.22043
46	1.37213	4.76124
47	1.01883	8.18356
48	0.616502	3.89215
49	1.0163	3.44704
50	0.503906	2.90972
51	0.731323	3.52041
52	0.419494	2.77116
53	0.296176	3.12451
54	0.201048	3.22071
55	0.218034	2.0195
56	0.184214	4.82575
57	0.213553	2.19287
58	0.16595	1.89343
59	0.167956	2.74959
60	0.13827	2.61003
61	0.169647	1.95564
