# Supplementary material for: Large-scale identification of plasma membrane repair proteins revealed spatiotemporal cellular responses to plasma membrane damage
Source: eLife. 2026 Mar 10;14:RP108585. doi: 10.7554/eLife.108585 (PMC12975127; doi:10.7554/eLife.108585)
Supplement: Figure 3—source data 1. [file elife-108585-fig3-data1.zip › FIgure_3–Source Data/FIgure_3D–Source Data/231020_Dnf1-mNG_Ede1-mSCI_002_normalized.xlsx]

## Sheet: GFP
	normalized_budtip	normalized_damage_site
-0.266667	7.95161	0.727166
0	8.3422	0.446233
1	8.17927	0.529511
2	8.24583	0.630956
3	7.12968	0.496748
4	4.76124	1.87047
5	5.1025	0.865499
6	5.2074	1.33417
7	5.15834	3.4138
8	5.87813	2.71458
9	5.94425	2.25709
10	3.63475	3.82924
11	2.6633	5.21341
12	2.81314	4.10276
13	2.31281	4.78519
14	3.26258	5.75743
15	3.57522	5.15569
16	2.58676	4.8774
17	2.3832	3.24707
18	2.07352	2.88588
19	2.00167	3.89547
20	1.48723	3.92872
21	1.79112	3.11338
22	3.37452	2.76047
23	4.07359	1.83755
24	3.91822	2.46194
25	3.90243	2.05543
26	2.3989	1.79566
27	1.7348	2.92373
28	1.55157	3.16425
29	1.25559	2.03452
30	1.27869	1.64908
31	3.44404	1.67069
32	2.55252	2.02873
33	2.18325	3.06572
34	2.08761	1.12522
35	2.31635	1.73246
36	1.9329	1.62732
37	1.13078	1.7215
38	1.98901	1.36146
39	2.73182	2.1116
40	3.39811	1.06437
41	3.35682	1.12232
42	2.59453	0.836124
43	2.94353	0.661816
44	3.6163	0.715062
45	3.40626	0.599608
46	3.58818	0.534087
47	3.34556	1.44582
48	3.89455	0.962241
49	3.91774	0.361311
50	4.49656	0.987404
51	4.49374	1.31477
52	5.49509	0.525033
53	5.68551	0.901324
54	4.4568	0.745505
55	3.65163	0.513837
56	4.59482	1.66097
57	3.70153	0.941082
58	4.39209	0.490465
59	4.31945	0.442744
60	4.86233	0.453441
61	4.39913	0.502288
62	4.48366	0.406522
63	5.89482	0.495571
64	3.70434	0.488914
65	3.72243	0.46829
66	5.12774	0.56064
67	3.42951	0.753589
68	3.53461	0.997102
69	3.69671	0.652576
70	2.82026	0.739924
71	2.67789	0.602394
72	3.43802	1.34065
73	2.07822	0.362814
74	2.44859	0.486907
75	3.03528	0.827525
76	3.38745	0.597798
77	3.04137	0.459893
78	3.56186	0.763151
79	3.22227	0.535747
80	2.35138	0.644529
81	2.34125	1.46742
82	2.19153	0.718913
83	2.43108	0.618092
84	3.26893	1.12936
85	2.56827	0.763184
86	3.16202	0.530692
87	2.59176	0.552482
88	1.86103	0.41704
89	1.92786	0.651575
90	1.88601	0.687861
91	2.19723	0.535014

## Sheet: RFP
	normalized_budtip	normalized_damage_site
-0.266667	2.9373	0.650147
0	3.18958	0.427975
1	5.53331	0.814663
2	6.27623	0.762171
3	4.69911	3.53907
4	3.94113	1.33865
5	4.69809	1.32161
6	6.50412	2.1796
7	9.21378	1.15416
8	13.6491	1.22478
9	10.2626	2.55813
10	11.9387	2.15671
11	13.9491	2.4653
12	9.0254	1.48348
13	9.34926	2.29453
14	8.26505	3.13354
15	8.98054	3.92464
16	5.64	3.49878
17	5.39554	2.85135
18	6.45887	2.89106
19	7.31684	2.65788
20	7.56245	4.18296
21	6.09836	3.51526
22	7.05373	3.12356
23	5.53593	2.94488
24	6.98034	3.86316
25	6.79998	4.65087
26	6.65709	5.34261
27	6.26109	4.86424
28	6.12647	2.89063
29	4.55191	2.42102
30	2.5321	3.17016
31	2.22255	3.04372
32	3.47995	3.72883
33	1.8071	1.80861
34	2.84636	1.96622
35	5.96854	2.65822
36	6.727	1.85915
37	4.06658	2.86483
38	1.01496	2.16289
39	2.34565	2.69569
40	2.11629	2.31775
41	2.78217	3.97271
42	2.87434	4.26191
43	3.37252	2.33192
44	2.91059	1.43278
45	3.66223	2.81391
46	3.79413	1.02421
47	3.10828	1.14431
48	3.06563	1.92339
49	4.39262	2.26558
50	3.74153	2.45432
51	3.93882	3.13641
52	3.78248	2.85625
53	4.51661	2.53433
54	3.79647	1.83218
55	4.98417	0.96125
56	5.23011	1.15647
57	3.24763	1.79988
58	2.65178	1.44147
59	5.1137	1.0371
60	6.20884	0.695638
61	7.86977	0.886155
62	5.58778	0.883007
63	4.92159	0.962912
64	5.41651	1.16292
65	6.21231	0.596113
66	3.64146	0.819735
67	4.41345	1.21928
68	4.34354	1.67541
69	3.63012	1.59445
70	3.61537	1.20821
71	3.54443	1.13462
72	2.65968	1.62774
73	2.31278	2.09258
74	3.08359	2.16324
75	2.81882	1.41913
76	2.70095	1.53065
77	3.90906	1.75407
78	2.72596	1.35968
79	2.86805	0.627425
80	2.80228	1.05156
81	2.57974	1.61954
82	2.33728	1.89012
83	4.18769	1.66538
84	3.53488	1.27736
85	2.67435	1.19054
86	2.51625	1.09174
87	1.965	0.866265
88	1.93381	1.02251
89	1.37467	0.751715
90	1.68307	1.10928
91	2.00931	1.62656
