# Supplementary material for: Large-scale identification of plasma membrane repair proteins revealed spatiotemporal cellular responses to plasma membrane damage
Source: eLife. 2026 Mar 10;14:RP108585. doi: 10.7554/eLife.108585 (PMC12975127; doi:10.7554/eLife.108585)
Supplement: Figure 3—source data 1. [file elife-108585-fig3-data1.zip › FIgure_3–Source Data/FIgure_3D–Source Data/231020_Dnf1-mNG_Ede1-mSCI_003_normalized.xlsx]

## Sheet: GFP
	normalized_budtip	normalized_damage_site
-0.266667	3.17251	0.816258
0	3.80951	0.502906
1	4.11003	0.529099
2	2.41085	0.923088
3	2.52618	2.28019
4	3.8609	3.35046
5	2.19589	5.04146
6	1.76554	6.34839
7	2.61436	6.36836
8	1.56073	5.86897
9	1.77585	4.49846
10	1.60198	5.10534
11	2.00531	5.90304
12	2.68571	5.24662
13	2.17493	5.38957
14	2.38132	4.07529
15	2.31986	5.7093
16	2.61596	4.77574
17	2.07774	4.51662
18	2.57823	4.50536
19	2.41187	4.3363
20	2.17816	4.19679
21	2.61573	4.28332
22	1.91991	3.66057
23	1.77456	3.79449
24	2.08509	3.56814
25	2.60419	4.02466
26	2.03396	4.13048
27	0.997801	3.00221
28	1.06802	3.10159
29	1.36968	3.47386
30	1.51538	3.96756
31	1.02655	5.53477
32	1.29914	4.75854
33	1.18415	3.90974
34	1.85818	4.37396
35	1.81031	5.04259
36	1.59549	5.8324
37	1.48207	4.7679
38	1.15143	5.69501
39	1.21208	6.50949
40	0.807148	6.24982
41	0.893108	7.42649
42	1.03359	4.60394
43	0.76425	5.67378
44	0.578241	4.50557
45	1.32449	4.21499
46	1.91829	2.98273
47	1.82274	4.01947
48	1.07275	3.56587
49	0.848749	3.55878
50	0.982132	3.52438
51	1.26333	2.4046
52	1.69202	2.80354
53	1.46927	2.53142
54	2.23744	2.76959
55	2.15975	3.44373
56	1.25427	2.22028
57	1.16934	1.5033
58	1.91305	1.3262
59	2.60437	0.575631
60	1.86545	1.27652
61	1.00612	1.07317
62	1.98349	1.0057
63	3.54681	0.790398
64	3.24463	0.53259
65	4.22164	0.813921
66	2.91333	0.608704
67	2.66413	0.629021
68	2.67522	0.553531
69	2.77534	0.948575
70	4.51028	0.383431
71	4.09356	0.627671
72	3.4795	1.10253
73	4.43793	0.505735
74	4.25829	0.560856
75	3.31325	0.398215
76	2.92071	1.11948
77	3.63137	0.829424
78	2.8894	0.804207
79	1.81394	0.586939
80	3.41048	0.589978
81	2.90817	0.483821
82	2.79933	0.531413
83	4.19211	0.495864
84	3.74128	0.538244
85	3.67463	0.426094
86	3.22614	0.405611
87	3.42398	0.482758
88	3.66477	0.657194
89	3.30401	0.850073
90	2.47031	0.43944
91	3.11336	0.451636

## Sheet: RFP
	normalized_budtip	normalized_damage_site
-0.266667	1.96039	0.605909
0	1.69112	0.242215
1	1.96646	0.332895
2	2.45489	0.873175
3	3.78439	0.921838
4	3.82876	1.17293
5	3.70604	2.66321
6	4.90842	1.53756
7	4.61022	0.884509
8	4.59821	1.2147
9	5.36192	1.04019
10	8.05762	3.14578
11	5.24016	0.804205
12	6.21472	1.29612
13	6.35534	1.30508
14	6.21642	1.32158
15	7.79157	1.75163
16	6.37325	2.23879
17	7.8857	1.66271
18	6.79005	2.96786
19	5.15021	2.88362
20	4.60614	2.57877
21	3.81012	2.09642
22	4.26197	1.89773
23	2.99647	2.23261
24	3.68006	2.76668
25	5.08434	3.90748
26	2.80864	4.49826
27	3.54911	4.6862
28	5.04442	2.94885
29	3.03304	3.39237
30	3.05733	2.4136
31	2.31457	3.1691
32	1.55859	3.06381
33	1.37159	3.454
34	1.89915	3.10028
35	1.66366	2.76061
36	1.98546	4.32318
37	1.70439	3.05026
38	1.54415	2.6153
39	2.30303	2.39885
40	1.57639	3.40136
41	1.57864	4.40022
42	2.28587	1.65327
43	1.00499	2.83186
44	1.14471	2.38531
45	1.03917	2.46254
46	1.72581	1.56833
47	1.46731	3.07816
48	1.71326	3.74329
49	1.4581	2.34747
50	1.45986	2.34552
51	1.35526	3.52867
52	1.39347	7.40611
53	1.22854	5.84174
54	2.03707	8.24387
55	1.89116	3.30588
56	1.89988	4.4268
57	1.85862	2.83907
58	1.79697	4.4055
59	2.52546	4.30131
60	1.56506	6.69579
61	1.89832	4.18049
62	1.38564	4.31345
63	2.70401	2.26145
64	3.13054	1.51804
65	2.07828	3.94774
66	3.48552	4.15365
67	2.49068	3.17821
68	5.42222	1.87868
69	3.97039	2.08704
70	2.40153	1.94196
71	3.59831	1.64331
72	2.95663	1.31557
73	5.40494	1.74646
74	2.95496	1.85793
75	4.28186	1.7317
76	4.79323	1.33165
77	3.85953	2.35734
78	4.82245	1.73327
79	4.15974	1.23118
80	3.69669	2.27508
81	2.82281	1.24688
82	3.54539	0.784284
83	3.84376	2.18533
84	3.71073	1.48315
85	4.60085	0.563892
86	5.1645	0.733137
87	5.21572	0.976947
88	3.70938	1.39169
89	2.95806	1.85765
90	4.62376	2.48864
91	2.89231	1.51083
