# Supplementary material for: Large-scale identification of plasma membrane repair proteins revealed spatiotemporal cellular responses to plasma membrane damage
Source: eLife. 2026 Mar 10;14:RP108585. doi: 10.7554/eLife.108585 (PMC12975127; doi:10.7554/eLife.108585)
Supplement: Figure 3—source data 1. [file elife-108585-fig3-data1.zip › FIgure_3–Source Data/FIgure_3D–Source Data/231114_Dnf1-mNG_Ede1-mSCI_002_normalized.xlsx]

## Sheet: GFP
	normalized_budtip	normalized_damage_site
-0.266667	3.97294	0.694597
0	3.70372	1.1842
1	4.18216	0.457933
2	3.8696	0.404419
3	2.55699	1.17371
4	2.57265	3.72286
5	3.0504	4.99971
6	2.59926	5.6734
7	1.73468	6.49453
8	2.26141	4.74508
9	2.38503	5.42826
10	2.55283	4.82319
11	2.70752	4.21801
12	2.57419	3.54348
13	2.22028	3.74346
14	1.94758	3.04271
15	1.43734	3.12554
16	1.9264	2.80224
17	1.70198	2.87447
18	2.08169	2.63294
19	2.37537	2.48808
20	2.09901	2.24196
21	2.65734	2.59966
22	2.79854	2.59106
23	2.53802	1.94417
24	2.26175	2.15841
25	2.06242	2.04033
26	2.1336	1.93462
27	2.15773	2.44352
28	2.55425	2.07039
29	2.02558	1.92262
30	2.66957	1.94426
31	2.69457	1.80217
32	2.89511	2.17435
33	2.87335	2.36852
34	2.82496	2.96081
35	3.42146	2.96545
36	2.72214	2.49728
37	2.55935	2.22076
38	2.73425	3.05754
39	2.2932	2.64277
40	2.86689	2.56079
41	4.02909	2.19093
42	3.61807	2.16381
43	3.58719	2.35552
44	3.61379	2.25494
45	3.34851	1.87219
46	3.11058	2.25948
47	4.04112	1.92185
48	3.57477	1.91612
49	4.27171	2.17242
50	4.32432	2.04667
51	4.19379	1.72111
52	3.77771	1.5245
53	4.1776	1.58246
54	3.37106	1.5084
55	3.90703	1.57946
56	3.26856	1.60539
57	3.25875	1.49028
58	3.13018	1.44882
59	2.80259	1.22694
60	2.59825	1.52628
61	2.66507	1.49428
62	3.08322	1.30176
63	2.6496	1.60597
64	2.98302	1.58329
65	3.19803	1.13789
66	3.48567	1.34719
67	3.78567	1.23397
68	3.74339	1.30245
69	4.10696	1.15843
70	3.45116	1.70824
71	2.42078	1.69896
72	2.65913	1.90826
73	2.11038	2.30368
74	2.16659	2.05211
75	2.79167	1.80001
76	2.67281	2.25147
77	2.6296	2.07718
78	3.35239	1.83886
79	3.5045	1.77798
80	2.56198	2.21327
81	2.29296	1.83563
82	2.41041	1.51175
83	1.54368	1.07342
84	1.80964	1.52259
85	1.69234	1.62748
86	2.3872	1.55438
87	1.93109	2.03886
88	1.60732	2.34349
89	1.99736	3.23562
90	1.83623	2.60103
91	1.81425	2.43268

## Sheet: RFP
	normalized_budtip	normalized_damage_site
-0.266667	2.77229	0.93039
0	1.78341	0.82279
1	2.24116	0.319839
2	4.76903	0.424159
3	4.07902	1.09687
4	4.71011	2.03735
5	5.74331	2.53207
6	5.88752	3.08292
7	6.35224	3.7843
8	5.27553	3.65166
9	6.88342	2.8514
10	6.37629	3.1693
11	6.36622	3.49064
12	6.05816	3.6143
13	7.40776	3.51826
14	7.27356	4.27371
15	5.44616	3.8197
16	4.60318	4.63075
17	4.52511	5.07058
18	4.89438	4.6548
19	4.43715	4.49469
20	5.77156	5.2941
21	4.97159	4.65221
22	5.02862	4.27052
23	4.7579	3.48365
24	3.43851	3.95496
25	3.79045	3.53628
26	3.90696	3.64502
27	4.00826	4.06376
28	3.76408	4.13098
29	3.01011	3.50045
30	3.41861	3.07959
31	3.72441	3.22454
32	3.33463	3.22631
33	3.10003	3.23368
34	2.58353	3.51307
35	3.70438	2.72055
36	3.46948	2.6005
37	3.134	2.17581
38	2.98005	2.88916
39	2.68106	2.56268
40	3.07397	2.59068
41	3.82628	1.93204
42	5.04127	2.39105
43	4.73111	3.59842
44	3.90559	2.91012
45	4.31051	2.65771
46	3.48096	3.82667
47	3.5823	3.80976
48	3.81297	4.14551
49	4.36881	2.95718
50	4.33478	2.85956
51	4.22447	3.09912
52	4.00067	3.49552
53	3.90113	3.43594
54	3.59296	3.74851
55	3.62472	3.35201
56	3.57714	3.50722
57	3.45399	3.27436
58	3.20509	3.03357
59	3.39754	3.2214
60	3.17788	2.72029
61	3.47129	2.93742
62	3.29146	3.09892
63	3.28705	3.73875
64	3.98279	3.37825
65	3.76519	3.26581
66	4.03988	3.79929
67	3.83613	2.76594
68	3.12589	3.76321
69	3.20782	2.98745
70	3.16054	3.30428
71	3.14895	2.71769
72	2.83462	4.21188
73	2.47624	3.45892
74	2.90726	3.94252
75	3.06799	3.92508
76	2.2729	3.61751
77	2.11545	3.84982
78	2.6639	3.12304
79	2.97156	2.67063
80	2.40544	2.19157
81	2.47822	3.28335
82	1.79978	3.25208
83	1.69914	2.04622
84	2.01245	3.09043
85	2.20416	3.14332
86	1.9856	2.09061
87	1.73517	1.84471
88	1.63064	1.3302
89	2.00545	2.21438
90	1.72537	3.69638
91	2.0725	3.11794
