# Supplementary material for: Large-scale identification of plasma membrane repair proteins revealed spatiotemporal cellular responses to plasma membrane damage
Source: eLife. 2026 Mar 10;14:RP108585. doi: 10.7554/eLife.108585 (PMC12975127; doi:10.7554/eLife.108585)
Supplement: Figure 3—source data 1. [file elife-108585-fig3-data1.zip › FIgure_3–Source Data/FIgure_3D–Source Data/231116_Dnf1-mNG_Ede1-mSCI_002_normalized.xlsx]

## Sheet: GFP
	normalized_budtip	normalized_damage_site
-0.266667	5.77064	1.00161
0	7.41677	0.480303
1	5.25936	0.599256
2	4.59914	0.823936
3	4.86299	1.34881
4	5.08147	2.03245
5	3.11705	3.11634
6	3.01534	3.42627
7	3.02667	5.17254
8	3.24551	4.02072
9	2.88616	7.35073
10	2.35926	4.80076
11	2.10299	5.33693
12	1.88071	6.44784
13	1.78737	5.1781
14	1.56298	4.76063
15	2.25348	4.06531
16	2.38409	4.01068
17	2.50393	4.5616
18	2.77376	3.59009
19	2.12433	3.29961
20	3.74079	3.01096
21	2.03827	4.37632
22	1.84828	3.77718
23	2.49364	3.43461
24	2.57134	3.38
25	2.84395	2.96654
26	2.11612	3.23457
27	3.45765	3.30882
28	1.80927	3.54969
29	1.15288	3.20338
30	1.13177	2.41963
31	1.3813	2.6466
32	2.05142	2.55613
33	1.3934	2.58323
34	1.18896	2.64575
35	1.36016	2.4037
36	1.46134	2.27802
37	1.77354	2.3332
38	1.39239	2.7264
39	1.22429	2.56373
40	1.23394	1.90219
41	1.24114	1.94368
42	1.52088	1.31208
43	1.29119	1.34528
44	1.22918	1.2272
45	1.04714	1.59303
46	1.13764	1.46637
47	1.18863	1.33987
48	0.61495	1.76122
49	0.934675	1.84065
50	1.05184	1.72735
51	0.94424	1.59533
52	1.03238	1.27379
53	1.53079	2.02585
54	1.46326	1.51252
55	1.34096	1.6321
56	1.3844	1.2814
57	2.17651	1.00361
58	2.25556	1.16487
59	1.90706	1.17166
60	1.44233	1.41586
61	1.93023	1.31844
62	2.27104	1.35933
63	2.504	1.82006
64	1.94693	1.28467
65	1.46527	1.75839
66	1.80223	1.49135
67	2.05001	1.42603
68	2.0548	1.34785
69	1.21226	1.64419
70	1.35469	1.79036
71	1.88039	1.69645
72	1.7907	1.53461
73	1.70954	1.43861
74	2.18198	1.74398
75	1.14737	1.4613
76	1.19843	1.37395
77	2.02734	1.77569
78	1.48168	1.54521
79	1.70234	1.22006
80	1.8145	1.46373
81	1.77413	1.00727
82	1.4241	1.38197
83	2.701	0.992353
84	2.20807	1.38546
85	2.48914	0.744111
86	1.95796	0.772878
87	1.66754	0.819192
88	2.70339	0.928562
89	2.38905	0.866903
90	2.24961	0.718073
91	2.37688	1.2498
92	1.60284	1.22554
93	2.36212	0.991002
94	2.97971	0.63451
95	2.2245	1.40433
96	2.6808	0.645155
97	3.18131	1.4138
98	2.44746	1.01629
99	1.81817	0.728798
100	2.44985	0.784541
101	1.97809	0.805165
102	3.49089	0.679312
103	3.68256	1.08012
104	2.83852	1.01864
105	3.63388	0.638403
106	2.61099	0.561697
107	2.38653	0.916648
108	3.58451	0.496083
109	3.44205	0.513365
110	2.69906	0.654607
111	3.01406	0.816413
112	4.07605	0.978033
113	2.54032	1.29911
114	3.3041	0.804534
115	3.29309	0.724128
116	2.68202	0.882391
117	3.19323	0.736827
118	2.3052	0.785953
119	4.19344	0.777271
120	3.16412	0.598096

## Sheet: RFP
	normalized_budtip	normalized_damage_site
-0.266667	4.85055	0.527989
0	6.11371	0.255685
1	4.81061	0.794858
2	3.89992	0.432007
3	4.72028	1.06559
4	5.20962	3.51917
5	4.76516	3.27725
6	5.05002	2.98734
7	5.14308	3.06506
8	5.95956	2.14601
9	6.71319	3.13715
10	5.05985	3.55244
11	6.10868	2.61976
12	5.78689	2.794
13	5.85819	2.42598
14	3.99781	3.88336
15	4.63906	3.12888
16	4.61779	2.77648
17	4.37266	3.22331
18	3.93876	2.20873
19	3.70324	3.58573
20	4.48797	3.94533
21	3.63276	4.09216
22	2.91283	3.7192
23	3.31164	3.44867
24	3.94323	3.43919
25	3.07691	3.24603
26	2.75034	2.561
27	2.3319	2.7644
28	2.53116	2.92683
29	2.25922	2.76985
30	3.02022	3.13506
31	3.33057	3.77402
32	3.83804	3.13067
33	2.8285	3.5441
34	3.08792	3.66938
35	3.4248	4.49124
36	3.39358	3.82769
37	2.05969	3.89873
38	1.63281	4.07707
39	2.46904	4.9762
40	2.1827	6.53366
41	2.72378	5.39635
42	2.30809	5.15465
43	3.08732	4.81524
44	2.20806	3.92189
45	1.19084	4.42888
46	1.71271	4.00473
47	2.84588	4.49487
48	2.67685	4.28921
49	1.81276	4.25409
50	1.76685	3.72843
51	1.93408	4.16864
52	1.69889	3.78166
53	2.23128	3.37986
54	1.66255	3.44123
55	1.66565	3.57352
56	1.89073	4.33675
57	2.07364	3.30256
58	2.18239	3.54589
59	1.75838	3.78224
60	1.49162	3.20598
61	2.75718	3.22015
62	2.42169	3.10498
63	1.83553	2.93081
64	2.30662	2.61614
65	2.87758	3.22472
66	1.71606	3.88842
67	1.56307	3.83172
68	1.587	3.26563
69	1.46755	2.39717
70	1.73923	2.64607
71	1.58464	2.08755
72	1.35524	2.65539
73	1.63695	2.61218
74	0.922052	3.3234
75	1.22732	3.12673
76	1.42786	2.69004
77	1.23748	3.19319
78	1.7518	3.29419
79	1.98826	2.38216
80	1.57868	2.56477
81	2.1158	2.66879
82	1.34354	3.36734
83	1.3343	3.05723
84	1.67286	2.67173
85	1.34013	2.51536
86	1.58823	2.3391
87	2.51984	1.84557
88	2.44311	1.79073
89	2.68656	2.04558
90	2.30606	3.23388
91	3.13142	1.93478
92	2.46033	1.74313
93	2.06991	1.02586
94	2.05933	1.91266
95	5.11338	2.30353
96	4.94587	1.27784
97	4.9592	1.3609
98	3.22461	1.37914
99	3.89417	2.1378
100	2.20174	1.67672
101	2.56696	1.6462
102	3.67021	1.39252
103	3.41334	2.78822
104	2.37216	2.85545
105	4.20558	2.31582
106	4.01309	1.7238
107	3.99416	1.2892
108	2.73393	1.58261
109	4.07899	1.25215
110	3.28622	2.42187
111	2.37121	2.336
112	3.31923	2.61914
113	2.3157	1.58694
114	3.27034	1.85822
115	4.37736	1.604
116	3.84336	2.03663
117	3.50095	2.45209
118	3.21431	2.09243
119	5.09954	2.19035
120	4.02716	1.86102
