# Supplementary material for: Large-scale identification of plasma membrane repair proteins revealed spatiotemporal cellular responses to plasma membrane damage
Source: eLife. 2026 Mar 10;14:RP108585. doi: 10.7554/eLife.108585 (PMC12975127; doi:10.7554/eLife.108585)
Supplement: Figure 3—figure supplement 2—source data 1. [file elife-108585-fig3-figsupp2-data1.zip]

Archive with 64 entries (56 files):
- Figure 3–figure supplement 2–Source Data/
- Figure 3–figure supplement 2–Source Data/Figure 3–figure supplement 2A–Source Data/
- Figure 3–figure supplement 2–Source Data/Figure 3–figure supplement 2A–Source Data/241204_Exo70-mNG_Exo84-mScI_1_70%_001_normalized.xlsx
- Figure 3–figure supplement 2–Source Data/Figure 3–figure supplement 2A–Source Data/241204_Exo70-mNG_Exo84-mScI_1_70%_002_normalized.xlsx
- Figure 3–figure supplement 2–Source Data/Figure 3–figure supplement 2A–Source Data/241204_Exo70-mNG_Exo84-mScI_1_70%_003_normalized.xlsx
- Figure 3–figure supplement 2–Source Data/Figure 3–figure supplement 2A–Source Data/241204_Exo70-mNG_Exo84-mScI_2_70%_001_normalized.xlsx
- Figure 3–figure supplement 2–Source Data/Figure 3–figure supplement 2A–Source Data/241204_Exo70-mNG_Exo84-mScI_2_70%_003_normalized.xlsx
- Figure 3–figure supplement 2–Source Data/Figure 3–figure supplement 2A–Source Data/241204_Exo70-mNG_Exo84-mScI_2_70%_004_normalized.xlsx
- Figure 3–figure supplement 2–Source Data/Figure 3–figure supplement 2A–Source Data/241204_Exo70-mNG_Exo84-mScI_2_70%_005_normalized.xlsx
- Figure 3–figure supplement 2–Source Data/Figure 3–figure supplement 2A–Source Data/241204_Exo70-mNG_Exo84-mScI_2_70%_006_normalized.xlsx
- Figure 3–figure supplement 2–Source Data/Figure 3–figure supplement 2B–Source Data/
- Figure 3–figure supplement 2–Source Data/Figure 3–figure supplement 2B–Source Data/241204_Exo70-mNG_Sec3-mScI_1_70%_002_normalized.xlsx
- Figure 3–figure supplement 2–Source Data/Figure 3–figure supplement 2B–Source Data/241204_Exo70-mNG_Sec3-mScI_1_70%_003_normalized.xlsx
- Figure 3–figure supplement 2–Source Data/Figure 3–figure supplement 2B–Source Data/241204_Exo70-mNG_Sec3-mScI_1_70%_004_normalized.xlsx
- Figure 3–figure supplement 2–Source Data/Figure 3–figure supplement 2B–Source Data/241204_Exo70-mNG_Sec3-mScI_1_70%_005_normalized.xlsx
- Figure 3–figure supplement 2–Source Data/Figure 3–figure supplement 2B–Source Data/241204_Exo70-mNG_Sec3-mScI_1_70%_006_normalized.xlsx
- Figure 3–figure supplement 2–Source Data/Figure 3–figure supplement 2B–Source Data/241206_Exo70-mNG_Sec3-mScI_2_70%_001_normalized.xlsx
- Figure 3–figure supplement 2–Source Data/Figure 3–figure supplement 2B–Source Data/241206_Exo70-mNG_Sec3-mScI_2_70%_002_normalized.xlsx
- Figure 3–figure supplement 2–Source Data/Figure 3–figure supplement 2B–Source Data/241206_Exo70-mNG_Sec3-mScI_2_70%_003_normalized.xlsx
- Figure 3–figure supplement 2–Source Data/Figure 3–figure supplement 2C–Source Data/
- Figure 3–figure supplement 2–Source Data/Figure 3–figure supplement 2C–Source Data/241206_Exo70-mNG_Sec5-mScI_1_70%_001_normalized.xlsx
- Figure 3–figure supplement 2–Source Data/Figure 3–figure supplement 2C–Source Data/241206_Exo70-mNG_Sec5-mScI_1_70%_002_normalized.xlsx
- Figure 3–figure supplement 2–Source Data/Figure 3–figure supplement 2C–Source Data/241206_Exo70-mNG_Sec5-mScI_1_70%_003_normalized.xlsx
- Figure 3–figure supplement 2–Source Data/Figure 3–figure supplement 2C–Source Data/241206_Exo70-mNG_Sec5-mScI_1_70%_004_normalized.xlsx
- Figure 3–figure supplement 2–Source Data/Figure 3–figure supplement 2C–Source Data/241206_Exo70-mNG_Sec5-mScI_2_70%_001_normalized.xlsx
- Figure 3–figure supplement 2–Source Data/Figure 3–figure supplement 2C–Source Data/241206_Exo70-mNG_Sec5-mScI_2_70%_002_normalized.xlsx
- Figure 3–figure supplement 2–Source Data/Figure 3–figure supplement 2C–Source Data/241206_Exo70-mNG_Sec5-mScI_2_70%_003_normalized.xlsx
- Figure 3–figure supplement 2–Source Data/Figure 3–figure supplement 2C–Source Data/241206_Exo70-mNG_Sec5-mScI_2_70%_004_normalized.xlsx
- Figure 3–figure supplement 2–Source Data/Figure 3–figure supplement 2D–Source Data/
- Figure 3–figure supplement 2–Source Data/Figure 3–figure supplement 2D–Source Data/241206_Exo70-mNG_Sec6-mScI_1_70%_001_normalized.xlsx
- Figure 3–figure supplement 2–Source Data/Figure 3–figure supplement 2D–Source Data/241206_Exo70-mNG_Sec6-mScI_1_70%_002_normalized.xlsx
- Figure 3–figure supplement 2–Source Data/Figure 3–figure supplement 2D–Source Data/241206_Exo70-mNG_Sec6-mScI_1_70%_003_normalized.xlsx
- Figure 3–figure supplement 2–Source Data/Figure 3–figure supplement 2D–Source Data/241206_Exo70-mNG_Sec6-mScI_2_70%_001_normalized.xlsx
- Figure 3–figure supplement 2–Source Data/Figure 3–figure supplement 2D–Source Data/241206_Exo70-mNG_Sec6-mScI_2_70%_002_normalized.xlsx
- Figure 3–figure supplement 2–Source Data/Figure 3–figure supplement 2D–Source Data/241206_Exo70-mNG_Sec6-mScI_2_70%_003_normalized.xlsx
- Figure 3–figure supplement 2–Source Data/Figure 3–figure supplement 2D–Source Data/241210_Exo70-mNG_Sec6-mScI_1_70%_001_normalized.xlsx
- Figure 3–figure supplement 2–Source Data/Figure 3–figure supplement 2D–Source Data/241210_Exo70-mNG_Sec6-mScI_1_70%_002_normalized.xlsx
- Figure 3–figure supplement 2–Source Data/Figure 3–figure supplement 2E–Source Data/
- Figure 3–figure supplement 2–Source Data/Figure 3–figure supplement 2E–Source Data/241209_Exo70-mNG_Sec8-mScI_1_70%_001_normalized.xlsx
- Figure 3–figure supplement 2–Source Data/Figure 3–figure supplement 2E–Source Data/241209_Exo70-mNG_Sec8-mScI_1_70%_002_normalized.xlsx
- Figure 3–figure supplement 2–Source Data/Figure 3–figure supplement 2E–Source Data/241209_Exo70-mNG_Sec8-mScI_1_70%_003_normalized.xlsx
- Figure 3–figure supplement 2–Source Data/Figure 3–figure supplement 2E–Source Data/241209_Exo70-mNG_Sec8-mScI_1_70%_004_normalized.xlsx
- Figure 3–figure supplement 2–Source Data/Figure 3–figure supplement 2E–Source Data/241209_Exo70-mNG_Sec8-mScI_2_70%_001_normalized.xlsx
- Figure 3–figure supplement 2–Source Data/Figure 3–figure supplement 2E–Source Data/241209_Exo70-mNG_Sec8-mScI_2_70%_002_normalized.xlsx
- Figure 3–figure supplement 2–Source Data/Figure 3–figure supplement 2E–Source Data/241209_Exo70-mNG_Sec8-mScI_2_70%_003_normalized.xlsx
- Figure 3–figure supplement 2–Source Data/Figure 3–figure supplement 2E–Source Data/241209_Exo70-mNG_Sec8-mScI_2_70%_004_normalized.xlsx
- Figure 3–figure supplement 2–Source Data/Figure 3–figure supplement 2F–Source Data/
- Figure 3–figure supplement 2–Source Data/Figure 3–figure supplement 2F–Source Data/241209_Exo70-mNG_Sec10-mScI_1_70%_001_normalized.xlsx
- Figure 3–figure supplement 2–Source Data/Figure 3–figure supplement 2F–Source Data/241209_Exo70-mNG_Sec10-mScI_1_70%_002_normalized.xlsx
- Figure 3–figure supplement 2–Source Data/Figure 3–figure supplement 2F–Source Data/241209_Exo70-mNG_Sec10-mScI_1_70%_003_normalized.xlsx
- Figure 3–figure supplement 2–Source Data/Figure 3–figure supplement 2F–Source Data/241209_Exo70-mNG_Sec10-mScI_1_70%_004_normalized.xlsx
- Figure 3–figure supplement 2–Source Data/Figure 3–figure supplement 2F–Source Data/241210_Exo70-mNG_Sec10-mScI_2_70%_001_normalized.xlsx
- Figure 3–figure supplement 2–Source Data/Figure 3–figure supplement 2F–Source Data/241210_Exo70-mNG_Sec10-mScI_2_70%_002_normalized.xlsx
- Figure 3–figure supplement 2–Source Data/Figure 3–figure supplement 2F–Source Data/241210_Exo70-mNG_Sec10-mScI_2_70%_003_normalized.xlsx
- Figure 3–figure supplement 2–Source Data/Figure 3–figure supplement 2F–Source Data/241210_Exo70-mNG_Sec10-mScI_2_70%_004_normalized.xlsx
- Figure 3–figure supplement 2–Source Data/Figure 3–figure supplement 2G–Source Data/
- Figure 3–figure supplement 2–Source Data/Figure 3–figure supplement 2G–Source Data/241210_Exo70-mNG_Sec15-mScI_1_70%_001_normalized.xlsx
- Figure 3–figure supplement 2–Source Data/Figure 3–figure supplement 2G–Source Data/241210_Exo70-mNG_Sec15-mScI_1_70%_002_normalized.xlsx
- Figure 3–figure supplement 2–Source Data/Figure 3–figure supplement 2G–Source Data/241210_Exo70-mNG_Sec15-mScI_1_70%_003_normalized.xlsx
- Figure 3–figure supplement 2–Source Data/Figure 3–figure supplement 2G–Source Data/241210_Exo70-mNG_Sec15-mScI_1_70%_004_normalized.xlsx
- Figure 3–figure supplement 2–Source Data/Figure 3–figure supplement 2G–Source Data/241210_Exo70-mNG_Sec15-mScI_1_70%_005_normalized.xlsx
- Figure 3–figure supplement 2–Source Data/Figure 3–figure supplement 2G–Source Data/241210_Exo70-mNG_Sec15-mScI_2_70%_002_normalized.xlsx
- Figure 3–figure supplement 2–Source Data/Figure 3–figure supplement 2G–Source Data/241210_Exo70-mNG_Sec15-mScI_2_70%_003_normalized.xlsx
- Figure 3–figure supplement 2–Source Data/Figure 3–figure supplement 2G–Source Data/241210_Exo70-mNG_Sec15-mScI_2_70%_004_normalized.xlsx
