# Supplementary material for: Large-scale identification of plasma membrane repair proteins revealed spatiotemporal cellular responses to plasma membrane damage
Source: eLife. 2026 Mar 10;14:RP108585. doi: 10.7554/eLife.108585 (PMC12975127; doi:10.7554/eLife.108585)
Supplement: Figure 3—figure supplement 2—source data 1. [file elife-108585-fig3-figsupp2-data1.zip › Figure 3–figure supplement 2–Source Data/Figure 3–figure supplement 2A–Source Data/241204_Exo70-mNG_Exo84-mScI_1_70%_001_normalized.xlsx]

## Sheet: GFP
normalized_budtip	normalized_damage_site
10.2942	0.527952
15.1412	0.397956
15.3989	0.627956
14.8545	0.473368
12.2843	0.63469
11.4243	0.712491
13.1682	0.768033
14.6097	1.39935
13.6604	3.00227
11.9896	3.03735
10.9699	5.34964
9.6301	5.641
7.28979	6.03523
7.51918	6.87833
5.78186	5.81648
3.95946	7.93386
4.11338	8.3461
2.38581	11.2468
3.36684	7.01793
2.4458	8.58946
1.92951	5.81492
3.10112	5.78033
1.63904	7.40004
1.95271	10.4001
1.39001	8.24971
1.43016	9.29065
1.08157	7.30987
0.994305	7.02174
1.69876	7.34971
2.0121	6.05339
2.29081	4.70038
2.24355	8.64486
1.80362	7.47111
1.69227	5.79322
1.56847	7.0806
1.53996	5.2178
1.88586	6.33458
1.52435	8.70115
2.12822	4.75152
1.73482	5.96173
1.72466	5.54837
1.36959	4.72435

## Sheet: RFP
normalized_budtip	normalized_damage_site
11.882	0.279751
15.1797	0.296578
14.5942	0.476972
15.1653	0.469387
14.0674	0.478251
12.9667	0.692186
12.6101	0.831591
15.8088	2.06039
13.0378	4.47308
12.2719	4.25968
10.9784	6.5504
10.92	7.20948
8.8354	8.60221
7.98536	9.71947
6.73648	8.208
5.68009	10.3402
4.72247	9.80273
2.28137	14.7696
3.74637	8.93448
2.23874	11.4147
2.64403	8.94837
2.60396	7.00687
1.37764	9.04003
1.98583	13.7489
1.25659	11.4712
1.38925	12.6405
1.0648	9.07495
0.925637	9.29725
1.17194	8.85112
2.33675	8.50605
1.65738	8.03701
2.24204	10.6929
2.0247	9.10162
1.91916	7.3264
1.91843	8.80235
1.59334	7.61607
2.02766	8.93047
1.95274	10.9894
1.94457	5.95184
1.65862	7.59593
1.3321	8.1063
1.33147	5.17508
