# Supplementary material for: Large-scale identification of plasma membrane repair proteins revealed spatiotemporal cellular responses to plasma membrane damage
Source: eLife. 2026 Mar 10;14:RP108585. doi: 10.7554/eLife.108585 (PMC12975127; doi:10.7554/eLife.108585)
Supplement: Figure 3—figure supplement 2—source data 1. [file elife-108585-fig3-figsupp2-data1.zip › Figure 3–figure supplement 2–Source Data/Figure 3–figure supplement 2A–Source Data/241204_Exo70-mNG_Exo84-mScI_1_70%_002_normalized.xlsx]

## Sheet: GFP
normalized_budtip	normalized_damage_site
7.13234	0.855683
9.77188	0.661039
10.2449	0.78811
6.99394	0.795172
10.2903	0.917681
7.45917	0.707212
6.68625	0.945178
7.40311	0.655761
6.18283	0.715529
7.45174	0.614471
11.4052	0.578115
11.8946	0.657859
11.8177	0.901307
8.66425	0.793661
8.17989	0.984096
4.68166	0.937414
8.03023	0.674818
5.24046	0.74919
6.50928	0.82668
5.07173	0.874119
6.83671	1.72778
3.32729	2.12727
4.85844	1.93782
3.44	5.51171
4.52593	6.13239
3.36919	6.84157
1.97743	7.37274
1.21646	5.27317
1.20804	7.48663
1.60673	4.40394
3.18069	3.34444
4.75673	1.30231
2.86243	1.31603
4.25236	1.11788
3.53111	1.07126
1.91477	1.09121
2.22082	1.18899
2.25757	1.29619
2.48931	1.15232
1.89401	1.41144
2.89191	1.21095
3.20148	1.32055

## Sheet: RFP
normalized_budtip	normalized_damage_site
8.29913	0.798962
9.01464	0.444591
11.1866	0.513884
6.72131	0.590105
10.6049	0.96588
8.1132	0.663774
6.42531	0.963371
7.31675	0.776361
6.88966	0.642678
7.04142	0.73387
10.1687	0.477791
11.0195	0.851489
12.7148	0.830165
8.34632	0.884358
8.02165	0.52008
3.8731	1.0975
6.71532	0.54249
4.91912	0.738067
6.24406	0.664966
5.64211	1.09575
7.35404	1.43725
3.21048	2.62864
4.76852	2.64077
3.74976	6.20714
3.63668	8.30651
2.77679	8.67016
1.6068	8.40032
0.911303	5.87554
1.5479	10.9296
1.6872	6.146
3.94075	3.21183
4.93245	1.41179
2.84697	1.07438
4.85428	1.36606
3.59839	1.25012
2.20006	1.05454
2.5488	1.19322
2.60613	1.82582
2.82207	1.59516
2.21169	1.60791
2.96858	1.14323
3.35013	1.31845
