# Supplementary material for: Large-scale identification of plasma membrane repair proteins revealed spatiotemporal cellular responses to plasma membrane damage
Source: eLife. 2026 Mar 10;14:RP108585. doi: 10.7554/eLife.108585 (PMC12975127; doi:10.7554/eLife.108585)
Supplement: Figure 3—figure supplement 2—source data 1. [file elife-108585-fig3-figsupp2-data1.zip › Figure 3–figure supplement 2–Source Data/Figure 3–figure supplement 2A–Source Data/241204_Exo70-mNG_Exo84-mScI_1_70%_003_normalized.xlsx]

## Sheet: GFP
normalized_budtip	normalized_damage_site
10.8372	0.773047
12.2603	0.456468
11.4071	0.61193
10.3061	0.721807
8.26474	0.6651
7.25917	0.779706
9.25245	0.681001
10.7456	0.480495
10.5352	0.682007
10.3442	0.529493
9.40425	0.773333
10.1541	0.512741
8.42652	1.0976
8.46641	0.697713
5.53976	0.992507
7.9982	2.17883
8.36814	3.93874
4.48642	5.02362
4.51585	3.32812
5.79889	2.23314
6.28881	2.61375
2.29929	0.976754
3.26795	1.53355
2.86713	2.21432
2.87388	1.97636
2.62433	1.21668
2.23332	1.00679
2.30515	0.931947
2.17299	1.78545
1.33196	1.51907
2.12165	1.62722
2.09054	2.08272
2.50399	1.85174
2.11283	1.02178
1.45099	0.818974
2.1425	0.797436
2.01584	0.74778
2.40784	0.977698
2.64833	0.986857
1.34859	0.865536
2.32802	1.04206
1.99909	1.43241

## Sheet: RFP
normalized_budtip	normalized_damage_site
14.6935	0.573231
12.1135	0.708191
11.9684	0.830516
10.826	0.544086
9.30316	0.871176
8.85986	0.530218
11.0745	0.67747
13.7235	0.431242
12.6378	0.678255
12.89	0.97633
9.38916	0.792548
10.4106	0.357779
9.65573	1.78164
9.40568	0.705136
6.20327	1.21839
9.15818	3.16563
10.2304	5.70303
4.83381	6.61385
5.1007	4.38338
5.78865	3.36933
6.4308	3.85466
2.43253	0.947122
3.17925	2.40302
3.59808	2.8176
3.48897	2.8157
2.82754	1.56163
3.14224	1.24899
2.23308	1.15179
2.80753	1.54773
1.39924	1.56566
2.66861	1.66137
3.08573	2.09409
2.66769	2.56445
1.64706	1.03149
0.772378	0.560099
2.50636	0.827469
1.90124	0.532108
3.15056	0.568994
2.22946	0.703834
1.70481	0.884173
2.68876	1.03965
2.06134	1.40395
