# Supplementary material for: Large-scale identification of plasma membrane repair proteins revealed spatiotemporal cellular responses to plasma membrane damage
Source: eLife. 2026 Mar 10;14:RP108585. doi: 10.7554/eLife.108585 (PMC12975127; doi:10.7554/eLife.108585)
Supplement: Figure 3—figure supplement 2—source data 1. [file elife-108585-fig3-figsupp2-data1.zip › Figure 3–figure supplement 2–Source Data/Figure 3–figure supplement 2A–Source Data/241204_Exo70-mNG_Exo84-mScI_2_70%_001_normalized.xlsx]

## Sheet: GFP
normalized_budtip	normalized_damage_site
4.65334	0.790338
6.87515	0.545394
7.3956	0.55271
5.16442	0.655242
5.22677	1.57339
5.37216	1.82185
7.68967	3.15851
7.23283	3.20347
7.7216	4.69644
2.55034	2.93457
2.60732	4.16421
2.03758	5.61734
2.49643	6.70279
1.86367	8.10402
1.3609	9.44055
1.12427	9.75177
1.43261	11.3196
1.05736	9.49397
1.3369	9.41451
0.980459	6.40439
1.12781	7.33347
0.847368	7.55649
0.917141	8.46906
0.965618	5.97707
1.39981	5.86386
1.06212	6.98336
1.14857	8.59104
1.0651	7.08285
1.1626	5.87013
0.774986	6.11613
0.744808	4.62178
0.781403	5.78579
1.15924	7.26292
0.689605	4.88674
0.775887	6.96608
1.04184	5.88092
2.00422	3.28625
0.84844	5.39111
0.909581	5.17899
0.925883	4.40588
0.755147	7.36702
0.671645	3.63313

## Sheet: RFP
normalized_budtip	normalized_damage_site
7.67061	0.50401
7.64919	0.296718
9.61721	0.426296
6.84455	0.577924
5.20928	2.20961
6.88802	2.84338
7.85063	3.89805
7.98173	4.75681
7.61368	5.99384
3.58951	4.33349
3.22493	5.59112
2.98644	8.74456
2.58562	11.3148
2.3631	11.3124
1.80084	12.0721
1.40927	12.945
1.56131	14.0817
1.24451	13.763
1.20839	13.0895
1.4765	8.35373
1.45297	12.9583
1.06259	12.5363
1.13986	12.7032
1.14699	8.80382
1.76564	9.13876
1.3886	10.0483
1.30025	9.74926
1.5394	9.2102
1.27355	9.27994
0.945763	8.76716
1.09989	7.36642
0.754763	10.5106
1.21224	10.2527
1.04381	6.45632
1.09653	8.6302
1.25524	7.53574
1.64153	4.32791
1.1367	7.4552
1.00289	8.71017
0.630218	6.08886
0.698801	10.8026
0.636124	6.17684
