# Supplementary material for: Large-scale identification of plasma membrane repair proteins revealed spatiotemporal cellular responses to plasma membrane damage
Source: eLife. 2026 Mar 10;14:RP108585. doi: 10.7554/eLife.108585 (PMC12975127; doi:10.7554/eLife.108585)
Supplement: Figure 3—figure supplement 2—source data 1. [file elife-108585-fig3-figsupp2-data1.zip › Figure 3–figure supplement 2–Source Data/Figure 3–figure supplement 2A–Source Data/241204_Exo70-mNG_Exo84-mScI_2_70%_003_normalized.xlsx]

## Sheet: GFP
normalized_budtip	normalized_damage_site
5.85937	0.493204
8.35779	0.482245
7.1828	0.395936
6.17381	0.510099
6.37456	0.644942
4.0843	0.70972
4.97337	0.485704
5.02995	0.64941
6.9977	1.22998
8.67741	1.12024
6.39251	1.07838
6.0586	2.96811
3.7065	4.85756
2.16647	7.85357
1.38059	9.07876
1.93699	8.78674
1.68331	8.02117
1.1871	5.6748
1.49884	6.741
0.654252	7.61487
0.51988	7.18714
0.683735	7.52477
0.810624	5.73211
0.601396	3.43024
0.802659	3.40816
0.822641	2.03521
0.855795	1.06419
0.680083	1.09772
1.09596	1.43282
1.31568	1.04385
1.50828	0.978301
1.35523	1.23094
2.43351	1.34426
0.844139	1.91424
0.802138	1.18427
0.743831	1.40263
1.19318	1.06058
1.44558	1.90431
0.989431	1.28557
1.21503	1.17927
0.804845	1.22473
0.595042	1.57281

## Sheet: RFP
normalized_budtip	normalized_damage_site
10.701	0.503194
12.2577	0.272625
12.5444	0.392273
9.70127	0.489949
9.2665	0.505277
6.7593	0.532424
7.30074	0.600281
7.1688	0.39807
10.646	1.22155
11.8343	1.13248
9.82677	0.638773
9.18914	3.49556
5.89777	6.23428
3.22	8.75355
2.7295	10.7609
3.6267	8.38339
3.41156	8.21266
1.60921	6.30158
2.47056	7.5733
0.843756	8.5294
0.628718	7.27538
0.888172	6.81447
0.920225	6.04728
1.01924	2.65993
0.707493	3.0391
1.26275	2.32653
1.05324	1.31816
0.904167	1.07394
1.53637	1.1037
1.6166	1.13151
2.12271	0.735089
2.49873	1.08162
3.64471	1.53778
1.62994	1.95761
1.73877	1.49664
1.1703	1.41452
1.58028	1.49836
1.8763	2.25243
1.27097	1.57896
1.63866	1.01308
1.08447	1.35956
0.815502	1.28919
