# Supplementary material for: Large-scale identification of plasma membrane repair proteins revealed spatiotemporal cellular responses to plasma membrane damage
Source: eLife. 2026 Mar 10;14:RP108585. doi: 10.7554/eLife.108585 (PMC12975127; doi:10.7554/eLife.108585)
Supplement: Figure 3—figure supplement 2—source data 1. [file elife-108585-fig3-figsupp2-data1.zip › Figure 3–figure supplement 2–Source Data/Figure 3–figure supplement 2A–Source Data/241204_Exo70-mNG_Exo84-mScI_2_70%_004_normalized.xlsx]

## Sheet: GFP
normalized_budtip	normalized_damage_site
5.54633	0.74657
6.75577	0.60686
9.61054	0.59014
11.8481	0.633107
9.2375	0.847335
9.46444	0.657292
11.3397	0.817959
7.04462	0.774498
8.91816	0.62359
8.64752	0.507274
7.96419	0.541421
7.03919	0.655799
8.40615	0.8654
6.28588	0.919689
6.31587	1.50077
6.33304	2.0805
4.61063	4.25286
2.1645	5.69452
1.88053	4.94675
1.2346	5.45101
1.46246	6.00248
1.3059	8.25494
1.23408	4.63237
1.70745	4.26043
1.27181	3.28154
1.28904	4.47114
0.980707	4.67372
1.62654	2.60999
1.07741	2.15918
1.08395	1.31922
2.00809	1.64112
1.24056	1.07078
1.12738	1.01132
1.61199	1.24709
1.26961	2.08669
1.0295	1.42819
1.32677	1.28855
1.35169	1.03197
1.17912	1.0461
1.4169	1.04203
1.46412	0.980948
1.86884	1.19633

## Sheet: RFP
normalized_budtip	normalized_damage_site
6.40125	0.55148
6.71176	0.57455
9.77599	0.431129
10.2067	0.594788
9.65839	0.967129
10.3443	0.649384
10.2899	0.639327
6.34958	0.829305
7.85248	0.48251
10.0859	0.488558
8.02414	0.401367
7.17542	0.412317
8.35095	0.966102
6.02766	0.828255
6.82711	1.78773
6.31368	2.81354
4.94452	5.28198
2.43366	6.73671
1.9865	8.48765
1.36902	7.25388
1.39158	7.38356
1.02489	9.96731
1.22798	7.364
1.91634	4.28133
1.07017	3.69645
1.52091	4.29167
0.52214	4.64168
2.14744	3.01844
1.0472	2.64826
1.21553	1.40617
1.52625	1.48434
1.18734	0.860706
1.45374	1.0199
1.64738	0.959234
1.78883	2.04469
1.23818	1.13688
1.15621	1.02741
1.50596	1.14896
1.00575	1.36824
1.65733	0.781423
1.08473	0.663146
1.98744	0.957992
