# Supplementary material for: Large-scale identification of plasma membrane repair proteins revealed spatiotemporal cellular responses to plasma membrane damage
Source: eLife. 2026 Mar 10;14:RP108585. doi: 10.7554/eLife.108585 (PMC12975127; doi:10.7554/eLife.108585)
Supplement: Figure 3—figure supplement 2—source data 1. [file elife-108585-fig3-figsupp2-data1.zip › Figure 3–figure supplement 2–Source Data/Figure 3–figure supplement 2A–Source Data/241204_Exo70-mNG_Exo84-mScI_2_70%_005_normalized.xlsx]

## Sheet: GFP
normalized_budtip	normalized_damage_site
6.46588	0.655495
10.9003	0.348984
4.01113	0.575666
2.9111	0.604744
4.20291	0.686484
2.85221	0.428928
4.26988	0.678385
4.12831	0.728892
3.53019	0.951376
2.0381	1.07849
2.07114	2.70416
3.15409	2.84982
2.48564	2.18604
2.0411	2.15209
5.93629	5.98957
3.01079	4.34645
1.6186	7.70714
1.1012	6.71783
1.47605	8.34737
1.64837	5.9524
1.72108	8.37481
0.869061	8.65736
0.942581	9.93624
1.12605	10.0593
1.08994	6.10954
0.838418	5.74631
1.61276	5.72397
0.918637	5.78236
1.08543	4.67502
1.15517	5.46674
1.13961	4.07185
0.849907	8.85395
1.15432	6.26248
1.48312	6.10283
0.93272	4.89946
1.42146	4.78599
0.879287	5.9135
0.819002	6.08181
1.02698	6.63876
1.33373	4.97382
1.32532	6.56573
1.02255	7.69773

## Sheet: RFP
normalized_budtip	normalized_damage_site
9.7155	0.438781
10.8174	0.198948
4.56007	0.376444
2.92423	0.35554
5.30241	0.677986
2.45758	0.3773
4.2835	0.408479
3.75786	0.651028
4.57519	0.688333
2.02231	1.6677
2.66021	2.46669
3.29351	3.06489
3.00054	2.52929
2.15624	1.87173
6.5885	6.64866
3.5552	3.87566
2.18676	7.37167
1.34807	6.57556
1.50993	8.71263
1.09104	6.51304
1.7494	9.04283
0.719583	9.69137
1.26862	11.4474
1.55791	10.0464
0.914699	7.88645
0.883982	6.77795
1.63505	6.52079
1.06075	6.80728
1.05693	4.91797
1.49363	6.2437
0.952222	4.03136
0.899512	9.48776
1.20159	6.81281
0.974752	5.77848
0.978612	4.64609
1.02777	3.96304
0.913111	5.3869
0.933435	6.80507
0.879576	7.07752
1.0042	4.77369
1.75696	8.04802
2.10939	7.519
