# Supplementary material for: Large-scale identification of plasma membrane repair proteins revealed spatiotemporal cellular responses to plasma membrane damage
Source: eLife. 2026 Mar 10;14:RP108585. doi: 10.7554/eLife.108585 (PMC12975127; doi:10.7554/eLife.108585)
Supplement: Figure 3—figure supplement 2—source data 1. [file elife-108585-fig3-figsupp2-data1.zip › Figure 3–figure supplement 2–Source Data/Figure 3–figure supplement 2A–Source Data/241204_Exo70-mNG_Exo84-mScI_2_70%_006_normalized.xlsx]

## Sheet: GFP
normalized_budtip	normalized_damage_site
5.15131	0.701302
5.24168	0.459643
4.87047	0.600894
2.73746	0.607554
2.38594	0.711161
1.44369	0.657308
2.95006	1.09204
1.91362	0.642996
2.37471	0.914371
1.50511	2.53813
1.74408	4.98567
0.855831	6.38005
0.875032	5.83139
0.867211	7.72938
0.627818	8.34946
0.724408	10.0831
0.747105	11.3926
0.647624	7.77759
1.07276	9.94766
0.92399	9.69427
0.466093	7.04496
0.857162	7.4709
0.794485	6.80171
0.985483	8.859
1.27478	5.77005
0.689121	9.06829
0.855666	9.85744
0.659369	8.60117
0.998316	8.58637
1.0647	9.38263
0.814995	9.58075
0.836202	9.91551
0.65792	8.68128
1.05014	5.87039
0.797591	6.64053
1.01616	6.03776
1.0981	6.17035
0.70418	4.58765
0.890346	4.45071
1.02396	4.32587
1.28518	4.28763
1.27883	5.76862

## Sheet: RFP
normalized_budtip	normalized_damage_site
5.97342	0.800931
4.18624	0.691887
3.8352	0.661532
1.69864	0.604521
2.49748	0.771672
1.30217	0.607948
2.49966	1.08335
2.11761	0.618887
1.97308	0.720726
1.79368	3.41253
2.64776	7.18208
1.06647	8.45309
1.18639	6.01397
1.05877	8.74536
0.83715	11.2147
0.687251	13.6481
0.538522	12.7123
0.535891	10.1692
0.657309	11.0505
0.932027	11.4347
0.615056	8.07151
0.757652	9.52692
0.919113	6.9974
0.720268	9.80674
1.16873	6.42911
0.599789	9.41003
0.7437	10.0264
0.643446	8.65583
0.928042	9.05817
1.07134	10.2773
0.599504	10.1438
0.657642	10.9104
0.625574	9.89413
0.641927	7.04195
0.682529	7.80267
0.943212	7.69271
0.701313	7.6454
0.681661	5.70925
0.847806	5.15601
1.25861	4.76776
1.06303	4.79166
1.32628	7.76812
