# Supplementary material for: Large-scale identification of plasma membrane repair proteins revealed spatiotemporal cellular responses to plasma membrane damage
Source: eLife. 2026 Mar 10;14:RP108585. doi: 10.7554/eLife.108585 (PMC12975127; doi:10.7554/eLife.108585)
Supplement: Figure 3—figure supplement 2—source data 1. [file elife-108585-fig3-figsupp2-data1.zip › Figure 3–figure supplement 2–Source Data/Figure 3–figure supplement 2B–Source Data/241204_Exo70-mNG_Sec3-mScI_1_70%_002_normalized.xlsx]

## Sheet: GFP
normalized_budtip	normalized_damage_site
10.5365	0.772534
14.3842	0.394635
12.9944	0.571282
12.1996	0.59613
10.2893	0.733934
9.40286	0.755224
8.51017	1.40711
9.41209	1.10449
11.7583	2.07292
10.3208	3.01985
10.2226	2.51771
9.90217	3.60146
7.09315	2.93717
6.94265	3.97407
7.04954	4.33405
5.94898	5.08519
6.21998	4.53484
5.49618	4.72385
6.21739	3.98334
5.45824	5.10013
3.06084	6.20852
4.57566	4.82372
4.95389	4.48286
2.87245	5.30621
2.96228	4.66918
3.49639	3.59637
2.86474	4.40965
2.90806	3.78413
2.50472	5.54289
2.08084	5.54791
1.10217	5.34781
2.87863	3.63308
2.92372	2.99816
4.64108	1.9007
2.96032	2.3007
5.26304	1.19327
3.00728	1.35842
2.76221	1.39443
2.2917	1.1536
3.35837	1.38816
2.68714	0.99378
3.14889	1.13393

## Sheet: RFP
normalized_budtip	normalized_damage_site
16.818	0.424095
18.017	0.242157
16.7893	0.449566
14.657	0.664498
14.2225	0.724694
14.8408	0.827029
10.9128	1.64196
14.6836	1.32937
16.341	3.33964
14.8043	4.53942
13.5731	4.18365
13.9808	6.22479
10.685	3.53508
9.85179	5.97262
9.2685	7.05716
8.04344	8.12783
8.93852	6.34113
8.54112	8.52619
7.91795	5.04445
7.85533	8.43671
4.30981	8.83944
5.69012	8.05897
5.87565	7.43187
3.3885	8.16479
4.47595	5.98139
4.95406	6.18429
3.63632	6.4521
3.66989	5.92368
3.73647	7.09486
2.8625	6.693
1.39761	7.85569
3.7302	4.70712
3.6442	4.34296
6.36807	2.67568
4.88298	3.53954
8.46555	1.42213
3.84816	1.74328
4.53677	1.53552
4.44317	1.47439
4.67392	2.39986
3.44515	1.25786
4.00339	1.18122
