# Supplementary material for: Large-scale identification of plasma membrane repair proteins revealed spatiotemporal cellular responses to plasma membrane damage
Source: eLife. 2026 Mar 10;14:RP108585. doi: 10.7554/eLife.108585 (PMC12975127; doi:10.7554/eLife.108585)
Supplement: Figure 3—figure supplement 2—source data 1. [file elife-108585-fig3-figsupp2-data1.zip › Figure 3–figure supplement 2–Source Data/Figure 3–figure supplement 2B–Source Data/241204_Exo70-mNG_Sec3-mScI_1_70%_005_normalized.xlsx]

## Sheet: GFP
normalized_budtip	normalized_damage_site
6.6316	0.651318
6.59643	0.506422
5.50918	0.767463
4.06527	0.713384
4.07701	0.764928
3.61755	0.937491
3.41569	1.66852
7.04225	2.26134
5.20004	2.49097
3.12424	2.527
4.33475	2.28269
3.08437	3.95034
2.21275	3.208
2.90172	7.07954
2.12959	4.32418
1.43382	8.70538
2.52308	5.82343
1.30709	5.42555
1.24397	4.41513
1.61361	3.87415
2.42117	8.28929
1.60677	6.29385
1.55064	7.35588
1.64451	7.23848
1.21842	5.15596
0.7966	9.03968
1.43896	4.60945
1.49102	7.11521
1.06208	6.38955
0.710757	8.02415
0.586479	9.20524
1.15615	8.94048
0.635492	9.23602
0.491843	7.14968
0.675029	5.4226
0.851951	5.30779
1.31885	6.5957
0.853803	6.49391
0.779848	7.5037
0.633637	7.23681
0.954841	7.68919
0.845606	6.10414

## Sheet: RFP
normalized_budtip	normalized_damage_site
8.6645	0.462986
7.73657	0.326631
6.07471	0.542636
4.54408	0.600031
4.42083	0.595259
3.77302	0.692503
3.82942	2.09629
8.17316	3.75572
5.26969	3.54431
3.7417	3.96568
4.46142	2.75851
3.71983	5.6171
3.11816	2.70424
3.4286	8.64564
2.72263	5.3733
1.54113	11.1233
3.31857	6.73144
1.32783	6.19011
1.2656	4.83677
1.59757	5.51144
3.13829	9.87068
1.24614	8.39141
1.409	11.4313
1.44772	10.3006
0.781045	7.945
0.530525	12.436
1.757	6.31195
1.70492	8.46843
1.23606	8.71471
1.0066	12.0335
0.690285	12.4625
1.29304	10.5404
0.621199	11.8558
0.645756	8.839
0.539383	6.82957
0.948783	6.75788
1.09525	7.75005
1.04045	7.8474
0.848091	10.4235
0.953838	7.83201
1.21336	10.3278
1.0717	6.47159
