# Supplementary material for: Large-scale identification of plasma membrane repair proteins revealed spatiotemporal cellular responses to plasma membrane damage
Source: eLife. 2026 Mar 10;14:RP108585. doi: 10.7554/eLife.108585 (PMC12975127; doi:10.7554/eLife.108585)
Supplement: Figure 3—figure supplement 2—source data 1. [file elife-108585-fig3-figsupp2-data1.zip › Figure 3–figure supplement 2–Source Data/Figure 3–figure supplement 2B–Source Data/241206_Exo70-mNG_Sec3-mScI_2_70%_001_normalized.xlsx]

## Sheet: GFP
normalized_budtip	normalized_damage_site
7.40888	0.727251
5.95382	0.394039
8.17058	0.644502
6.17272	0.471326
6.74467	0.817477
6.45954	0.883192
5.27266	0.596476
7.36152	1.56536
4.66464	2.71904
5.26777	4.86433
2.82459	7.0796
1.93119	7.53397
2.01923	8.08538
1.34538	8.9292
1.26405	7.36226
0.911699	7.00045
1.32406	8.54412
1.07676	6.831
0.913929	9.42552
0.559675	9.81159
0.645435	12.9474
0.429707	10.9639
0.558405	9.78708
0.365115	10.3131
0.807428	9.79131
0.813998	12.8429
0.625189	15.4088
0.542643	11.0201
0.58775	15.4696
0.6532	14.2843
0.626994	14.3505
0.411373	14.8453
0.530663	14.3659
0.683624	13.1185
0.493445	13.7305
0.760561	10.369
0.597798	10.3907
0.987816	11.2267
0.622704	12.3294
0.55029	8.79868
0.821375	7.08024
0.913022	5.43596

## Sheet: RFP
normalized_budtip	normalized_damage_site
11.2367	0.315517
7.5535	0.314992
9.58943	0.409088
8.62913	0.28795
9.10021	0.572297
8.32801	0.658749
5.57784	0.731521
8.14243	1.58928
4.86456	3.75263
6.19331	4.92138
3.4577	8.10066
2.43944	9.4811
2.29253	10.7656
1.55808	10.7539
1.33059	10.7515
1.12947	9.62166
1.74369	10.9342
1.07388	8.75887
0.845452	12.0669
0.900649	13.7186
0.549662	16.8664
0.518567	11.0469
0.723184	11.8542
0.414565	13.637
0.854837	10.8823
0.972841	14.3331
0.58163	19.7433
0.49577	13.3395
0.756274	18.9427
0.768489	18.1438
0.45533	19.9527
0.520729	17.4943
0.550357	17.4138
0.516221	18.3651
0.655163	16.6258
0.784108	13.2044
0.637622	14.6748
0.828012	15.3379
0.494142	16.8244
0.815057	11.8283
1.3881	10.3239
1.37536	7.15487
