# Supplementary material for: Large-scale identification of plasma membrane repair proteins revealed spatiotemporal cellular responses to plasma membrane damage
Source: eLife. 2026 Mar 10;14:RP108585. doi: 10.7554/eLife.108585 (PMC12975127; doi:10.7554/eLife.108585)
Supplement: Figure 3—figure supplement 2—source data 1. [file elife-108585-fig3-figsupp2-data1.zip › Figure 3–figure supplement 2–Source Data/Figure 3–figure supplement 2C–Source Data/241206_Exo70-mNG_Sec5-mScI_1_70%_002_normalized.xlsx]

## Sheet: GFP
normalized_budtip	normalized_damage_site
8.07597	0.768207
9.27148	0.684068
9.93933	0.673344
8.64544	0.764536
12.5314	0.671486
10.9077	0.669284
9.05138	0.887769
8.5915	0.77922
9.75448	1.22443
8.79119	2.64689
7.49909	5.41976
9.24464	3.26475
6.09071	5.44036
4.41269	5.72092
3.6147	4.16056
5.17969	3.41961
3.62433	4.33096
4.06348	6.01849
0.784253	5.86589
1.29023	6.85293
0.580869	8.75962
0.675981	10.1257
0.660446	7.35709
0.720455	8.97322
1.19502	11.1737
1.06905	11.8969
0.742541	11.3128
1.35979	13.2014
0.854913	12.5766
0.898142	10.6096
0.593654	9.746
0.485372	7.0495
0.981708	6.68546
1.03254	4.5682
0.81812	1.97026
0.83319	1.61375
1.0871	2.85506
1.2115	1.85795
1.17722	2.16283
0.997006	2.50668
1.81751	2.74082
1.15074	2.87336

## Sheet: RFP
normalized_budtip	normalized_damage_site
10.8606	0.411089
9.19729	0.816334
9.57823	0.403583
9.50098	0.615556
12.7601	0.498078
11.0642	0.724562
8.97266	0.860474
8.91663	0.933384
10.5333	1.34754
9.92421	3.16678
10.5451	6.97695
9.59144	4.27654
6.7895	7.39034
4.28555	7.78591
4.83221	6.02038
4.32881	4.55952
3.94122	5.41609
4.35288	8.97865
0.799785	9.09492
1.04613	9.8697
0.421053	12.5622
0.60005	14.0944
0.912941	10.3613
0.866622	14.3815
0.963002	16.839
0.944593	15.7856
0.324535	16.2309
1.33597	16.6691
0.868941	15.7895
1.23609	14.4915
0.783856	13.9012
0.692472	9.77175
0.688497	7.91042
0.724005	5.41809
0.648552	3.32422
0.692331	2.88845
1.14197	3.4012
1.40982	2.34563
1.22974	2.71192
0.714653	3.22721
1.32529	3.60686
1.894	3.29515
