# Supplementary material for: Large-scale identification of plasma membrane repair proteins revealed spatiotemporal cellular responses to plasma membrane damage
Source: eLife. 2026 Mar 10;14:RP108585. doi: 10.7554/eLife.108585 (PMC12975127; doi:10.7554/eLife.108585)
Supplement: Figure 3—figure supplement 2—source data 1. [file elife-108585-fig3-figsupp2-data1.zip › Figure 3–figure supplement 2–Source Data/Figure 3–figure supplement 2C–Source Data/241206_Exo70-mNG_Sec5-mScI_2_70%_001_normalized.xlsx]

## Sheet: GFP
normalized_budtip	normalized_damage_site
8.22572	0.527095
10.1282	0.474069
10.8853	0.458574
11.1272	0.448416
9.41519	0.561094
10.1318	0.504952
10.412	0.396342
9.78021	0.523469
7.59584	0.434805
10.3215	0.615806
8.69666	0.546572
7.68629	1.4899
7.4069	1.77062
8.01271	1.87424
10.3428	1.71869
6.6041	3.0742
5.49026	5.10231
4.80155	5.13804
2.42938	5.11821
2.90352	4.22293
1.63551	6.23321
2.02313	4.41186
0.749888	7.12384
0.95326	8.09912
1.02395	4.87956
0.90345	3.98193
0.6837	4.4688
1.214	1.71847
3.03127	1.3566
4.22921	1.33575
2.2246	0.915081
1.50176	0.961392
1.42588	0.958344
1.44379	0.781439
1.51088	1.40336
1.15333	1.2542
1.213	1.40298
1.09257	1.4808
1.23283	1.3208
1.4331	1.48776
1.19367	0.935109
1.4959	1.70294

## Sheet: RFP
normalized_budtip	normalized_damage_site
12.6997	0.33727
12.3631	0.495888
13.2218	0.29606
14.1171	0.377002
11.4693	0.498032
12.8803	0.419123
11.8473	0.461762
12.0664	0.710025
8.97788	0.520146
12.7803	0.541538
9.33235	0.465911
10.0902	1.20497
9.21988	2.60657
10.7558	2.18251
11.6369	1.5921
7.2964	2.83356
6.17188	5.7391
7.8141	5.80025
3.12154	5.71774
3.37661	4.30988
1.51849	5.87444
1.59001	4.35324
1.01094	8.16715
1.14955	8.5609
1.40781	4.58665
1.04167	5.05995
0.75945	4.43814
1.0251	1.63251
3.19197	1.0594
3.90858	1.49347
2.63502	0.690689
2.37982	1.19843
2.05137	1.1665
1.84674	0.879977
1.96455	1.63768
1.66609	1.58518
2.04676	1.78748
1.52162	2.57389
1.39218	1.18379
1.83304	1.2596
1.9003	0.830202
1.50066	1.92641
