# Supplementary material for: Large-scale identification of plasma membrane repair proteins revealed spatiotemporal cellular responses to plasma membrane damage
Source: eLife. 2026 Mar 10;14:RP108585. doi: 10.7554/eLife.108585 (PMC12975127; doi:10.7554/eLife.108585)
Supplement: Figure 3—figure supplement 2—source data 1. [file elife-108585-fig3-figsupp2-data1.zip › Figure 3–figure supplement 2–Source Data/Figure 3–figure supplement 2C–Source Data/241206_Exo70-mNG_Sec5-mScI_2_70%_002_normalized.xlsx]

## Sheet: GFP
normalized_budtip	normalized_damage_site
9.29184	0.664276
14.6782	0.403287
10.402	0.609182
6.55868	0.538719
9.13461	0.539592
7.60552	0.546577
6.62172	0.54569
6.35658	0.674546
6.81831	0.575948
7.03327	0.664526
5.801	0.993828
4.88344	2.17909
2.95935	4.02293
2.54611	6.03679
2.59841	8.43019
1.74396	8.81902
2.34515	9.03469
1.6539	10.4037
2.07959	8.471
1.66196	10.1852
1.65765	8.55346
2.42647	4.2783
1.8411	5.37836
1.33205	4.87901
0.937758	6.71634
1.02712	8.59907
0.930987	9.61059
1.01294	6.10409
1.25031	3.95742
1.52394	3.02779
1.54797	2.74489
1.10064	2.05167
1.91505	2.08243
1.9105	2.07877
1.23288	2.34127
1.84547	2.03254
1.85572	1.8589
1.85832	1.71961
1.50131	2.10428
1.104	2.75689
1.35918	2.79061
1.26114	1.39683

## Sheet: RFP
normalized_budtip	normalized_damage_site
15.0148	0.553463
15.7303	0.337106
12.0999	0.473585
9.57258	0.384047
11.7512	0.322907
8.62508	0.485158
7.74136	0.44878
8.15449	0.521195
7.86424	0.466848
9.65065	0.631219
6.42289	0.69882
6.97508	2.90367
3.72336	6.0965
3.92543	6.68782
3.07569	11.0233
2.24254	12.2552
2.43837	11.5402
2.26122	14.1875
2.41456	13.4763
1.41447	15.4949
2.15952	11.2329
2.35109	7.44259
2.38101	8.72694
1.56048	6.67364
1.29062	9.23902
1.37317	12.0094
0.837127	14.9091
1.31515	10.3323
1.1236	6.28312
1.38757	4.13665
2.04328	5.13885
1.52082	2.74591
2.22008	2.81725
1.67719	3.2222
1.4577	3.69726
2.01549	3.17032
1.50893	2.17761
1.91134	1.85911
1.68587	2.52305
1.52535	3.78116
1.91512	3.54363
0.996572	1.63866
