# Supplementary material for: Large-scale identification of plasma membrane repair proteins revealed spatiotemporal cellular responses to plasma membrane damage
Source: eLife. 2026 Mar 10;14:RP108585. doi: 10.7554/eLife.108585 (PMC12975127; doi:10.7554/eLife.108585)
Supplement: Figure 3—figure supplement 2—source data 1. [file elife-108585-fig3-figsupp2-data1.zip › Figure 3–figure supplement 2–Source Data/Figure 3–figure supplement 2D–Source Data/241206_Exo70-mNG_Sec6-mScI_1_70%_001_normalized.xlsx]

## Sheet: GFP
normalized_budtip	normalized_damage_site
8.43055	0.446765
13.869	0.283217
11.8985	0.398716
15.0557	0.420648
15.5368	0.479944
16.0716	0.570348
12.7813	0.968725
11.3948	0.899375
13.0987	1.33384
11.8498	2.11175
9.72218	1.913
10.1374	1.99812
8.28322	3.66455
6.82429	3.87915
5.28565	3.70821
3.71184	5.62426
3.31689	5.85286
3.78435	6.86157
4.46379	3.72909
4.95842	3.7895
3.41605	3.56122
2.12618	4.8604
2.07718	6.61688
1.13932	9.75349
1.4358	8.15147
1.81245	8.14515
2.15657	7.09065
1.6645	7.65028
1.43201	6.73627
1.06486	6.52326
0.948697	6.35057
0.899794	5.53771
0.925958	3.8934
0.886682	4.11527
0.880338	3.65701
1.28093	3.64933
1.68157	4.06621
2.24948	3.02737
2.08864	3.21983
1.32335	2.85612
1.82618	2.00275
2.57411	1.73638

## Sheet: RFP
normalized_budtip	normalized_damage_site
13.0284	0.211466
14.3491	0.315689
14.871	0.279952
17.5188	0.457128
17.6793	0.46526
20.7445	0.723886
17.4525	0.796723
14.5413	1.2742
15.029	1.64147
14.2251	2.71958
11.1147	2.55116
10.9997	3.39415
11.1954	5.03059
7.90984	5.1167
6.85782	4.52694
5.22277	6.88259
4.70582	7.37262
4.96785	9.15814
6.6965	5.5834
6.54936	6.2779
4.12429	4.40938
2.94394	6.72959
1.85442	9.5622
1.30662	13.9439
1.92592	11.8176
2.07187	11.9095
2.24968	9.54747
1.9219	10.579
0.778933	9.33731
1.36954	9.43686
1.18198	8.36923
0.868006	7.46519
1.00913	6.3639
1.26571	6.55118
1.18965	5.80658
0.910572	5.46037
2.45859	5.60958
2.85786	5.03799
2.83604	4.29513
1.5311	4.49383
2.14093	3.7747
3.38897	2.36576
