# Supplementary material for: Large-scale identification of plasma membrane repair proteins revealed spatiotemporal cellular responses to plasma membrane damage
Source: eLife. 2026 Mar 10;14:RP108585. doi: 10.7554/eLife.108585 (PMC12975127; doi:10.7554/eLife.108585)
Supplement: Figure 3—figure supplement 2—source data 1. [file elife-108585-fig3-figsupp2-data1.zip › Figure 3–figure supplement 2–Source Data/Figure 3–figure supplement 2D–Source Data/241206_Exo70-mNG_Sec6-mScI_1_70%_002_normalized.xlsx]

## Sheet: GFP
normalized_budtip	normalized_damage_site
5.77982	0.897114
8.3556	0.608984
9.54594	0.849802
5.54459	0.826551
8.21184	0.786243
6.48837	1.11576
4.93037	0.829324
5.56221	1.47344
4.59198	1.8901
6.41214	2.13925
3.64699	2.52399
5.16267	2.80332
3.8802	3.45273
2.83459	4.24273
3.17582	4.56329
2.35493	4.5338
4.23604	5.50676
4.89966	5.87592
2.34875	6.47157
2.04387	6.61093
2.11302	7.04366
1.32451	7.68466
1.13955	9.5768
0.699642	8.63293
0.951043	9.50479
1.51549	7.79067
1.02039	7.77659
0.735817	9.6649
0.467491	9.90925
0.743772	12.4063
0.938989	11.4539
0.642023	8.1013
0.588916	7.0591
0.595539	4.41338
0.750826	6.39261
0.869619	3.49749
1.18649	4.91468
0.926351	3.02523
1.00776	3.80785
0.978109	2.00365
0.771561	2.76313
1.1456	2.0343

## Sheet: RFP
normalized_budtip	normalized_damage_site
7.93647	0.321466
7.75154	0.575218
9.70209	0.396205
6.28279	0.457516
9.24071	0.777414
7.67354	1.85673
5.47346	0.810187
7.65884	1.94319
6.50167	2.52246
7.7003	2.63652
3.98476	3.15418
5.70853	3.63681
3.02822	4.0852
2.57913	4.97506
3.17754	5.81102
2.09455	5.21704
4.57288	7.3709
6.59026	8.81048
2.5908	9.8824
2.345	8.49876
2.90053	8.61701
1.32206	10.982
0.891755	12.7608
0.52641	10.3494
0.752954	11.2427
1.62274	9.74242
1.19523	9.25858
0.538189	12.229
0.312314	14.0354
0.435209	17.6685
1.05403	13.9871
0.890765	10.0973
0.542136	11.2672
0.454605	5.76442
0.928746	9.94988
1.11457	4.83636
1.46966	5.23572
0.922214	4.60506
0.990995	5.49018
1.44838	2.70339
0.829257	3.60604
1.83663	2.82536
