# Supplementary material for: Large-scale identification of plasma membrane repair proteins revealed spatiotemporal cellular responses to plasma membrane damage
Source: eLife. 2026 Mar 10;14:RP108585. doi: 10.7554/eLife.108585 (PMC12975127; doi:10.7554/eLife.108585)
Supplement: Figure 3—figure supplement 2—source data 1. [file elife-108585-fig3-figsupp2-data1.zip › Figure 3–figure supplement 2–Source Data/Figure 3–figure supplement 2D–Source Data/241206_Exo70-mNG_Sec6-mScI_1_70%_003_normalized.xlsx]

## Sheet: GFP
normalized_budtip	normalized_damage_site
10.8236	0.728704
15.1389	0.324225
13.0555	0.452795
10.6513	0.557856
10.9709	0.49018
12.1838	0.563753
12.4605	0.296231
11.9218	0.397377
12.4061	0.420002
9.74316	0.542831
11.4752	0.488527
9.03096	0.398503
6.07673	0.598048
7.30625	0.455493
9.12528	0.60173
9.85963	0.458305
7.32409	1.88336
4.02407	3.74366
2.55248	5.42011
1.1472	4.69323
1.36054	4.38174
2.04622	5.43945
2.043	6.00878
1.01887	4.9698
0.777741	5.25986
0.861325	5.6884
0.899559	5.96289
1.16357	6.28259
0.697757	5.70583
1.02111	4.29804
1.78528	3.0616
1.48896	2.36911
1.68301	3.01492
1.26864	2.21955
1.26689	1.79415
1.65521	1.67075
1.90585	1.26187
1.50064	1.2125
0.889876	1.12773
0.770898	1.13972
0.7221	1.25587
0.569278	1.72447

## Sheet: RFP
normalized_budtip	normalized_damage_site
16.6899	0.283531
18.5014	0.233014
17.0514	0.236663
12.2622	0.316266
12.9328	0.478688
13.6043	0.449165
15.9941	0.248998
14.5211	0.308874
14.4259	0.319808
11.6663	0.326319
13.3136	0.35008
8.8452	0.465561
5.75133	0.37884
7.69456	0.394589
11.1196	0.37883
12.1752	0.607497
8.89056	2.37728
5.69867	3.78178
1.99795	5.67687
1.46442	5.51245
1.78154	4.30786
1.98677	5.55912
2.35991	6.59705
1.29002	4.96967
1.02028	5.79932
0.777872	7.40675
1.18242	7.96526
0.773571	9.08623
0.667132	7.31769
1.32332	5.67007
2.07305	3.38365
1.7821	2.07116
2.07367	2.96225
1.25718	2.21403
1.31813	2.19885
1.42416	2.15441
2.24683	1.23816
1.19672	1.42706
1.03776	0.646211
0.707234	2.13938
1.02863	1.0419
0.585615	2.04618
