# Supplementary material for: Large-scale identification of plasma membrane repair proteins revealed spatiotemporal cellular responses to plasma membrane damage
Source: eLife. 2026 Mar 10;14:RP108585. doi: 10.7554/eLife.108585 (PMC12975127; doi:10.7554/eLife.108585)
Supplement: Figure 3—figure supplement 2—source data 1. [file elife-108585-fig3-figsupp2-data1.zip › Figure 3–figure supplement 2–Source Data/Figure 3–figure supplement 2D–Source Data/241206_Exo70-mNG_Sec6-mScI_2_70%_001_normalized.xlsx]

## Sheet: GFP
normalized_budtip	normalized_damage_site
6.25472	0.663653
7.70524	0.512682
7.4617	0.423619
8.66767	0.561167
7.71728	0.751245
6.8958	0.673567
7.00508	0.621692
7.92613	0.723531
6.90267	0.441092
8.19996	0.794867
7.70302	0.602014
6.38031	0.64584
5.76908	0.678042
6.59253	0.788573
2.88597	0.85486
4.36422	0.741912
7.76449	0.676085
5.37529	0.84389
4.1422	0.871597
5.11183	0.87432
5.54409	1.12967
5.37739	1.20871
4.48147	1.01444
4.56366	1.58746
2.46136	1.78115
3.47952	1.31904
4.0206	3.06282
2.05807	5.24339
1.66871	4.61412
2.11656	4.21403
1.53078	5.3413
1.03948	5.00707
1.83155	5.92232
1.2168	3.66445
1.12356	4.39048
1.40027	4.67153
0.729593	5.45163
1.09266	4.7502
0.963825	3.76756
1.21468	1.58969
1.39366	1.35544
1.16635	1.61933

## Sheet: RFP
normalized_budtip	normalized_damage_site
10.5238	0.340679
9.80156	0.420666
11.0684	0.486523
13.2674	0.284551
12.3464	0.401606
10.0783	0.447566
10.4199	0.512409
10.0056	0.608481
8.81875	0.322947
10.3922	0.472238
10.5168	0.425722
7.92007	0.280277
7.57948	0.546152
9.31975	0.529549
3.5436	0.578566
6.22024	0.796543
8.09118	0.827089
6.84197	1.11949
4.46702	1.08177
5.57838	1.01443
6.78444	1.22552
5.91905	1.46937
4.52653	0.735545
4.20144	2.13318
2.34044	2.87813
3.49269	1.53469
3.7587	4.27679
2.22501	6.99859
2.39006	6.558
3.11825	6.62841
1.21366	7.51145
1.08693	7.52285
2.02772	9.06984
1.0461	6.47447
1.03297	7.05804
1.4782	6.15065
1.12372	8.65622
1.0624	7.03959
0.623039	6.0475
1.6418	2.04942
1.42127	1.61338
0.69555	1.927
