# Supplementary material for: Large-scale identification of plasma membrane repair proteins revealed spatiotemporal cellular responses to plasma membrane damage
Source: eLife. 2026 Mar 10;14:RP108585. doi: 10.7554/eLife.108585 (PMC12975127; doi:10.7554/eLife.108585)
Supplement: Figure 3—figure supplement 2—source data 1. [file elife-108585-fig3-figsupp2-data1.zip › Figure 3–figure supplement 2–Source Data/Figure 3–figure supplement 2D–Source Data/241206_Exo70-mNG_Sec6-mScI_2_70%_002_normalized.xlsx]

## Sheet: GFP
normalized_budtip	normalized_damage_site
5.07347	0.80625
7.10043	0.558215
9.81031	0.576246
4.95901	0.688501
6.07059	0.645331
5.54956	0.672045
3.65767	0.57953
3.18867	0.776879
3.17941	1.0265
2.02392	1.59406
3.78422	2.86765
2.68297	3.10262
2.6546	5.48891
1.73206	11.5997
1.87846	12.1804
1.02465	15.5194
1.09449	18.5061
1.59328	15.45
0.933046	16.5216
0.841812	16.1459
1.29086	13.1917
0.822217	14.1289
1.04705	10.007
0.910853	8.18006
0.876635	9.20003
1.00296	7.84621
1.15945	6.12484
1.07539	4.45865
1.36012	5.11815
1.28272	5.06359
1.7061	3.72738
1.02218	3.06718
1.28926	2.88302
1.62501	2.99943
1.38915	1.70143
1.02695	2.51437
0.986638	2.64742
0.960398	2.28737
0.912357	2.53491
1.27083	3.41401
0.821271	3.80615
1.29442	3.18174

## Sheet: RFP
normalized_budtip	normalized_damage_site
8.77992	0.375065
9.24708	0.414631
12.3588	0.379157
5.55745	0.490535
6.60685	0.454647
7.34724	0.486868
4.51565	0.463051
3.48362	0.83348
3.60796	1.00396
2.02488	1.23851
4.51636	2.62447
3.5433	3.91039
3.64317	6.04928
1.74888	14.286
1.68269	15.0997
1.29183	20.6898
1.36462	24.1985
1.65467	20.4746
1.10019	23.7425
0.679817	21.5295
1.06556	21.074
0.845495	22.6387
1.15106	15.7471
0.716232	13.7531
0.856304	13.6267
1.43145	10.9668
1.05651	9.89996
1.1092	6.1991
1.55491	5.67981
1.46494	4.8462
2.0116	4.62601
0.99357	4.45845
1.47635	3.63778
1.51211	4.97533
1.4081	1.95666
1.18584	3.11464
1.10197	4.84365
0.710742	2.69929
1.14813	3.87662
1.61379	4.82727
0.782301	5.98991
1.52478	3.60323
