# Supplementary material for: Large-scale identification of plasma membrane repair proteins revealed spatiotemporal cellular responses to plasma membrane damage
Source: eLife. 2026 Mar 10;14:RP108585. doi: 10.7554/eLife.108585 (PMC12975127; doi:10.7554/eLife.108585)
Supplement: Figure 3—figure supplement 2—source data 1. [file elife-108585-fig3-figsupp2-data1.zip › Figure 3–figure supplement 2–Source Data/Figure 3–figure supplement 2D–Source Data/241206_Exo70-mNG_Sec6-mScI_2_70%_003_normalized.xlsx]

## Sheet: GFP
normalized_budtip	normalized_damage_site
4.81524	0.614608
5.38755	0.376113
7.13018	0.513697
7.99574	0.531576
9.26783	0.510091
14.5071	0.550574
6.83726	0.662485
7.02695	0.612393
5.58691	0.60432
2.23527	0.519931
4.35757	0.677602
4.06355	2.29605
6.22538	3.35275
6.60493	3.26578
5.76143	4.00121
6.35923	4.60059
3.0945	7.32726
2.92067	7.68785
2.66348	9.1046
1.18939	8.48393
1.71411	9.23235
1.37668	10.8953
0.859395	10.0716
0.613695	10.4053
0.503155	9.489
0.89412	10.4304
0.805097	15.0195
0.551986	14.7352
0.629244	11.3862
1.09628	10.868
0.892129	9.36478
0.654104	3.84209
1.73833	2.18549
1.13607	2.87821
1.19014	2.61852
1.26516	2.25095
1.2203	2.77654
1.75752	2.29939
1.25767	1.85526
2.19053	2.63118
1.53648	2.48609
1.63161	2.68809

## Sheet: RFP
normalized_budtip	normalized_damage_site
4.88503	0.383818
4.95853	0.374066
8.12736	0.347001
7.55143	0.365617
9.2248	0.482292
12.6552	0.354328
7.88724	0.405535
7.76601	0.657254
5.61999	0.494804
2.64999	0.643431
4.43039	0.551866
3.14416	3.55401
5.42137	4.98378
7.53191	3.79157
6.53775	4.90928
6.22918	5.50355
3.45978	9.94758
3.31723	10.4735
2.34245	11.7341
1.46652	10.7678
1.499	11.9025
1.40642	13.7258
1.03146	11.0273
0.504573	13.8303
0.535684	11.5601
1.03063	13.4148
0.810361	18.1959
0.375177	17.936
0.573456	14.0657
0.855781	13.117
0.800387	11.88
0.710915	4.59255
1.24511	1.98858
0.614322	2.88036
0.987309	2.64975
1.41251	1.91462
1.47867	2.88855
2.3564	2.17997
1.08158	1.5903
2.15969	4.05961
1.50967	2.93979
1.54538	2.59843
