# Supplementary material for: Large-scale identification of plasma membrane repair proteins revealed spatiotemporal cellular responses to plasma membrane damage
Source: eLife. 2026 Mar 10;14:RP108585. doi: 10.7554/eLife.108585 (PMC12975127; doi:10.7554/eLife.108585)
Supplement: Figure 3—figure supplement 2—source data 1. [file elife-108585-fig3-figsupp2-data1.zip › Figure 3–figure supplement 2–Source Data/Figure 3–figure supplement 2D–Source Data/241210_Exo70-mNG_Sec6-mScI_1_70%_001_normalized.xlsx]

## Sheet: GFP
normalized_budtip	normalized_damage_site
12.8168	0.389975
16.7081	0.400951
15.8612	0.371044
15.6923	0.355042
10.6673	0.494959
10.4956	0.396982
11.7043	0.702502
9.98591	1.37999
12.0406	0.558985
10.2213	0.522135
13.0032	0.834002
9.391	0.828632
9.38262	0.732812
10.9447	0.567874
13.3857	0.454994
15.2354	0.643208
13.6991	0.89091
11.6288	0.823072
8.74144	1.18638
7.98103	2.66754
8.89518	2.05548
6.72902	2.74008
5.29257	2.1134
5.37478	3.91584
4.24168	2.84321
4.55172	4.2168
3.2159	5.26013
2.22756	6.31979
2.87359	6.73165
2.72132	5.1099
2.5095	6.68278
2.58542	6.28168
2.77743	6.1648
1.44338	6.60653
1.52053	6.2114
1.27791	5.90508
1.53203	8.33373
1.32982	5.59005
1.83144	6.1806
2.023	5.83504
2.28464	5.50324
1.61593	5.59778

## Sheet: RFP
normalized_budtip	normalized_damage_site
19.8361	0.312956
19.4746	0.158629
19.1361	0.263881
19.9554	0.317638
13.8505	0.3018
13.6757	0.406987
15.0171	0.544676
13.3056	1.50337
15.9347	0.364673
13.0692	0.784251
14.846	0.504933
11.7985	0.660186
11.6462	0.599058
14.7803	0.319346
15.9621	0.370502
18.3275	0.424557
18.2471	0.952781
14.1465	0.854348
12.4989	1.05136
13.2419	2.27651
11.7396	2.18401
8.12252	3.38282
6.70396	1.93347
7.11178	3.52542
5.00776	2.81042
5.07114	5.88799
4.16969	6.35025
3.11809	8.53033
3.17376	7.46203
3.48398	7.31416
2.95333	8.65998
3.26986	8.99132
2.4027	9.19488
1.70142	8.80724
1.58389	9.93254
1.38154	8.22562
1.56164	10.8465
1.56673	7.68879
2.01959	8.72405
2.56619	6.79419
3.37062	6.86434
2.50052	7.93218
