# Supplementary material for: Large-scale identification of plasma membrane repair proteins revealed spatiotemporal cellular responses to plasma membrane damage
Source: eLife. 2026 Mar 10;14:RP108585. doi: 10.7554/eLife.108585 (PMC12975127; doi:10.7554/eLife.108585)
Supplement: Figure 3—figure supplement 2—source data 1. [file elife-108585-fig3-figsupp2-data1.zip › Figure 3–figure supplement 2–Source Data/Figure 3–figure supplement 2D–Source Data/241210_Exo70-mNG_Sec6-mScI_1_70%_002_normalized.xlsx]

## Sheet: GFP
normalized_budtip	normalized_damage_site
9.01687	0.417123
8.85555	0.321191
9.70668	0.370332
9.02498	0.452159
6.06534	0.521558
5.94377	0.508679
5.5977	0.466008
7.58242	0.605507
6.22969	0.445011
5.59328	1.21905
6.63457	2.85637
7.0037	3.4717
6.28091	4.77667
4.12203	3.91805
2.91405	4.08585
4.05274	5.58862
2.8285	4.61015
2.01177	3.85416
3.20928	5.54771
1.86148	6.45624
1.39232	4.72004
2.08677	4.59138
1.85842	7.33934
0.739276	5.67957
0.753214	9.18961
0.751633	4.70779
0.87194	7.11763
0.583251	9.99601
0.68264	9.98871
0.572263	5.9782
0.77613	7.20672
0.474898	7.63255
0.50832	5.2468
0.819256	6.30134
1.02657	5.86015
0.887491	6.60108
0.835665	5.52759
0.976429	4.48382
0.783894	3.8199
1.01231	4.93109
1.15038	3.57074
1.42274	3.57201

## Sheet: RFP
normalized_budtip	normalized_damage_site
12.3571	0.293231
10.7871	0.139012
10.8685	0.171615
10.3859	0.309264
6.65052	0.287324
6.11505	0.45414
5.25014	0.344916
7.05751	0.42048
7.55907	0.45426
6.25518	2.01685
6.63217	2.81405
7.09639	5.47737
6.96067	6.54773
4.49085	5.3241
3.66508	4.46597
3.75731	7.1756
3.5026	5.81233
3.50567	6.03709
3.90737	8.21741
2.14511	8.728
1.80412	5.68526
2.06524	6.05926
1.75479	8.27358
1.02808	6.43408
0.961894	10.0333
0.48578	5.54543
0.809311	8.99563
0.908933	13.4712
0.758502	12.5323
0.420795	7.93641
0.468741	11.1875
0.488046	9.39396
0.479769	7.5583
0.654367	7.90793
0.924829	7.85275
0.890917	7.26261
0.918865	7.69555
1.03624	7.27444
1.08381	3.46464
0.908867	7.04013
1.45692	6.01119
0.940696	5.40151
