# Supplementary material for: Large-scale identification of plasma membrane repair proteins revealed spatiotemporal cellular responses to plasma membrane damage
Source: eLife. 2026 Mar 10;14:RP108585. doi: 10.7554/eLife.108585 (PMC12975127; doi:10.7554/eLife.108585)
Supplement: Figure 3—figure supplement 2—source data 1. [file elife-108585-fig3-figsupp2-data1.zip › Figure 3–figure supplement 2–Source Data/Figure 3–figure supplement 2E–Source Data/241209_Exo70-mNG_Sec8-mScI_1_70%_004_normalized.xlsx]

## Sheet: GFP
normalized_budtip	normalized_damage_site
7.59788	0.678469
14.3179	0.398461
11.5446	0.497986
11.3041	0.676847
9.86087	0.719782
10.1627	0.664517
9.80131	0.571921
9.17683	0.566975
9.19583	0.636947
9.97597	0.656201
10.6637	0.89399
7.92609	0.667413
8.30685	0.572779
7.5442	1.24733
7.43372	1.02826
6.8159	1.98439
6.27984	2.19628
6.80543	2.43498
5.02488	2.21406
3.46098	2.44085
4.69967	2.94849
6.32781	0.557245
4.36026	0.91462
3.6181	1.88019
2.30324	1.96037
2.19584	3.03535
1.8542	2.7496
1.84597	1.97961
1.58489	2.27571
1.80181	1.86256
1.84462	1.93211
1.40666	1.86762
1.41281	2.32219
1.33096	2.51281
1.32258	2.75643
1.09349	4.03934
1.39443	2.73591
1.1748	2.37474
1.31257	3.9925
1.54346	3.61667
1.02944	1.86122
1.78168	1.77066

## Sheet: RFP
normalized_budtip	normalized_damage_site
14.3921	0.489353
18.786	0.412143
15.9055	0.669876
14.1722	0.710816
14.0964	0.901898
14.8318	0.607158
11.4421	0.514527
12.2654	0.562524
14.264	0.634733
15.6131	0.717656
13.6888	0.561098
10.9952	0.50551
11.5723	0.844869
9.85175	1.32234
9.87059	0.766341
8.56737	2.55009
7.83324	1.82959
9.20187	1.68456
7.16808	2.11577
5.60818	2.84632
6.50917	3.07834
9.42046	0.698267
4.82478	0.821754
3.93353	2.15301
3.0131	2.84805
2.48249	3.32524
2.0335	3.59477
2.19432	2.63502
1.82767	3.12232
1.48647	2.13028
2.08554	2.66156
2.07228	1.9541
1.42947	2.29807
2.25214	3.26381
1.80152	3.38913
1.81078	4.3295
1.57971	2.68655
2.1037	2.83537
2.16882	5.59998
1.69282	3.59441
1.34608	1.93962
1.87911	2.28004
