# Supplementary material for: Large-scale identification of plasma membrane repair proteins revealed spatiotemporal cellular responses to plasma membrane damage
Source: eLife. 2026 Mar 10;14:RP108585. doi: 10.7554/eLife.108585 (PMC12975127; doi:10.7554/eLife.108585)
Supplement: Figure 3—figure supplement 2—source data 1. [file elife-108585-fig3-figsupp2-data1.zip › Figure 3–figure supplement 2–Source Data/Figure 3–figure supplement 2E–Source Data/241209_Exo70-mNG_Sec8-mScI_2_70%_003_normalized.xlsx]

## Sheet: GFP
normalized_budtip	normalized_damage_site
10.8917	0.559322
10.6464	0.393245
9.45072	0.591828
13.0088	0.637145
7.62979	0.736428
5.9175	0.731542
6.72636	0.576868
4.20417	0.709786
3.16444	1.05562
2.12723	1.32106
2.72059	1.93497
5.03037	5.63447
4.13399	3.06508
4.30454	4.02539
3.25654	4.42103
2.88899	5.84636
4.27752	9.42606
2.58637	9.07067
2.84865	5.64434
3.1267	3.82771
2.44807	1.93482
3.51908	1.02489
2.36867	1.27882
2.10419	1.50154
2.52581	1.19137
2.69936	1.02998
3.83772	1.11876
1.27437	1.07505
1.84611	0.883205
1.66883	0.80124
1.51093	0.837824
2.29913	0.78064
1.81014	0.864637
1.67056	1.10529
2.38568	1.16815
1.76349	1.24106
1.45278	0.969139
1.32731	1.09175
1.05808	1.0179
1.05312	1.0438
1.29733	1.15586
1.43265	1.01913

## Sheet: RFP
normalized_budtip	normalized_damage_site
12.0067	0.453248
11.5632	0.264584
12.0168	0.458561
14.9356	0.475192
10.0727	0.532256
5.97919	0.614906
7.00223	0.402087
4.48169	0.575483
3.60545	0.821028
1.93902	1.74754
3.73562	2.48817
6.87366	5.98834
4.04163	3.19588
6.41935	4.29972
5.2338	5.97956
3.33287	7.29973
5.51416	13.6739
2.9159	13.5368
3.73377	8.3505
3.41775	4.88183
2.37337	1.74408
2.71851	1.37562
2.87201	2.29161
2.30973	2.71742
3.16351	1.1941
2.74648	1.01195
3.62727	0.980858
1.36698	1.0186
2.01294	0.907028
1.69251	0.89987
1.22333	0.916819
2.32564	1.02709
2.65072	0.9577
1.86639	1.39367
2.64872	0.981502
1.8154	1.00402
2.03553	1.05439
1.37488	1.41575
1.40843	0.635754
1.37472	0.975173
1.48501	1.1947
1.13976	1.32763
