# Supplementary material for: Large-scale identification of plasma membrane repair proteins revealed spatiotemporal cellular responses to plasma membrane damage
Source: eLife. 2026 Mar 10;14:RP108585. doi: 10.7554/eLife.108585 (PMC12975127; doi:10.7554/eLife.108585)
Supplement: Figure 3—figure supplement 2—source data 1. [file elife-108585-fig3-figsupp2-data1.zip › Figure 3–figure supplement 2–Source Data/Figure 3–figure supplement 2F–Source Data/241209_Exo70-mNG_Sec10-mScI_1_70%_004_normalized.xlsx]

## Sheet: GFP
normalized_budtip	normalized_damage_site
10.2081	0.850426
15.5867	0.525848
13.2662	0.628111
9.20978	1.06055
10.163	0.803852
10.7631	0.974953
11.0586	0.766536
9.05186	1.70949
9.68431	2.86116
9.10805	1.85566
9.76008	3.58927
7.18503	3.67749
6.14524	2.92457
7.61292	2.03408
8.08395	2.21682
7.98396	2.93008
7.35402	2.79705
6.38249	2.10555
6.13191	3.27013
4.34985	4.39105
6.63684	4.70696
7.34533	5.23414
5.91133	5.70906
4.3983	5.42237
3.77905	6.45119
2.61758	7.45045
1.85181	6.30263
1.33597	7.60357
1.24564	6.71649
1.31599	7.55868
1.94414	7.52685
1.31391	6.57659
1.36203	6.76674
1.00494	8.06338
1.83241	5.36643
3.57897	4.38965
3.59207	3.1817
3.54935	2.8559
2.64373	1.49099
1.6457	1.51472
3.12263	1.28159
2.92051	1.21877

## Sheet: RFP
normalized_budtip	normalized_damage_site
16.9039	0.530479
19.5486	0.526204
17.0571	0.621768
12.1575	0.795491
12.9931	0.667303
15.2341	0.750251
14.463	0.884818
13.9152	1.99452
13.1662	3.04525
12.3754	2.68728
13.9053	3.97206
11.954	4.71026
8.16775	3.84294
10.9596	2.83506
11.0816	2.70662
11.0541	4.25736
11.19	3.80835
8.40501	2.4868
8.66967	4.99502
7.01916	7.02264
9.53808	7.0677
10.4189	7.15365
8.20489	7.22486
6.91083	7.87977
5.43165	9.50161
3.47832	10.6783
2.23763	9.25564
1.95002	10.7879
2.15878	9.40339
1.77908	10.2466
2.05382	10.6646
1.50463	7.28373
1.75174	7.77914
1.73146	8.88213
2.4922	7.00779
5.09987	6.08244
4.59419	2.9405
5.39318	3.55558
4.25081	2.1737
2.73894	1.91288
4.21667	1.65749
4.33565	1.26765
