# Supplementary material for: Large-scale identification of plasma membrane repair proteins revealed spatiotemporal cellular responses to plasma membrane damage
Source: eLife. 2026 Mar 10;14:RP108585. doi: 10.7554/eLife.108585 (PMC12975127; doi:10.7554/eLife.108585)
Supplement: Figure 3—figure supplement 2—source data 1. [file elife-108585-fig3-figsupp2-data1.zip › Figure 3–figure supplement 2–Source Data/Figure 3–figure supplement 2F–Source Data/241210_Exo70-mNG_Sec10-mScI_2_70%_003_normalized.xlsx]

## Sheet: GFP
normalized_budtip	normalized_damage_site
6.82101	0.494531
10.5482	0.292342
9.09226	0.408299
6.88183	0.442164
7.42838	0.659338
7.9413	0.813799
6.88489	0.856458
7.08193	0.761174
8.76652	0.577954
7.1262	0.506251
9.80907	0.764998
12.4832	0.51958
8.33012	1.34824
8.80667	1.31784
6.33623	2.347
5.40188	3.49992
4.34311	4.47663
2.24887	3.03389
4.19228	3.0807
2.01425	2.91655
3.27922	5.04002
1.44898	4.92481
1.64937	6.92758
1.31001	6.21191
0.893314	6.56325
0.852577	3.98573
1.41539	4.15453
1.25532	4.83358
1.76597	6.53892
1.5991	5.03352
1.19422	4.35629
1.45182	3.40016
1.14899	6.54149
1.18691	2.89276
1.29641	4.71937
1.52726	5.21253
1.40126	4.53207
1.71413	3.92894
1.56722	5.42218
1.52018	4.37997
1.39973	3.98086
0.994948	5.03229

## Sheet: RFP
normalized_budtip	normalized_damage_site
10.8871	0.332028
12.1736	0.211408
10.021	0.394973
8.21927	0.335203
10.2445	0.301524
8.05223	0.919235
8.13065	0.56367
8.36941	0.640396
11.3685	0.471506
7.61296	0.471403
11.8532	0.625235
12.1275	0.50319
7.86241	1.1242
10.3483	1.26639
7.16432	2.2455
5.44354	3.30068
5.53084	3.4357
2.10573	2.52406
5.76988	3.10667
3.04994	3.47847
3.86614	6.92625
1.90433	6.12282
1.8242	9.05428
1.292	6.50881
0.88785	8.46387
0.960824	3.90043
1.35727	4.79173
1.12493	6.04527
1.6578	8.17904
1.19361	6.63658
1.25888	6.34552
1.24434	3.9292
1.0981	7.90874
0.82262	4.24952
1.22332	5.07253
1.42264	6.5442
1.35969	6.30662
1.6091	4.72992
1.25379	6.65786
1.91603	6.92152
1.45931	4.51731
1.35103	5.73154
