# Supplementary material for: Large-scale identification of plasma membrane repair proteins revealed spatiotemporal cellular responses to plasma membrane damage
Source: eLife. 2026 Mar 10;14:RP108585. doi: 10.7554/eLife.108585 (PMC12975127; doi:10.7554/eLife.108585)
Supplement: Figure 3—figure supplement 2—source data 1. [file elife-108585-fig3-figsupp2-data1.zip › Figure 3–figure supplement 2–Source Data/Figure 3–figure supplement 2F–Source Data/241210_Exo70-mNG_Sec10-mScI_2_70%_004_normalized.xlsx]

## Sheet: GFP
normalized_budtip	normalized_damage_site
5.2623	0.745416
8.15373	0.640252
7.57	0.590743
5.9568	0.59588
4.25467	0.706996
5.90462	0.523185
5.3187	0.73848
4.56131	1.90404
5.84931	2.46898
4.6913	3.89281
2.15991	7.43128
4.05377	4.81223
2.15776	3.06164
1.51879	3.96207
2.08901	8.0807
1.80852	6.53387
2.4189	7.3656
1.74308	7.36503
1.42011	5.54276
1.26994	9.40832
1.31496	8.92099
0.818607	7.52472
0.728239	9.21169
0.700098	10.441
0.939836	10.914
0.715458	11.949
0.628896	10.3734
0.918001	11.389
0.947463	4.82387
0.91374	7.72024
0.836994	6.60088
0.685816	6.73322
0.696183	6.80114
0.81132	7.34387
0.727641	5.02175
0.663667	5.04216
0.586832	2.61333
0.718258	5.42289
0.82705	6.20097
0.67099	7.55592
0.733371	5.18487
0.850837	4.06867

## Sheet: RFP
normalized_budtip	normalized_damage_site
6.97668	0.532697
9.48304	0.427031
9.54932	0.405298
7.97714	0.397228
5.01407	0.470246
7.0594	0.560948
8.05473	0.660807
5.81524	1.47557
6.94008	3.39573
4.86553	5.01373
2.51705	7.52607
5.64219	5.41579
2.24747	3.85242
1.37952	4.57319
2.29343	11.1086
1.97448	7.21277
2.21892	8.4
2.32847	8.08276
1.71636	9.34868
1.56965	13.5716
1.85596	9.40396
1.01199	7.58243
0.880277	11.5426
0.73736	14.7584
1.17371	13.8831
0.750636	14.4341
1.0939	13.8709
0.814783	14.4432
1.39999	7.68866
1.03446	11.4635
1.08185	9.99989
0.869607	10.8759
0.691533	9.84682
0.577314	8.94524
0.910049	6.83412
0.604012	6.88431
0.837276	3.8221
0.966388	7.93437
0.875016	7.94615
0.851429	9.19878
0.962032	7.46116
1.28988	4.49645
