# Supplementary material for: Large-scale identification of plasma membrane repair proteins revealed spatiotemporal cellular responses to plasma membrane damage
Source: eLife. 2026 Mar 10;14:RP108585. doi: 10.7554/eLife.108585 (PMC12975127; doi:10.7554/eLife.108585)
Supplement: Figure 3—figure supplement 2—source data 1. [file elife-108585-fig3-figsupp2-data1.zip › Figure 3–figure supplement 2–Source Data/Figure 3–figure supplement 2G–Source Data/241210_Exo70-mNG_Sec15-mScI_1_70%_004_normalized.xlsx]

## Sheet: GFP
normalized_budtip	normalized_damage_site
6.1304	0.447194
8.35668	0.465548
7.99282	0.577288
6.3441	0.652634
6.51392	0.905587
5.4561	2.66677
5.57143	2.5939
7.13534	3.01316
4.81865	5.09532
3.88933	5.2551
4.273	6.16625
3.0968	5.83574
2.59899	7.91347
3.15714	6.1689
3.89479	3.89521
3.0509	6.71829
2.70854	5.92953
3.01747	5.70068
2.08718	6.07984
3.59747	6.00215
2.82328	5.91576
2.03789	7.10278
2.86191	7.31383
2.34522	6.80175
3.22523	7.01809
2.36355	5.21929
2.17189	7.37455
3.83206	5.41845
2.96682	6.07562
2.37473	4.99675
2.88138	1.93813
3.48869	2.50607
3.61839	2.93864
3.57735	1.17598
3.55415	1.90944
3.34208	1.35912
3.03207	1.78816
4.28647	2.03815
3.74554	1.72792
2.73558	5.30351
2.7533	2.74793
2.56809	1.63816

## Sheet: RFP
normalized_budtip	normalized_damage_site
11.3821	0.39893
13.0213	0.545357
11.5027	0.482768
9.59881	0.587183
10.744	1.01384
8.16023	3.48003
8.71592	3.98309
10.3375	4.57356
8.2317	4.90211
6.998	5.94632
7.40548	5.51125
5.30493	7.22617
4.4091	8.16691
4.39816	7.16868
5.51328	5.51991
4.09718	8.63698
3.17551	6.01244
5.34909	6.48787
2.91914	7.33635
4.79295	9.14159
4.38617	7.98921
3.34098	7.98711
3.4393	10.1951
3.1896	8.41555
3.82843	9.18614
3.6848	5.93587
3.5533	6.44098
6.34986	5.1425
3.85654	5.97387
3.3221	4.8748
3.66879	2.41052
4.04014	2.44458
4.89043	3.75228
5.54628	1.36291
4.91725	1.77924
4.12161	1.0135
4.04386	1.97263
5.16237	2.32429
5.1141	1.77128
3.20087	5.33711
4.02045	3.51331
3.75488	2.05306
