# Supplementary material for: Large-scale identification of plasma membrane repair proteins revealed spatiotemporal cellular responses to plasma membrane damage
Source: eLife. 2026 Mar 10;14:RP108585. doi: 10.7554/eLife.108585 (PMC12975127; doi:10.7554/eLife.108585)
Supplement: Figure 3—figure supplement 3—source data 1. [file elife-108585-fig3-figsupp3-data1.zip]

Archive with 7 entries (5 files):
- Figure 3–figure supplement 3–Source Data/
- Figure 3–figure supplement 3–Source Data/Figure 3–figure supplement 3D–Source Data/
- Figure 3–figure supplement 3–Source Data/Figure 3–figure supplement 3D–Source Data/Sla1-mNG_Abp1-mSc-I_1_001_normalized.xlsx
- Figure 3–figure supplement 3–Source Data/Figure 3–figure supplement 3D–Source Data/Sla1-mNG_Abp1-mSc-I_1_002_normalized.xlsx
- Figure 3–figure supplement 3–Source Data/Figure 3–figure supplement 3D–Source Data/Sla1-mNG_Abp1-mSc-I_1_003_normalized.xlsx
- Figure 3–figure supplement 3–Source Data/Figure 3–figure supplement 3D–Source Data/Sla1-mNG_Abp1-mSc-I_1_004_normalized.xlsx
- Figure 3–figure supplement 3–Source Data/Figure 3–figure supplement 3D–Source Data/Sla1-mNG_Abp1-mSc-I_1_005_normalized.xlsx
