# Supplementary material for: Large-scale identification of plasma membrane repair proteins revealed spatiotemporal cellular responses to plasma membrane damage
Source: eLife. 2026 Mar 10;14:RP108585. doi: 10.7554/eLife.108585 (PMC12975127; doi:10.7554/eLife.108585)
Supplement: Figure 3—figure supplement 3—source data 1. [file elife-108585-fig3-figsupp3-data1.zip › Figure 3–figure supplement 3–Source Data/Figure 3–figure supplement 3D–Source Data/Sla1-mNG_Abp1-mSc-I_1_003_normalized.xlsx]

## Sheet: GFP
normalized_damage_site
0.512841
0.511404
0.526224
0.499449
0.644981
1.7039
0.819051
1.63139
1.90149
0.932742
1.12252
1.36788
1.88206
1.61082
1.36763
1.20147
1.74487
1.25185
1.38592
1.4087
1.87846
1.98931
2.11875
1.90628
1.34205
1.28219
0.935081
2.41876
1.78045
1.18663
1.83388
2.02065
1.69394
2.51009
0.896342
1.23737
1.44817
1.35848
0.836318
1.04822
1.9393
1.25283

## Sheet: RFP
normalized_damage_site
0.501419
0.334106
0.407791
0.608004
0.507318
2.44603
1.01487
3.26683
2.65882
1.30011
1.65849
2.45117
2.2351
1.92982
1.04687
1.60382
2.02176
2.01924
2.28812
1.97682
2.82037
2.04565
1.65437
1.71638
1.93733
1.78049
0.902315
3.09188
1.6212
1.26202
2.08423
1.73157
1.7054
1.7964
0.765556
1.82137
1.03628
1.22892
0.568558
0.958954
2.29248
1.28276
