# Supplementary material for: Large-scale identification of plasma membrane repair proteins revealed spatiotemporal cellular responses to plasma membrane damage
Source: eLife. 2026 Mar 10;14:RP108585. doi: 10.7554/eLife.108585 (PMC12975127; doi:10.7554/eLife.108585)
Supplement: Figure 4—source data 1. [file elife-108585-fig4-data1.zip]

Archive with 132 entries (129 files):
- Figure_4–Source Data/
- Figure_4–Source Data/Figure_4A–Source Data/
- Figure_4–Source Data/Figure_4A–Source Data/Myo2-sfGFP_001_normalized.xlsx
- Figure_4–Source Data/Figure_4A–Source Data/Myo2-sfGFP_002_normalized.xlsx
- Figure_4–Source Data/Figure_4A–Source Data/Myo2-sfGFP_003_normalized.xlsx
- Figure_4–Source Data/Figure_4A–Source Data/Myo2-sfGFP_004_normalized.xlsx
- Figure_4–Source Data/Figure_4A–Source Data/Myo2-sfGFP_005_normalized.xlsx
- Figure_4–Source Data/Figure_4A–Source Data/Myo2-sfGFP_006_normalized.xlsx
- Figure_4–Source Data/Figure_4A–Source Data/Myo2-sfGFP_007_normalized.xlsx
- Figure_4–Source Data/Figure_4A–Source Data/Myo2-sfGFP_008_normalized.xlsx
- Figure_4–Source Data/Figure_4A–Source Data/Myo2-sfGFP_009_normalized.xlsx
- Figure_4–Source Data/Figure_4A–Source Data/Myo2-sfGFP_010_normalized.xlsx
- Figure_4–Source Data/Figure_4A–Source Data/Myo2-sfGFP_011_normalized.xlsx
- Figure_4–Source Data/Figure_4A–Source Data/Myo2-sfGFP_012_normalized.xlsx
- Figure_4–Source Data/Figure_4A–Source Data/Myo2-sfGFP_013_normalized.xlsx
- Figure_4–Source Data/Figure_4A–Source Data/Myo2-sfGFP_end3d_001_normalized.xlsx
- Figure_4–Source Data/Figure_4A–Source Data/Myo2-sfGFP_end3d_002_normalized.xlsx
- Figure_4–Source Data/Figure_4A–Source Data/Myo2-sfGFP_end3d_003_normalized.xlsx
- Figure_4–Source Data/Figure_4A–Source Data/Myo2-sfGFP_end3d_004_normalized.xlsx
- Figure_4–Source Data/Figure_4A–Source Data/Myo2-sfGFP_end3d_005_normalized.xlsx
- Figure_4–Source Data/Figure_4A–Source Data/Myo2-sfGFP_end3d_006_normalized.xlsx
- Figure_4–Source Data/Figure_4A–Source Data/Myo2-sfGFP_end3d_007_normalized.xlsx
- Figure_4–Source Data/Figure_4A–Source Data/Myo2-sfGFP_end3d_008_normalized.xlsx
- Figure_4–Source Data/Figure_4A–Source Data/Myo2-sfGFP_end3d_009_normalized.xlsx
- Figure_4–Source Data/Figure_4A–Source Data/Myo2-sfGFP_end3d_010_normalized.xlsx
- Figure_4–Source Data/Figure_4A–Source Data/Myo2-sfGFP_end3d_011_normalized.xlsx
- Figure_4–Source Data/Figure_4A–Source Data/Myo2-sfGFP_end3d_012_normalized.xlsx
- Figure_4–Source Data/Figure_4A–Source Data/Myo2-sfGFP_rvs167d_001_normalized.xlsx
- Figure_4–Source Data/Figure_4A–Source Data/Myo2-sfGFP_rvs167d_002_normalized.xlsx
- Figure_4–Source Data/Figure_4A–Source Data/Myo2-sfGFP_rvs167d_003_normalized.xlsx
- Figure_4–Source Data/Figure_4A–Source Data/Myo2-sfGFP_rvs167d_004_normalized.xlsx
- Figure_4–Source Data/Figure_4A–Source Data/Myo2-sfGFP_rvs167d_005_normalized.xlsx
- Figure_4–Source Data/Figure_4A–Source Data/Myo2-sfGFP_rvs167d_006_normalized.xlsx
- Figure_4–Source Data/Figure_4A–Source Data/Myo2-sfGFP_rvs167d_007_normalized.xlsx
- Figure_4–Source Data/Figure_4A–Source Data/Myo2-sfGFP_rvs167d_008_normalized.xlsx
- Figure_4–Source Data/Figure_4A–Source Data/Myo2-sfGFP_rvs167d_009_normalized.xlsx
- Figure_4–Source Data/Figure_4A–Source Data/Myo2-sfGFP_rvs167d_010_normalized.xlsx
- Figure_4–Source Data/Figure_4A–Source Data/Myo2-sfGFP_rvs167d_011_normalized.xlsx
- Figure_4–Source Data/Figure_4A–Source Data/Myo2-sfGFP_rvs167d_012_normalized.xlsx
- Figure_4–Source Data/Figure_4A–Source Data/Myo2-sfGFP_sla1d_001_normalized.xlsx
- Figure_4–Source Data/Figure_4A–Source Data/Myo2-sfGFP_sla1d_002_normalized.xlsx
- Figure_4–Source Data/Figure_4A–Source Data/Myo2-sfGFP_sla1d_003_normalized.xlsx
- Figure_4–Source Data/Figure_4A–Source Data/Myo2-sfGFP_sla1d_004_normalized.xlsx
- Figure_4–Source Data/Figure_4A–Source Data/Myo2-sfGFP_sla1d_005_normalized.xlsx
- Figure_4–Source Data/Figure_4A–Source Data/Myo2-sfGFP_sla1d_006_normalized.xlsx
- Figure_4–Source Data/Figure_4A–Source Data/Myo2-sfGFP_sla1d_007_normalized.xlsx
- Figure_4–Source Data/Figure_4A–Source Data/Myo2-sfGFP_sla1d_008_normalized.xlsx
- Figure_4–Source Data/Figure_4A–Source Data/Myo2-sfGFP_sla1d_009_normalized.xlsx
- Figure_4–Source Data/Figure_4A–Source Data/Myo2-sfGFP_sla1d_010_normalized.xlsx
- Figure_4–Source Data/Figure_4A–Source Data/Myo2-sfGFP_sla1d_011_normalized.xlsx
- Figure_4–Source Data/Figure_4A–Source Data/Myo2-sfGFP_sla1d_012_normalized.xlsx
- Figure_4–Source Data/Figure_4A–Source Data/Myo2-sfGFP_vrp1d_001_normalized.xlsx
- Figure_4–Source Data/Figure_4A–Source Data/Myo2-sfGFP_vrp1d_002_normalized.xlsx
- Figure_4–Source Data/Figure_4A–Source Data/Myo2-sfGFP_vrp1d_003_normalized.xlsx
- Figure_4–Source Data/Figure_4A–Source Data/Myo2-sfGFP_vrp1d_004_normalized.xlsx
- Figure_4–Source Data/Figure_4A–Source Data/Myo2-sfGFP_vrp1d_005_normalized.xlsx
- Figure_4–Source Data/Figure_4A–Source Data/Myo2-sfGFP_vrp1d_006_normalized.xlsx
- Figure_4–Source Data/Figure_4A–Source Data/Myo2-sfGFP_vrp1d_007_normalized.xlsx
- Figure_4–Source Data/Figure_4A–Source Data/Myo2-sfGFP_vrp1d_008_normalized.xlsx
- Figure_4–Source Data/Figure_4A–Source Data/Myo2-sfGFP_vrp1d_009_normalized.xlsx
- Figure_4–Source Data/Figure_4A–Source Data/Myo2-sfGFP_vrp1d_010_normalized.xlsx
- Figure_4–Source Data/Figure_4A–Source Data/Myo2-sfGFP_vrp1d_011_normalized.xlsx
- Figure_4–Source Data/Figure_4A–Source Data/Myo2-sfGFP_vrp1d_012_normalized.xlsx
- Figure_4–Source Data/Figure_4B–Source Data/
- Figure_4–Source Data/Figure_4B–Source Data/Exo70-mNG_001_normalized.xlsx
- Figure_4–Source Data/Figure_4B–Source Data/Exo70-mNG_002_normalized.xlsx
- Figure_4–Source Data/Figure_4B–Source Data/Exo70-mNG_003_normalized.xlsx
- Figure_4–Source Data/Figure_4B–Source Data/Exo70-mNG_004_normalized.xlsx
- Figure_4–Source Data/Figure_4B–Source Data/Exo70-mNG_005_normalized.xlsx
- Figure_4–Source Data/Figure_4B–Source Data/Exo70-mNG_006_normalized.xlsx
- Figure_4–Source Data/Figure_4B–Source Data/Exo70-mNG_007_normalized.xlsx
- Figure_4–Source Data/Figure_4B–Source Data/Exo70-mNG_008_normalized.xlsx
- Figure_4–Source Data/Figure_4B–Source Data/Exo70-mNG_009_normalized.xlsx
- Figure_4–Source Data/Figure_4B–Source Data/Exo70-mNG_010_normalized.xlsx
- Figure_4–Source Data/Figure_4B–Source Data/Exo70-mNG_011_normalized.xlsx
- Figure_4–Source Data/Figure_4B–Source Data/Exo70-mNG_012_normalized.xlsx
- Figure_4–Source Data/Figure_4B–Source Data/Exo70-mNG_013_normalized.xlsx
- Figure_4–Source Data/Figure_4B–Source Data/Exo70-mNG_014_normalized.xlsx
- Figure_4–Source Data/Figure_4B–Source Data/Exo70-mNG_015_normalized.xlsx
- Figure_4–Source Data/Figure_4B–Source Data/Exo70-mNG_016_normalized.xlsx
- Figure_4–Source Data/Figure_4B–Source Data/Exo70-mNG_017_normalized.xlsx
- Figure_4–Source Data/Figure_4B–Source Data/Exo70-mNG_018_normalized.xlsx
- Figure_4–Source Data/Figure_4B–Source Data/Exo70-mNG_end3d_001_normalized.xlsx
- Figure_4–Source Data/Figure_4B–Source Data/Exo70-mNG_end3d_002_normalized.xlsx
- Figure_4–Source Data/Figure_4B–Source Data/Exo70-mNG_end3d_003_normalized.xlsx
- Figure_4–Source Data/Figure_4B–Source Data/Exo70-mNG_end3d_004_normalized.xlsx
- Figure_4–Source Data/Figure_4B–Source Data/Exo70-mNG_end3d_005_normalized.xlsx
- Figure_4–Source Data/Figure_4B–Source Data/Exo70-mNG_end3d_006_normalized.xlsx
- Figure_4–Source Data/Figure_4B–Source Data/Exo70-mNG_end3d_007_normalized.xlsx
- Figure_4–Source Data/Figure_4B–Source Data/Exo70-mNG_end3d_008_normalized.xlsx
- Figure_4–Source Data/Figure_4B–Source Data/Exo70-mNG_end3d_009_normalized.xlsx
- Figure_4–Source Data/Figure_4B–Source Data/Exo70-mNG_end3d_010_normalized.xlsx
- Figure_4–Source Data/Figure_4B–Source Data/Exo70-mNG_end3d_011_normalized.xlsx
- Figure_4–Source Data/Figure_4B–Source Data/Exo70-mNG_end3d_012_normalized.xlsx
- Figure_4–Source Data/Figure_4B–Source Data/Exo70-mNG_rvs167d_001_normalized.xlsx
- Figure_4–Source Data/Figure_4B–Source Data/Exo70-mNG_rvs167d_002_normalized.xlsx
- Figure_4–Source Data/Figure_4B–Source Data/Exo70-mNG_rvs167d_003_normalized.xlsx
- Figure_4–Source Data/Figure_4B–Source Data/Exo70-mNG_rvs167d_004_normalized.xlsx
- Figure_4–Source Data/Figure_4B–Source Data/Exo70-mNG_rvs167d_005_normalized.xlsx
- Figure_4–Source Data/Figure_4B–Source Data/Exo70-mNG_rvs167d_006_normalized.xlsx
- Figure_4–Source Data/Figure_4B–Source Data/Exo70-mNG_rvs167d_007_normalized.xlsx
- Figure_4–Source Data/Figure_4B–Source Data/Exo70-mNG_rvs167d_008_normalized.xlsx
- Figure_4–Source Data/Figure_4B–Source Data/Exo70-mNG_rvs167d_009_normalized.xlsx
- Figure_4–Source Data/Figure_4B–Source Data/Exo70-mNG_rvs167d_010_normalized.xlsx
- Figure_4–Source Data/Figure_4B–Source Data/Exo70-mNG_rvs167d_011_normalized.xlsx
- Figure_4–Source Data/Figure_4B–Source Data/Exo70-mNG_rvs167d_012_normalized.xlsx
- Figure_4–Source Data/Figure_4B–Source Data/Exo70-mNG_sla1d_001_normalized.xlsx
- Figure_4–Source Data/Figure_4B–Source Data/Exo70-mNG_sla1d_002_normalized.xlsx
- Figure_4–Source Data/Figure_4B–Source Data/Exo70-mNG_sla1d_003_normalized.xlsx
- Figure_4–Source Data/Figure_4B–Source Data/Exo70-mNG_sla1d_004_normalized.xlsx
- Figure_4–Source Data/Figure_4B–Source Data/Exo70-mNG_sla1d_005_normalized.xlsx
- Figure_4–Source Data/Figure_4B–Source Data/Exo70-mNG_sla1d_006_normalized.xlsx
- Figure_4–Source Data/Figure_4B–Source Data/Exo70-mNG_sla1d_007_normalized.xlsx
- Figure_4–Source Data/Figure_4B–Source Data/Exo70-mNG_sla1d_008_normalized.xlsx
- Figure_4–Source Data/Figure_4B–Source Data/Exo70-mNG_sla1d_009_normalized.xlsx
- Figure_4–Source Data/Figure_4B–Source Data/Exo70-mNG_sla1d_010_normalized.xlsx
- Figure_4–Source Data/Figure_4B–Source Data/Exo70-mNG_sla1d_011_normalized.xlsx
- Figure_4–Source Data/Figure_4B–Source Data/Exo70-mNG_sla1d_012_normalized.xlsx
- Figure_4–Source Data/Figure_4B–Source Data/Exo70-mNG_vrp1d_001_normalized.xlsx
- Figure_4–Source Data/Figure_4B–Source Data/Exo70-mNG_vrp1d_002_normalized.xlsx
- Figure_4–Source Data/Figure_4B–Source Data/Exo70-mNG_vrp1d_003_normalized.xlsx
- Figure_4–Source Data/Figure_4B–Source Data/Exo70-mNG_vrp1d_004_normalized.xlsx
- Figure_4–Source Data/Figure_4B–Source Data/Exo70-mNG_vrp1d_005_normalized.xlsx
- Figure_4–Source Data/Figure_4B–Source Data/Exo70-mNG_vrp1d_006_normalized.xlsx
- Figure_4–Source Data/Figure_4B–Source Data/Exo70-mNG_vrp1d_007_normalized.xlsx
- Figure_4–Source Data/Figure_4B–Source Data/Exo70-mNG_vrp1d_008_normalized.xlsx
- Figure_4–Source Data/Figure_4B–Source Data/Exo70-mNG_vrp1d_009_normalized.xlsx
- Figure_4–Source Data/Figure_4B–Source Data/Exo70-mNG_vrp1d_010_normalized.xlsx
- Figure_4–Source Data/Figure_4B–Source Data/Exo70-mNG_vrp1d_011_normalized.xlsx
- Figure_4–Source Data/Figure_4B–Source Data/Exo70-mNG_vrp1d_012_normalized.xlsx
- Figure_4–Source Data/Figure_4B–Source Data/Exo70-mNG_vrp1d_013_normalized.xlsx
- Figure_4–Source Data/Figure_4B–Source Data/Exo70-mNG_vrp1d_014_normalized.xlsx
