# Supplementary material for: Large-scale identification of plasma membrane repair proteins revealed spatiotemporal cellular responses to plasma membrane damage
Source: eLife. 2026 Mar 10;14:RP108585. doi: 10.7554/eLife.108585 (PMC12975127; doi:10.7554/eLife.108585)
Supplement: Figure 4—source data 1. [file elife-108585-fig4-data1.zip › Figure_4–Source Data/Figure_4A–Source Data/Myo2-sfGFP_001_normalized.xlsx]

## Sheet: GFP
	normalized_budtip	normalized_damage_site
-0.0666667	7.38711	0.371182
0	12.5936	0.309711
0.5	8.66933	0.505987
1	7.17046	0.598876
1.5	7.1379	0.497655
2	7.3761	0.52158
2.5	5.3125	0.400543
3	5.60238	1.21744
3.5	5.57192	0.617687
4	3.58047	2.17474
4.5	4.29295	2.86085
5	2.78484	7.99812
5.5	4.0398	5.51778
6	3.29951	5.80519
6.5	2.15447	2.91571
7	2.53826	7.70812
7.5	1.82771	6.31138
8	1.56568	7.25994
8.5	2.22744	6.02517
9	2.01861	7.83239
9.5	2.18298	4.83359
10	1.95362	8.49218
10.5	2.71179	4.32486
11	2.16448	3.64737
11.5	1.91206	5.68901
12	2.04228	4.09097
12.5	1.58362	7.38811
13	1.59323	4.02591
13.5	1.39762	3.30181
14	1.51366	3.9813
14.5	1.87074	2.47056
15	1.31338	2.25854
