# Supplementary material for: Large-scale identification of plasma membrane repair proteins revealed spatiotemporal cellular responses to plasma membrane damage
Source: eLife. 2026 Mar 10;14:RP108585. doi: 10.7554/eLife.108585 (PMC12975127; doi:10.7554/eLife.108585)
Supplement: Figure 4—source data 1. [file elife-108585-fig4-data1.zip › Figure_4–Source Data/Figure_4A–Source Data/Myo2-sfGFP_002_normalized.xlsx]

## Sheet: GFP
	normalized_budtip	normalized_damage_site
-0.0666667	4.40829	0.999076
0	5.90061	0.478477
0.5	4.66498	0.972691
1	5.32736	0.873563
1.5	2.58458	1.18686
2	4.01093	0.778104
2.5	4.62656	1.15762
3	2.66484	0.952269
3.5	4.64362	1.09561
4	3.25356	1.81906
4.5	4.19385	1.94638
5	4.66439	2.8651
5.5	3.15411	1.63233
6	2.74183	1.93226
6.5	3.55851	2.31261
7	2.00513	5.34343
7.5	1.80826	5.57466
8	2.36169	4.07059
8.5	2.66208	3.49629
9	2.24007	3.75661
9.5	2.47965	3.54308
10	1.5682	2.72893
10.5	1.4584	3.78186
11	1.95948	3.65069
11.5	1.78492	4.82749
12	1.87578	4.75409
12.5	1.66275	3.44601
13	1.09123	2.57908
13.5	1.45792	3.12237
14	2.24263	3.83297
14.5	1.6158	5.83088
15	1.75824	4.05011
