# Supplementary material for: Large-scale identification of plasma membrane repair proteins revealed spatiotemporal cellular responses to plasma membrane damage
Source: eLife. 2026 Mar 10;14:RP108585. doi: 10.7554/eLife.108585 (PMC12975127; doi:10.7554/eLife.108585)
Supplement: Figure 4—source data 1. [file elife-108585-fig4-data1.zip › Figure_4–Source Data/Figure_4A–Source Data/Myo2-sfGFP_003_normalized.xlsx]

## Sheet: GFP
	normalized_budtip	normalized_damage_site
-0.0666667	4.42081	0.77124
0	6.49406	0.503727
0.5	5.39128	0.581804
1	6.41434	0.986954
1.5	6.73338	0.908619
2	4.39318	0.928264
2.5	2.94928	0.923417
3	4.2831	1.29344
3.5	3.3056	3.06441
4	2.95572	3.18771
4.5	2.28551	4.12864
5	1.51204	5.06735
5.5	1.43588	6.10699
6	2.2273	8.3895
6.5	1.31216	6.0456
7	2.03112	10.1984
7.5	1.73251	6.02549
8	1.32639	7.67065
8.5	1.71211	8.08474
9	2.17093	7.9266
9.5	1.36146	3.721
10	2.10409	5.9761
10.5	2.07151	4.96143
11	2.3782	3.53694
11.5	2.55171	5.00576
12	2.62912	8.22548
12.5	1.64052	6.78193
13	1.28498	4.45172
13.5	1.56889	4.94542
14	2.14927	4.71841
14.5	2.90483	2.71326
15	2.29596	3.63986
