# Supplementary material for: Large-scale identification of plasma membrane repair proteins revealed spatiotemporal cellular responses to plasma membrane damage
Source: eLife. 2026 Mar 10;14:RP108585. doi: 10.7554/eLife.108585 (PMC12975127; doi:10.7554/eLife.108585)
Supplement: Figure 4—source data 1. [file elife-108585-fig4-data1.zip › Figure_4–Source Data/Figure_4A–Source Data/Myo2-sfGFP_004_normalized.xlsx]

## Sheet: GFP
	normalized_budtip	normalized_damage_site
-0.0666667	5.67446	0.813427
0	7.38176	0.66253
0.5	5.95952	0.727211
1	4.34556	0.746125
1.5	7.77261	0.638548
2	3.39929	1.25825
2.5	3.8072	1.16545
3	3.82148	2.37223
3.5	3.97524	4.45167
4	3.32929	9.69077
4.5	3.13882	10.6866
5	3.96949	11.4759
5.5	4.19478	10.0532
6	3.94193	9.64697
6.5	4.16349	7.64845
7	3.22245	6.51979
7.5	3.56079	6.81629
8	2.97844	8.67069
8.5	2.71512	9.01333
9	2.87884	9.27302
9.5	2.35698	8.09427
10	2.60568	5.44908
10.5	3.76783	5.01646
11	3.45631	4.8091
11.5	3.24571	3.48827
12	3.71106	3.47036
12.5	3.72599	3.01019
13	3.77923	2.31005
13.5	2.62234	2.17795
14	2.27789	2.69206
14.5	3.494	2.96439
15	3.84356	2.68585
