# Supplementary material for: Large-scale identification of plasma membrane repair proteins revealed spatiotemporal cellular responses to plasma membrane damage
Source: eLife. 2026 Mar 10;14:RP108585. doi: 10.7554/eLife.108585 (PMC12975127; doi:10.7554/eLife.108585)
Supplement: Figure 4—source data 1. [file elife-108585-fig4-data1.zip › Figure_4–Source Data/Figure_4A–Source Data/Myo2-sfGFP_005_normalized.xlsx]

## Sheet: GFP
	normalized_budtip	normalized_damage_site
-0.0666667	4.14464	0.618381
0	5.54252	0.407485
0.5	6.65862	0.597418
1	7.57894	0.698362
1.5	5.75174	0.637609
2	4.05281	0.89424
2.5	6.84124	0.909768
3	6.00578	1.783
3.5	5.42857	4.17685
4	3.12992	5.81343
4.5	4.08536	5.03546
5	3.52875	1.8296
5.5	2.20313	1.30121
6	2.24493	2.64688
6.5	2.25527	5.65262
7	1.45769	6.49255
7.5	1.11808	4.38973
8	1.25884	8.75792
8.5	1.5407	7.15494
9	1.87547	8.20796
9.5	1.44873	8.95974
10	1.60228	10.0006
10.5	1.35608	5.76311
11	1.67769	4.52772
11.5	2.09966	5.01794
12	2.18723	5.27655
12.5	2.03384	2.91703
13	2.09714	3.32882
13.5	2.08171	2.50512
14	1.78605	2.06598
14.5	1.49005	2.52763
15	0.875479	3.62528
