# Supplementary material for: Large-scale identification of plasma membrane repair proteins revealed spatiotemporal cellular responses to plasma membrane damage
Source: eLife. 2026 Mar 10;14:RP108585. doi: 10.7554/eLife.108585 (PMC12975127; doi:10.7554/eLife.108585)
Supplement: Figure 4—source data 1. [file elife-108585-fig4-data1.zip › Figure_4–Source Data/Figure_4A–Source Data/Myo2-sfGFP_006_normalized.xlsx]

## Sheet: GFP
	normalized_budtip	normalized_damage_site
-0.0666667	5.34167	0.758826
0	7.02931	0.589945
0.5	5.18816	1.0154
1	5.38536	0.938942
1.5	2.86874	1.25767
2	4.51419	1.26056
2.5	2.91457	2.27965
3	3.79342	3.1466
3.5	3.30092	3.24321
4	2.71069	4.60065
4.5	2.33333	6.3519
5	2.22235	5.59984
5.5	2.05919	10.4026
6	3.34576	6.06556
6.5	1.9254	9.08768
7	2.75538	5.22593
7.5	2.79512	9.83162
8	3.07998	9.43341
8.5	2.41352	5.7716
9	2.60162	5.04224
9.5	2.84989	5.64541
10	3.1246	6.51774
10.5	2.83934	5.16928
11	2.48281	8.57315
11.5	2.84961	6.14636
12	3.27208	6.35703
12.5	2.24931	4.05359
13	3.29346	6.81036
13.5	2.67408	6.37505
14	2.6561	8.94865
14.5	3.10509	6.02455
15	2.32508	7.97059
