# Supplementary material for: Large-scale identification of plasma membrane repair proteins revealed spatiotemporal cellular responses to plasma membrane damage
Source: eLife. 2026 Mar 10;14:RP108585. doi: 10.7554/eLife.108585 (PMC12975127; doi:10.7554/eLife.108585)
Supplement: Figure 4—source data 1. [file elife-108585-fig4-data1.zip › Figure_4–Source Data/Figure_4A–Source Data/Myo2-sfGFP_007_normalized.xlsx]

## Sheet: GFP
	normalized_budtip	normalized_damage_site
-0.0666667	6.46705	0.464587
0	6.77221	0.370161
0.5	4.65361	0.734649
1	6.99602	0.710172
1.5	6.19539	0.706019
2	5.20837	0.785409
2.5	6.30213	0.999363
3	8.46757	1.59277
3.5	4.158	1.21303
4	3.92987	1.31635
4.5	4.58881	0.86348
5	3.31339	3.83848
5.5	5.83093	1.96646
6	3.24394	5.93725
6.5	2.90514	5.2935
7	2.4149	4.70561
7.5	3.24553	4.32481
8	2.13988	6.39459
8.5	1.98211	7.03582
9	2.04513	7.02742
9.5	2.2336	5.86245
10	1.92697	5.75075
10.5	1.84081	6.26757
11	1.82164	4.59089
11.5	1.80558	5.85481
12	2.27042	6.86795
12.5	1.52433	5.82014
13	1.8309	6.79297
13.5	1.67247	7.59216
14	2.30238	6.24637
14.5	2.5991	5.28414
15	3.18834	3.57358
