# Supplementary material for: Large-scale identification of plasma membrane repair proteins revealed spatiotemporal cellular responses to plasma membrane damage
Source: eLife. 2026 Mar 10;14:RP108585. doi: 10.7554/eLife.108585 (PMC12975127; doi:10.7554/eLife.108585)
Supplement: Figure 4—source data 1. [file elife-108585-fig4-data1.zip › Figure_4–Source Data/Figure_4A–Source Data/Myo2-sfGFP_008_normalized.xlsx]

## Sheet: GFP
	normalized_budtip	normalized_damage_site
-0.0666667	9.2269	0.464419
0	11.8735	0.543739
0.5	7.70215	0.814779
1	6.45075	0.629955
1.5	3.06251	2.24387
2	1.19096	8.61773
2.5	1.75133	6.41384
3	2.66535	8.28941
3.5	2.28659	9.09137
4	3.41879	10.8376
4.5	1.88367	11.4176
5	1.8064	6.69497
5.5	0.800844	9.34259
6	1.21558	9.24985
6.5	1.65224	11.4305
7	1.6296	6.22125
7.5	1.40609	8.67625
8	0.99188	9.06467
8.5	1.63018	8.79963
9	1.1327	9.45707
9.5	0.947273	5.25777
10	0.957154	9.33387
10.5	0.566416	7.76932
11	0.774172	7.76881
11.5	1.15313	8.80626
12	0.595114	8.66584
12.5	0.955082	8.64928
13	0.658703	7.4831
13.5	0.959802	6.36785
14	1.39703	7.55024
14.5	0.938501	5.26569
15	0.971051	7.62406
