# Supplementary material for: Large-scale identification of plasma membrane repair proteins revealed spatiotemporal cellular responses to plasma membrane damage
Source: eLife. 2026 Mar 10;14:RP108585. doi: 10.7554/eLife.108585 (PMC12975127; doi:10.7554/eLife.108585)
Supplement: Figure 4—source data 1. [file elife-108585-fig4-data1.zip › Figure_4–Source Data/Figure_4A–Source Data/Myo2-sfGFP_009_normalized.xlsx]

## Sheet: GFP
	normalized_budtip	normalized_damage_site
-0.0666667	5.29589	0.674324
0	6.90951	0.666476
0.5	7.03487	0.940095
1	5.21616	1.15051
1.5	3.37937	0.642549
2	4.75015	1.05487
2.5	4.13972	1.11529
3	4.87173	1.49358
3.5	3.76128	4.13689
4	2.35749	3.1364
4.5	3.35279	3.3939
5	3.34229	4.02776
5.5	2.73283	3.61922
6	2.39512	3.51489
6.5	2.5489	4.0896
7	2.83282	3.27137
7.5	3.29501	0.955628
8	2.85014	2.81224
8.5	3.15057	4.06257
9	2.44267	4.5688
9.5	2.46365	3.62772
10	2.23416	5.18601
10.5	1.59395	8.83904
11	1.8627	8.44654
11.5	1.7326	5.31901
12	2.12778	4.06299
12.5	1.9307	5.54571
13	1.78074	5.11295
13.5	1.43849	7.49398
14	1.6374	4.48455
14.5	1.52082	5.59216
15	1.33705	3.00598
