# Supplementary material for: Large-scale identification of plasma membrane repair proteins revealed spatiotemporal cellular responses to plasma membrane damage
Source: eLife. 2026 Mar 10;14:RP108585. doi: 10.7554/eLife.108585 (PMC12975127; doi:10.7554/eLife.108585)
Supplement: Figure 4—source data 1. [file elife-108585-fig4-data1.zip › Figure_4–Source Data/Figure_4A–Source Data/Myo2-sfGFP_010_normalized.xlsx]

## Sheet: GFP
	normalized_budtip	normalized_damage_site
-0.0666667	10.0793	0.781288
0	12.406	0.456424
0.5	9.99024	0.582476
1	15.093	0.53464
1.5	10.8314	0.774839
2	10.4878	3.65509
2.5	9.4444	6.72059
3	6.69363	3.17838
3.5	7.58572	1.77265
4	3.75863	4.90862
4.5	5.95458	4.16336
5	4.25639	5.9264
5.5	4.48964	5.84716
6	3.21253	5.4964
6.5	4.29507	4.0158
7	3.69921	4.11934
7.5	2.68255	2.62812
8	2.84268	3.35331
8.5	4.15662	4.27246
9	5.03306	2.65996
9.5	4.47582	2.46371
10	2.78972	4.1458
10.5	1.83789	5.09507
11	2.04684	6.52831
11.5	2.17746	4.25697
12	1.74287	3.3899
12.5	2.26887	3.48822
13	2.11333	3.75259
13.5	2.32161	2.74724
14	2.33556	2.74725
14.5	3.93461	2.10191
15	3.43797	2.25234
