# Supplementary material for: Large-scale identification of plasma membrane repair proteins revealed spatiotemporal cellular responses to plasma membrane damage
Source: eLife. 2026 Mar 10;14:RP108585. doi: 10.7554/eLife.108585 (PMC12975127; doi:10.7554/eLife.108585)
Supplement: Figure 4—source data 1. [file elife-108585-fig4-data1.zip › Figure_4–Source Data/Figure_4A–Source Data/Myo2-sfGFP_011_normalized.xlsx]

## Sheet: GFP
	normalized_budtip	normalized_damage_site
-0.0666667	3.57783	0.623828
0	5.67078	0.371966
0.5	2.97926	0.630693
1	2.95086	0.687388
1.5	2.80222	0.431433
2	2.23137	0.852566
2.5	3.70229	0.964645
3	2.98092	1.62197
3.5	3.6599	1.25242
4	3.26677	1.02212
4.5	2.69908	1.75275
5	3.39051	1.36651
5.5	2.80963	4.07509
6	2.17325	4.77651
6.5	2.06214	5.105
7	1.09663	3.23428
7.5	1.5562	4.77238
8	1.98266	6.1891
8.5	2.08654	5.38754
9	1.52944	3.40247
9.5	1.61508	4.80389
10	1.82249	4.34361
10.5	1.46213	5.52646
11	1.53956	5.48723
11.5	1.66451	5.29607
12	1.13734	5.39826
12.5	1.65505	2.83251
13	2.03448	3.72429
13.5	1.28322	7.08212
14	1.96817	5.79647
14.5	1.96982	4.26439
15	1.62776	6.32255
