# Supplementary material for: Large-scale identification of plasma membrane repair proteins revealed spatiotemporal cellular responses to plasma membrane damage
Source: eLife. 2026 Mar 10;14:RP108585. doi: 10.7554/eLife.108585 (PMC12975127; doi:10.7554/eLife.108585)
Supplement: Figure 4—source data 1. [file elife-108585-fig4-data1.zip › Figure_4–Source Data/Figure_4A–Source Data/Myo2-sfGFP_012_normalized.xlsx]

## Sheet: GFP
	normalized_budtip	normalized_damage_site
-0.0666667	4.4091	0.679378
0	5.99327	0.436481
0.5	6.99417	0.680263
1	6.64886	0.733385
1.5	5.56101	0.705908
2	4.98505	0.785815
2.5	2.99264	0.950408
3	2.85055	1.53807
3.5	4.78879	2.53959
4	3.27966	2.23695
4.5	1.74237	5.53178
5	2.0296	5.49749
5.5	2.07096	7.9346
6	2.34764	8.83445
6.5	1.94169	6.95495
7	2.08503	6.47531
7.5	2.26565	8.06907
8	2.20599	8.55225
8.5	1.61747	7.53184
9	1.64704	6.40989
9.5	1.30802	8.21256
10	1.49947	6.72809
10.5	2.56718	9.28146
11	2.67486	6.1305
11.5	1.46632	7.24486
12	2.5461	6.98782
12.5	1.80079	7.08977
13	1.75965	3.69159
13.5	1.78564	4.68288
14	0.845504	4.47216
14.5	1.47825	5.76674
15	2.30144	3.34921
