# Supplementary material for: Large-scale identification of plasma membrane repair proteins revealed spatiotemporal cellular responses to plasma membrane damage
Source: eLife. 2026 Mar 10;14:RP108585. doi: 10.7554/eLife.108585 (PMC12975127; doi:10.7554/eLife.108585)
Supplement: Figure 4—source data 1. [file elife-108585-fig4-data1.zip › Figure_4–Source Data/Figure_4A–Source Data/Myo2-sfGFP_013_normalized.xlsx]

## Sheet: GFP
	normalized_budtip	normalized_damage_site
-0.0666667	12.5477	0.708044
0	19.2045	0.353529
0.5	15.7456	0.331138
1	10.5497	0.952765
1.5	8.01862	0.741067
2	13.8712	2.27761
2.5	14.2146	2.94994
3	13.0281	3.00155
3.5	10.7453	5.86214
4	10.0427	4.41436
4.5	9.91634	5.53937
5	7.75003	5.09824
5.5	7.60614	2.18344
6	7.93965	4.44677
6.5	11.3886	1.83359
7	6.5829	2.73196
7.5	3.32599	4.0834
8	2.86528	5.36387
8.5	3.45097	5.32992
9	3.62263	7.02389
9.5	4.39843	4.29259
10	4.27879	8.06409
10.5	4.04039	6.57431
11	2.7535	6.78952
11.5	2.73737	5.58603
12	2.66104	6.06541
12.5	2.5659	4.09121
13	1.66589	4.94708
13.5	2.57926	4.20729
14	3.38668	3.22777
14.5	3.64333	3.10445
15	3.55848	3.15696
