# Supplementary material for: Large-scale identification of plasma membrane repair proteins revealed spatiotemporal cellular responses to plasma membrane damage
Source: eLife. 2026 Mar 10;14:RP108585. doi: 10.7554/eLife.108585 (PMC12975127; doi:10.7554/eLife.108585)
Supplement: Figure 4—source data 1. [file elife-108585-fig4-data1.zip › Figure_4–Source Data/Figure_4A–Source Data/Myo2-sfGFP_end3d_001_normalized.xlsx]

## Sheet: GFP
	normalized_budtip	normalized_damage_site
-0.0666667	3.97641	0.822306
0	4.55998	0.683419
0.5	4.79027	0.955489
1	3.92947	1.06189
1.5	4.37241	1.0597
2	5.43099	0.803626
2.5	4.85273	1.01626
3	4.48652	1.07341
3.5	5.65067	0.989435
4	4.91452	0.756449
4.5	6.22728	1.04825
5	4.71082	1.18466
5.5	3.8534	1.17839
6	3.91854	1.36184
6.5	4.07033	2.70836
7	1.85368	2.37835
7.5	2.03391	3.01067
8	2.47708	3.95303
8.5	2.42482	2.22699
9	1.50955	2.88268
9.5	2.9497	3.42018
10	2.8806	3.58307
10.5	3.17102	2.25407
11	2.44287	2.43291
11.5	2.51038	2.8942
12	2.52756	3.09758
12.5	1.97666	2.60875
13	2.44981	2.88521
13.5	2.04906	3.95106
14	2.35715	3.18155
14.5	2.45391	2.78766
15	1.97575	3.08933
