# Supplementary material for: Large-scale identification of plasma membrane repair proteins revealed spatiotemporal cellular responses to plasma membrane damage
Source: eLife. 2026 Mar 10;14:RP108585. doi: 10.7554/eLife.108585 (PMC12975127; doi:10.7554/eLife.108585)
Supplement: Figure 4—source data 1. [file elife-108585-fig4-data1.zip › Figure_4–Source Data/Figure_4A–Source Data/Myo2-sfGFP_end3d_002_normalized.xlsx]

## Sheet: GFP
	normalized_budtip	normalized_damage_site
-0.0666667	2.83002	0.697249
0	3.8459	0.430181
0.5	2.14433	0.82808
1	2.05955	0.932239
1.5	2.55305	1.07194
2	2.27936	0.968189
2.5	1.62736	0.930121
3	2.29563	0.880732
3.5	2.01424	0.783015
4	1.93782	0.958987
4.5	2.31984	1.06585
5	1.66898	1.0713
5.5	1.64307	1.02101
6	2.30359	0.982087
6.5	2.04019	1.09217
7	2.60309	0.999631
7.5	3.17492	0.988919
8	2.59795	1.24743
8.5	2.47286	0.816434
9	2.59416	0.727624
9.5	2.76052	0.956291
10	2.99309	1.00598
10.5	2.50933	0.994608
11	2.13789	0.91513
11.5	2.13866	1.1333
12	1.72283	1.09902
12.5	2.38376	0.852948
13	2.39383	0.857795
13.5	2.25993	0.877532
14	2.14188	1.14107
14.5	1.823	0.803796
15	1.63176	1.18689
