# Supplementary material for: Large-scale identification of plasma membrane repair proteins revealed spatiotemporal cellular responses to plasma membrane damage
Source: eLife. 2026 Mar 10;14:RP108585. doi: 10.7554/eLife.108585 (PMC12975127; doi:10.7554/eLife.108585)
Supplement: Figure 4—source data 1. [file elife-108585-fig4-data1.zip › Figure_4–Source Data/Figure_4A–Source Data/Myo2-sfGFP_end3d_003_normalized.xlsx]

## Sheet: GFP
	normalized_budtip	normalized_damage_site
-0.0666667	6.53635	0.951978
0	8.819	0.800877
0.5	5.83514	0.906952
1	3.45518	0.983137
1.5	4.07899	0.878199
2	5.37224	0.922237
2.5	4.1948	0.871839
3	2.47336	1.03538
3.5	3.53031	0.837081
4	2.1728	1.02335
4.5	3.48658	0.869495
5	2.0322	0.769451
5.5	1.33658	0.847171
6	3.25292	0.997576
6.5	1.73758	0.739385
7	2.12751	1.01242
7.5	2.4083	0.856854
8	3.50825	0.948121
8.5	2.83934	0.878978
9	2.56739	1.0621
9.5	2.40071	0.960961
10	2.0868	1.14827
10.5	1.42783	1.11841
11	1.73838	1.28986
11.5	2.11519	1.08457
12	1.61923	1.36483
12.5	1.25841	1.40405
13	1.82101	1.16706
13.5	2.33841	1.3022
14	1.6477	1.31097
14.5	1.6815	1.27136
15	1.66059	1.43383
