# Supplementary material for: Large-scale identification of plasma membrane repair proteins revealed spatiotemporal cellular responses to plasma membrane damage
Source: eLife. 2026 Mar 10;14:RP108585. doi: 10.7554/eLife.108585 (PMC12975127; doi:10.7554/eLife.108585)
Supplement: Figure 4—source data 1. [file elife-108585-fig4-data1.zip › Figure_4–Source Data/Figure_4A–Source Data/Myo2-sfGFP_end3d_004_normalized.xlsx]

## Sheet: GFP
	normalized_budtip	normalized_damage_site
-0.0666667	3.55614	0.964698
0	4.39598	0.370924
0.5	2.62129	0.7888
1	3.35341	0.926193
1.5	3.87568	0.667342
2	4.07145	0.76031
2.5	3.30276	0.73862
3	2.25038	0.794852
3.5	3.34622	0.707063
4	3.13198	1.16078
4.5	2.81789	0.758187
5	2.97241	0.93048
5.5	3.49253	0.897851
6	2.7473	0.747007
6.5	2.59604	1.04555
7	3.70102	0.597394
7.5	2.9892	0.977987
8	3.03112	0.858136
8.5	2.66218	0.734904
9	2.60355	0.826957
9.5	2.82797	0.740899
10	2.7957	0.782441
10.5	2.47512	0.743789
11	3.06215	0.828996
11.5	2.83608	0.959214
12	2.33613	0.733448
12.5	2.84135	1.0551
13	3.44373	0.820305
13.5	2.98672	0.842729
14	1.82008	0.83937
14.5	2.35095	0.782658
15	2.06579	0.764502
