# Supplementary material for: Large-scale identification of plasma membrane repair proteins revealed spatiotemporal cellular responses to plasma membrane damage
Source: eLife. 2026 Mar 10;14:RP108585. doi: 10.7554/eLife.108585 (PMC12975127; doi:10.7554/eLife.108585)
Supplement: Figure 4—source data 1. [file elife-108585-fig4-data1.zip › Figure_4–Source Data/Figure_4A–Source Data/Myo2-sfGFP_end3d_005_normalized.xlsx]

## Sheet: GFP
	normalized_budtip	normalized_damage_site
-0.0666667	4.13765	0.518494
0	7.15103	0.437343
0.5	4.42411	0.650126
1	4.22466	0.552107
1.5	4.84662	0.644977
2	3.19575	0.590725
2.5	4.08268	0.764267
3	4.0339	1.11218
3.5	3.03615	0.888704
4	4.7447	0.901991
4.5	5.84587	0.964147
5	4.64328	0.687198
5.5	3.23475	0.690237
6	5.54978	0.518214
6.5	4.63942	0.554941
7	3.62604	0.989363
7.5	4.19584	0.530311
8	4.18631	0.621887
8.5	4.17853	0.585882
9	3.34615	0.680117
9.5	4.53443	0.864382
10	3.55861	0.918281
10.5	2.43554	0.975356
11	3.89349	0.92526
11.5	4.60259	1.07429
12	3.12769	0.9039
12.5	3.35098	0.755114
13	3.47391	0.969508
13.5	3.17072	1.05761
14	2.98847	1.18813
14.5	3.14699	1.09029
15	3.7889	1.25555
