# Supplementary material for: Large-scale identification of plasma membrane repair proteins revealed spatiotemporal cellular responses to plasma membrane damage
Source: eLife. 2026 Mar 10;14:RP108585. doi: 10.7554/eLife.108585 (PMC12975127; doi:10.7554/eLife.108585)
Supplement: Figure 4—source data 1. [file elife-108585-fig4-data1.zip › Figure_4–Source Data/Figure_4A–Source Data/Myo2-sfGFP_end3d_006_normalized.xlsx]

## Sheet: GFP
	normalized_budtip	normalized_damage_site
-0.0666667	8.43804	0.536834
0	12.2952	0.44645
0.5	9.19486	0.730032
1	9.42348	0.784946
1.5	8.49495	0.621712
2	7.90636	0.570736
2.5	7.63172	0.725843
3	7.97262	0.609905
3.5	7.7106	0.703907
4	7.47272	1.12946
4.5	10.7157	0.896373
5	7.92935	1.15247
5.5	8.31299	1.60579
6	8.44729	1.61459
6.5	4.63748	2.52516
7	5.89939	2.80838
7.5	6.93214	1.13485
8	5.26663	1.01695
8.5	7.45174	1.24738
9	6.71816	1.00819
9.5	5.15506	1.46087
10	4.82431	1.76001
10.5	4.97119	1.32089
11	6.87184	1.19959
11.5	6.32789	1.53935
12	7.59491	0.854334
12.5	5.92608	0.960084
13	5.8846	1.01399
13.5	6.81646	0.994835
14	5.18403	0.871206
14.5	5.28745	1.17852
15	3.7904	1.38758
