# Supplementary material for: Large-scale identification of plasma membrane repair proteins revealed spatiotemporal cellular responses to plasma membrane damage
Source: eLife. 2026 Mar 10;14:RP108585. doi: 10.7554/eLife.108585 (PMC12975127; doi:10.7554/eLife.108585)
Supplement: Figure 4—source data 1. [file elife-108585-fig4-data1.zip › Figure_4–Source Data/Figure_4A–Source Data/Myo2-sfGFP_end3d_007_normalized.xlsx]

## Sheet: GFP
	normalized_budtip	normalized_damage_site
-0.0666667	2.12424	0.824906
0	2.55486	0.552697
0.5	2.1904	1.06015
1	2.08322	1.08659
1.5	1.68502	0.735601
2	1.62232	0.528995
2.5	2.18182	0.456218
3	2.25494	0.496277
3.5	1.88542	0.868549
4	1.66748	0.94866
4.5	1.37605	1.15486
5	1.683	0.848844
5.5	3.11988	0.801161
6	1.21215	1.01611
6.5	1.58766	0.741483
7	1.88424	1.01337
7.5	1.57451	0.851625
8	2.38664	0.865694
8.5	1.80402	0.937323
9	1.37358	0.863355
9.5	1.38545	1.09218
10	1.24028	0.737565
10.5	1.34354	0.83961
11	1.77418	1.21307
11.5	1.6505	1.02892
12	2.02819	0.91624
12.5	2.08727	1.00566
13	2.18235	0.989296
13.5	1.25127	1.21428
14	1.25327	1.20087
14.5	1.51395	0.965127
15	1.80389	0.964377
