# Supplementary material for: Large-scale identification of plasma membrane repair proteins revealed spatiotemporal cellular responses to plasma membrane damage
Source: eLife. 2026 Mar 10;14:RP108585. doi: 10.7554/eLife.108585 (PMC12975127; doi:10.7554/eLife.108585)
Supplement: Figure 4—source data 1. [file elife-108585-fig4-data1.zip › Figure_4–Source Data/Figure_4A–Source Data/Myo2-sfGFP_end3d_008_normalized.xlsx]

## Sheet: GFP
	normalized_budtip	normalized_damage_site
-0.0666667	10.6912	0.274556
0	13.3717	0.386704
0.5	8.64014	0.428487
1	9.29975	0.480703
1.5	8.96035	0.443003
2	7.64751	0.423781
2.5	5.18225	0.427148
3	6.10389	0.399112
3.5	7.78582	0.348332
4	4.556	0.282357
4.5	6.37389	0.395733
5	6.21259	0.480278
5.5	5.20526	0.329556
6	5.05977	0.405461
6.5	5.85416	0.339492
7	6.16772	0.36791
7.5	6.64814	0.426776
8	5.11092	0.45192
8.5	3.97532	0.24925
9	3.53184	0.28893
9.5	4.21745	0.310294
10	4.7477	0.542753
10.5	5.33343	0.559003
11	6.26834	0.759214
11.5	5.26822	1.00577
12	6.10375	0.731801
12.5	3.78852	0.770892
13	4.02215	0.564465
13.5	3.78703	1.15951
14	4.52682	0.644501
14.5	3.78319	0.678305
15	4.71938	0.781758
