# Supplementary material for: Large-scale identification of plasma membrane repair proteins revealed spatiotemporal cellular responses to plasma membrane damage
Source: eLife. 2026 Mar 10;14:RP108585. doi: 10.7554/eLife.108585 (PMC12975127; doi:10.7554/eLife.108585)
Supplement: Figure 4—source data 1. [file elife-108585-fig4-data1.zip › Figure_4–Source Data/Figure_4A–Source Data/Myo2-sfGFP_end3d_009_normalized.xlsx]

## Sheet: GFP
	normalized_budtip	normalized_damage_site
-0.0666667	3.62421	0.748355
0	5.42564	0.257841
0.5	4.36294	0.644521
1	4.35814	0.746995
1.5	3.67173	0.917311
2	2.63773	1.01588
2.5	2.62405	0.654242
3	2.4534	1.10981
3.5	2.5483	0.917153
4	3.12531	0.786755
4.5	3.75798	0.88856
5	2.44583	0.89648
5.5	2.82406	1.0357
6	3.35874	0.642123
6.5	2.70492	0.562849
7	3.16059	0.436886
7.5	2.25112	0.498233
8	3.28897	0.657368
8.5	3.58367	0.714602
9	2.5714	0.895896
9.5	3.55436	0.689946
10	3.26201	0.738768
10.5	2.9204	0.814316
11	3.04104	0.807594
11.5	3.95163	0.61189
12	3.12636	0.745603
12.5	2.86626	0.615481
13	3.23038	0.581076
13.5	3.19902	0.684808
14	3.02005	0.621207
14.5	3.67906	0.721259
15	4.03258	0.632634
