# Supplementary material for: Large-scale identification of plasma membrane repair proteins revealed spatiotemporal cellular responses to plasma membrane damage
Source: eLife. 2026 Mar 10;14:RP108585. doi: 10.7554/eLife.108585 (PMC12975127; doi:10.7554/eLife.108585)
Supplement: Figure 4—source data 1. [file elife-108585-fig4-data1.zip › Figure_4–Source Data/Figure_4A–Source Data/Myo2-sfGFP_end3d_010_normalized.xlsx]

## Sheet: GFP
	normalized_budtip	normalized_damage_site
-0.0666667	6.10815	0.659768
0	7.10898	0.441271
0.5	9.6568	0.614605
1	5.38029	0.560409
1.5	4.63049	0.674985
2	5.50718	0.781575
2.5	3.94764	0.865827
3	4.40364	0.674687
3.5	4.71539	0.895616
4	4.05933	0.850985
4.5	4.59324	0.766785
5	4.2098	0.521664
5.5	3.02197	0.541491
6	7.08982	0.66979
6.5	3.36318	0.832139
7	3.56057	0.804758
7.5	4.36681	1.09724
8	3.5376	2.48684
8.5	2.19127	3.76391
9	4.59221	1.05438
9.5	3.69945	0.553925
10	2.52016	1.12565
10.5	2.81675	1.38635
11	2.67591	0.767512
11.5	4.31847	0.862249
12	2.14732	0.889621
12.5	2.98382	0.840581
13	4.1308	0.974285
13.5	2.92648	0.803915
14	3.48798	0.862763
14.5	3.36738	0.744919
15	4.61144	0.677813
