# Supplementary material for: Large-scale identification of plasma membrane repair proteins revealed spatiotemporal cellular responses to plasma membrane damage
Source: eLife. 2026 Mar 10;14:RP108585. doi: 10.7554/eLife.108585 (PMC12975127; doi:10.7554/eLife.108585)
Supplement: Figure 4—source data 1. [file elife-108585-fig4-data1.zip › Figure_4–Source Data/Figure_4A–Source Data/Myo2-sfGFP_end3d_011_normalized.xlsx]

## Sheet: GFP
	normalized_budtip	normalized_damage_site
-0.0666667	5.91392	0.396468
0	7.28497	0.335204
0.5	8.24653	0.403805
1	9.83264	0.587922
1.5	8.93488	0.526166
2	7.39851	0.499811
2.5	6.5357	0.476872
3	6.56726	0.467983
3.5	5.46863	0.686682
4	5.65469	0.547126
4.5	5.51055	0.509384
5	6.65978	0.550976
5.5	5.24529	0.49915
6	6.30428	0.773288
6.5	7.64008	0.83198
7	7.25728	0.770873
7.5	6.48235	0.618943
8	6.47544	0.544558
8.5	5.51085	0.409241
9	8.24342	0.640323
9.5	6.01572	0.680779
10	4.99598	0.549776
10.5	8.67359	0.700633
11	10.4738	0.739597
11.5	9.07521	0.639111
12	6.09345	0.526372
12.5	5.48053	0.492357
13	6.51332	0.593909
13.5	4.51918	0.627827
14	6.38326	0.767539
14.5	7.2591	0.595945
15	7.75324	0.579509
