# Supplementary material for: Large-scale identification of plasma membrane repair proteins revealed spatiotemporal cellular responses to plasma membrane damage
Source: eLife. 2026 Mar 10;14:RP108585. doi: 10.7554/eLife.108585 (PMC12975127; doi:10.7554/eLife.108585)
Supplement: Figure 4—source data 1. [file elife-108585-fig4-data1.zip › Figure_4–Source Data/Figure_4A–Source Data/Myo2-sfGFP_end3d_012_normalized.xlsx]

## Sheet: GFP
	normalized_budtip	normalized_damage_site
-0.0666667	4.33358	0.556491
0	6.19967	0.323307
0.5	6.63358	0.645347
1	4.29042	0.7742
1.5	4.04139	0.756296
2	3.14783	0.835797
2.5	2.32314	0.550984
3	2.71088	0.743544
3.5	3.50477	1.03381
4	2.52585	0.960941
4.5	2.59707	0.865013
5	3.63248	0.626133
5.5	2.65422	0.902331
6	3.29592	0.631169
6.5	2.8405	0.627098
7	2.29021	0.857833
7.5	3.05962	0.763232
8	3.41437	0.598781
8.5	3.91695	0.632747
9	3.03601	0.721698
9.5	3.73662	0.698058
10	3.24165	0.709765
10.5	2.86239	0.572767
11	2.60033	0.800403
11.5	3.0983	0.713194
12	3.56688	0.635653
12.5	2.73039	0.767309
13	4.92672	0.76491
13.5	2.89021	0.565229
14	4.18711	0.741759
14.5	2.56568	0.649961
15	2.72182	0.722343
