# Supplementary material for: Large-scale identification of plasma membrane repair proteins revealed spatiotemporal cellular responses to plasma membrane damage
Source: eLife. 2026 Mar 10;14:RP108585. doi: 10.7554/eLife.108585 (PMC12975127; doi:10.7554/eLife.108585)
Supplement: Figure 4—source data 1. [file elife-108585-fig4-data1.zip › Figure_4–Source Data/Figure_4A–Source Data/Myo2-sfGFP_rvs167d_001_normalized.xlsx]

## Sheet: GFP
	normalized_budtip	normalized_damage_site
-0.0666667	3.39063	0.934183
0	3.81778	0.602758
0.5	2.46919	0.85717
1	2.14691	0.932838
1.5	1.77702	0.45208
2	2.33611	0.584093
2.5	2.90869	0.847572
3	3.97316	1.35359
3.5	2.33107	1.84407
4	1.96232	2.40377
4.5	1.77908	5.81745
5	2.35393	1.54641
5.5	2.45889	3.56327
6	1.81422	7.21696
6.5	1.4329	5.70781
7	1.09521	10.4476
7.5	0.801216	10.2347
8	0.860119	9.01482
8.5	0.830014	8.14651
9	0.968338	9.18126
9.5	0.986572	5.44523
10	1.1224	3.17751
10.5	1.17348	2.03045
11	1.36602	1.364
11.5	1.44767	1.11064
12	1.09236	1.39542
12.5	1.01787	1.58319
13	0.884114	1.56942
13.5	1.41502	1.22604
14	1.11318	1.55315
14.5	1.20068	1.26629
15	1.43889	1.51617
