# Supplementary material for: Large-scale identification of plasma membrane repair proteins revealed spatiotemporal cellular responses to plasma membrane damage
Source: eLife. 2026 Mar 10;14:RP108585. doi: 10.7554/eLife.108585 (PMC12975127; doi:10.7554/eLife.108585)
Supplement: Figure 4—source data 1. [file elife-108585-fig4-data1.zip › Figure_4–Source Data/Figure_4A–Source Data/Myo2-sfGFP_rvs167d_002_normalized.xlsx]

## Sheet: GFP
	normalized_budtip	normalized_damage_site
-0.0666667	7.07843	0.866248
0	8.55287	0.688997
0.5	6.94939	0.745087
1	7.76759	0.702343
1.5	7.27296	0.584118
2	5.40291	0.54771
2.5	4.97932	0.90693
3	4.37019	1.74362
3.5	5.63417	2.48746
4	5.2799	4.00729
4.5	4.55535	3.34932
5	4.07515	5.85773
5.5	4.6403	7.65408
6	2.37742	10.4818
6.5	2.74852	9.76356
7	3.32955	10.8992
7.5	2.60776	10.7165
8	2.65997	11.3154
8.5	2.80434	9.85238
9	2.12799	5.57401
9.5	2.10032	7.13117
10	1.54692	7.50573
10.5	1.86263	8.08772
11	2.04201	6.54288
11.5	1.37908	5.55977
12	1.20858	6.17197
12.5	1.33926	3.59407
13	1.1549	2.52332
13.5	1.16023	2.85116
14	0.900162	2.52096
14.5	1.37762	1.53895
15	1.14719	1.13408
