# Supplementary material for: Large-scale identification of plasma membrane repair proteins revealed spatiotemporal cellular responses to plasma membrane damage
Source: eLife. 2026 Mar 10;14:RP108585. doi: 10.7554/eLife.108585 (PMC12975127; doi:10.7554/eLife.108585)
Supplement: Figure 4—source data 1. [file elife-108585-fig4-data1.zip › Figure_4–Source Data/Figure_4A–Source Data/Myo2-sfGFP_rvs167d_003_normalized.xlsx]

## Sheet: GFP
	normalized_budtip	normalized_damage_site
-0.0666667	12.1812	1.02442
0	17.5241	0.558784
0.5	15.1049	0.697136
1	12.3242	0.693482
1.5	12.5022	0.957721
2	12.7525	0.794293
2.5	11.4694	0.869529
3	9.99466	1.13253
3.5	8.09417	1.85107
4	8.28818	3.03628
4.5	8.91013	2.67994
5	4.86885	5.27889
5.5	6.89921	4.36482
6	4.70952	5.76785
6.5	4.26544	4.3227
7	3.27047	5.16183
7.5	3.63084	3.66339
8	3.56605	4.55274
8.5	2.98938	4.17959
9	3.31037	3.36773
9.5	2.71331	2.49667
10	3.04401	3.03625
10.5	3.24703	2.48606
11	2.78578	2.43334
11.5	2.43939	1.47158
12	3.03756	2.05507
12.5	3.61247	2.01649
13	2.62145	1.28001
13.5	1.82339	1.62669
14	1.98964	1.61867
14.5	2.84803	1.55917
15	2.66322	1.16168
