# Supplementary material for: Large-scale identification of plasma membrane repair proteins revealed spatiotemporal cellular responses to plasma membrane damage
Source: eLife. 2026 Mar 10;14:RP108585. doi: 10.7554/eLife.108585 (PMC12975127; doi:10.7554/eLife.108585)
Supplement: Figure 4—source data 1. [file elife-108585-fig4-data1.zip › Figure_4–Source Data/Figure_4A–Source Data/Myo2-sfGFP_rvs167d_004_normalized.xlsx]

## Sheet: GFP
	normalized_budtip	normalized_damage_site
-0.0666667	10.3677	0.768074
0	11.6965	0.702915
0.5	8.51898	0.866314
1	11.0512	0.88267
1.5	11.1574	0.817606
2	11.9885	1.02331
2.5	6.95891	1.4976
3	8.64966	1.7878
3.5	10.3696	1.08977
4	9.61982	0.964973
4.5	9.57794	2.70967
5	7.04291	4.76005
5.5	4.52055	9.24241
6	1.29974	10.6756
6.5	2.54811	9.37683
7	2.38305	9.05728
7.5	1.94608	10.8857
8	2.2857	8.36663
8.5	1.72485	9.38178
9	3.53712	11.1862
9.5	2.18151	10.3247
10	1.27172	9.82601
10.5	2.33429	9.6222
11	3.41344	8.11438
11.5	2.3521	6.98043
12	1.54239	10.5809
12.5	1.42077	9.67142
13	0.91598	9.60682
13.5	1.81777	7.2345
14	0.952251	9.86195
14.5	1.11034	9.82571
15	1.05053	6.60714
