# Supplementary material for: Large-scale identification of plasma membrane repair proteins revealed spatiotemporal cellular responses to plasma membrane damage
Source: eLife. 2026 Mar 10;14:RP108585. doi: 10.7554/eLife.108585 (PMC12975127; doi:10.7554/eLife.108585)
Supplement: Figure 4—source data 1. [file elife-108585-fig4-data1.zip › Figure_4–Source Data/Figure_4A–Source Data/Myo2-sfGFP_rvs167d_005_normalized.xlsx]

## Sheet: GFP
	normalized_budtip	normalized_damage_site
-0.0666667	11.2809	0.35556
0	11.254	0.300585
0.5	11.5451	0.478695
1	12.7206	0.443288
1.5	13.431	0.332434
2	11.0464	0.349899
2.5	12.1406	0.771404
3	8.29049	1.43649
3.5	8.94295	2.47516
4	7.10389	3.83904
4.5	3.31611	4.25257
5	3.42165	7.68461
5.5	3.39299	6.20974
6	1.91875	8.66447
6.5	2.56385	9.34628
7	2.92043	10.4878
7.5	3.60287	9.87856
8	2.14467	7.25837
8.5	2.22461	7.59109
9	1.58187	6.40302
9.5	1.16174	5.96632
10	1.88214	8.53841
10.5	1.57576	8.85473
11	1.18197	5.05538
11.5	1.26332	6.58547
12	1.2164	6.16813
12.5	1.38952	4.73863
13	1.85528	4.26437
13.5	1.30695	4.57732
14	2.48216	5.40009
14.5	3.52627	3.80518
15	2.6422	4.61917
