# Supplementary material for: Large-scale identification of plasma membrane repair proteins revealed spatiotemporal cellular responses to plasma membrane damage
Source: eLife. 2026 Mar 10;14:RP108585. doi: 10.7554/eLife.108585 (PMC12975127; doi:10.7554/eLife.108585)
Supplement: Figure 4—source data 1. [file elife-108585-fig4-data1.zip › Figure_4–Source Data/Figure_4A–Source Data/Myo2-sfGFP_rvs167d_006_normalized.xlsx]

## Sheet: GFP
	normalized_budtip	normalized_damage_site
-0.0666667	10.0719	0.381425
0	12.5781	0.300768
0.5	11.3802	0.411505
1	10.416	0.315942
1.5	11.5004	0.848015
2	7.67298	2.70517
2.5	9.01037	3.85781
3	7.78788	1.72877
3.5	7.58512	2.88535
4	5.83833	3.64753
4.5	2.65729	5.64352
5	3.41515	6.56106
5.5	1.90103	6.44218
6	2.15735	8.94215
6.5	3.9274	6.96042
7	1.91449	9.21085
7.5	1.39123	8.41867
8	1.16978	7.87986
8.5	1.24335	7.86482
9	1.35442	6.72497
9.5	1.17266	7.93602
10	0.761713	9.69851
10.5	0.84105	8.9293
11	1.08806	8.12383
11.5	0.959167	8.48387
12	0.893818	7.94306
12.5	0.923597	7.03792
13	0.71115	6.29307
13.5	1.15458	7.34246
14	0.94988	7.92034
14.5	0.861886	6.49513
15	1.14707	5.88956
