# Supplementary material for: Large-scale identification of plasma membrane repair proteins revealed spatiotemporal cellular responses to plasma membrane damage
Source: eLife. 2026 Mar 10;14:RP108585. doi: 10.7554/eLife.108585 (PMC12975127; doi:10.7554/eLife.108585)
Supplement: Figure 4—source data 1. [file elife-108585-fig4-data1.zip › Figure_4–Source Data/Figure_4A–Source Data/Myo2-sfGFP_rvs167d_007_normalized.xlsx]

## Sheet: GFP
	normalized_budtip	normalized_damage_site
-0.0666667	14.134	0.309308
0	16.9114	0.297704
0.5	14.3864	0.491142
1	15.6783	0.492921
1.5	10.8246	0.434966
2	13.5646	0.563302
2.5	8.83239	0.605767
3	10.8943	0.55166
3.5	9.11318	0.656958
4	7.25644	0.638053
4.5	9.49146	0.604838
5	6.7555	0.693989
5.5	8.0967	0.61261
6	9.4807	1.04874
6.5	8.61324	0.747408
7	10.023	0.557947
7.5	6.8416	0.66835
8	7.91319	0.701598
8.5	6.70809	0.943657
9	6.26124	0.655658
9.5	6.44997	0.612251
10	6.25295	0.514209
10.5	5.90099	0.546397
11	5.19954	0.687468
11.5	5.7692	0.839241
12	5.71546	0.676329
12.5	4.40574	0.708705
13	4.62227	0.744493
13.5	4.13593	1.49308
14	4.13221	0.95531
14.5	4.23322	0.930453
15	4.43751	0.989042
