# Supplementary material for: Large-scale identification of plasma membrane repair proteins revealed spatiotemporal cellular responses to plasma membrane damage
Source: eLife. 2026 Mar 10;14:RP108585. doi: 10.7554/eLife.108585 (PMC12975127; doi:10.7554/eLife.108585)
Supplement: Figure 4—source data 1. [file elife-108585-fig4-data1.zip › Figure_4–Source Data/Figure_4A–Source Data/Myo2-sfGFP_rvs167d_008_normalized.xlsx]

## Sheet: GFP
	normalized_budtip	normalized_damage_site
-0.0666667	5.25828	0.617769
0	9.17517	0.355115
0.5	9.24855	0.687402
1	9.83683	0.317854
1.5	7.93782	0.483711
2	7.83213	0.487881
2.5	7.42494	0.316649
3	6.65427	0.383336
3.5	7.97183	0.419327
4	7.83598	0.342873
4.5	6.98348	0.382499
5	5.82624	0.321178
5.5	6.81995	0.575624
6	7.60886	0.81153
6.5	6.84657	0.550292
7	7.33156	0.715654
7.5	7.48696	0.681986
8	6.74229	0.494099
8.5	7.50727	0.516738
9	8.79685	0.795376
9.5	6.23851	0.656247
10	6.57303	0.536725
10.5	5.17409	1.07079
11	7.05281	0.537571
11.5	6.61884	0.772152
12	5.89834	0.464836
12.5	5.69886	0.692162
13	5.74202	0.844612
13.5	6.5789	0.733353
14	6.62099	0.938099
14.5	6.84011	1.00626
15	5.81188	0.774833
