# Supplementary material for: Large-scale identification of plasma membrane repair proteins revealed spatiotemporal cellular responses to plasma membrane damage
Source: eLife. 2026 Mar 10;14:RP108585. doi: 10.7554/eLife.108585 (PMC12975127; doi:10.7554/eLife.108585)
Supplement: Figure 4—source data 1. [file elife-108585-fig4-data1.zip › Figure_4–Source Data/Figure_4A–Source Data/Myo2-sfGFP_rvs167d_009_normalized.xlsx]

## Sheet: GFP
	normalized_budtip	normalized_damage_site
-0.0666667	9.30304	0.386039
0	9.97907	0.207833
0.5	8.81678	0.258623
1	9.69116	0.364056
1.5	9.52047	0.245657
2	9.08354	0.286275
2.5	8.64079	0.223649
3	7.61174	0.361718
3.5	8.63485	0.322385
4	8.35856	0.635824
4.5	6.21853	0.619254
5	5.85039	1.44424
5.5	8.46617	2.33805
6	6.95523	1.26293
6.5	6.50264	2.90194
7	6.31683	1.91889
7.5	5.27778	6.86738
8	4.95901	6.15125
8.5	5.25432	7.56019
9	3.97865	5.04618
9.5	4.27735	7.80607
10	4.0354	8.16907
10.5	4.05712	8.98213
11	3.6122	6.87432
11.5	3.21546	8.31695
12	4.58215	4.16558
12.5	4.17268	6.34962
13	3.35373	5.75669
13.5	3.73913	3.35664
14	5.76691	3.01195
14.5	4.58979	1.7862
15	4.58267	0.790378
