# Supplementary material for: Large-scale identification of plasma membrane repair proteins revealed spatiotemporal cellular responses to plasma membrane damage
Source: eLife. 2026 Mar 10;14:RP108585. doi: 10.7554/eLife.108585 (PMC12975127; doi:10.7554/eLife.108585)
Supplement: Figure 4—source data 1. [file elife-108585-fig4-data1.zip › Figure_4–Source Data/Figure_4A–Source Data/Myo2-sfGFP_rvs167d_010_normalized.xlsx]

## Sheet: GFP
	normalized_budtip	normalized_damage_site
-0.0666667	4.23866	0.914062
0	5.0253	0.511286
0.5	2.91123	0.679601
1	3.18823	0.713344
1.5	3.17086	0.99833
2	3.45921	0.733188
2.5	3.31725	1.05404
3	3.33136	0.670888
3.5	2.05662	0.732666
4	1.8618	0.839617
4.5	3.98279	0.704784
5	2.17721	1.08197
5.5	3.68416	2.67033
6	2.77086	1.80547
6.5	2.9345	2.18944
7	1.82522	2.07909
7.5	2.2871	3.13564
8	2.86457	4.0084
8.5	2.53713	3.77983
9	2.09641	1.9206
9.5	1.79651	4.30668
10	2.39902	4.60023
10.5	2.4034	6.28077
11	2.0977	5.42772
11.5	2.50172	4.97272
12	1.66262	3.1278
12.5	2.39861	2.94012
13	2.36813	2.64249
13.5	2.1752	3.29509
14	2.28114	2.38796
14.5	1.6658	2.67922
15	1.91217	2.44746
