# Supplementary material for: Large-scale identification of plasma membrane repair proteins revealed spatiotemporal cellular responses to plasma membrane damage
Source: eLife. 2026 Mar 10;14:RP108585. doi: 10.7554/eLife.108585 (PMC12975127; doi:10.7554/eLife.108585)
Supplement: Figure 4—source data 1. [file elife-108585-fig4-data1.zip › Figure_4–Source Data/Figure_4A–Source Data/Myo2-sfGFP_rvs167d_011_normalized.xlsx]

## Sheet: GFP
	normalized_budtip	normalized_damage_site
-0.0666667	9.20253	0.424765
0	11.7639	0.442306
0.5	7.6922	0.634299
1	6.48274	0.526261
1.5	6.58745	0.662475
2	7.19279	0.76256
2.5	7.88594	0.513311
3	7.82322	0.865997
3.5	4.79695	1.51151
4	4.69007	1.40903
4.5	5.13088	1.09879
5	3.37011	2.35409
5.5	3.04957	5.11282
6	3.80155	6.38903
6.5	3.46496	7.90153
7	2.72153	8.23146
7.5	2.56639	4.07072
8	3.24873	3.09958
8.5	4.08511	1.42923
9	5.68772	0.596606
9.5	3.31099	0.626931
10	3.14797	0.647665
10.5	3.04781	0.834173
11	3.85809	0.737878
11.5	2.60956	0.657572
12	2.87426	0.702641
12.5	2.35255	0.559872
13	2.65841	0.562444
13.5	3.02607	0.682125
14	2.52171	0.845135
14.5	4.2812	0.684619
15	3.55927	0.529681
