# Supplementary material for: Large-scale identification of plasma membrane repair proteins revealed spatiotemporal cellular responses to plasma membrane damage
Source: eLife. 2026 Mar 10;14:RP108585. doi: 10.7554/eLife.108585 (PMC12975127; doi:10.7554/eLife.108585)
Supplement: Figure 4—source data 1. [file elife-108585-fig4-data1.zip › Figure_4–Source Data/Figure_4A–Source Data/Myo2-sfGFP_rvs167d_012_normalized.xlsx]

## Sheet: GFP
	normalized_budtip	normalized_damage_site
-0.0666667	5.45788	0.625342
0	4.82203	0.298484
0.5	8.53072	0.586615
1	5.56911	0.63352
1.5	6.29367	0.632817
2	7.52542	0.522921
2.5	7.5007	0.73105
3	6.00063	0.521628
3.5	4.93286	0.362302
4	5.2509	0.427497
4.5	4.36687	0.300189
5	4.0137	0.287578
5.5	3.7772	0.502691
6	3.52518	0.539521
6.5	5.15007	0.459603
7	3.22137	0.517397
7.5	3.38152	0.719416
8	2.68101	1.4189
8.5	2.28275	1.76438
9	2.63422	2.34206
9.5	2.50544	2.35969
10	3.00624	3.2504
10.5	3.8207	2.21518
11	3.7519	2.24326
11.5	3.14507	3.30292
12	3.14372	2.52403
12.5	2.50178	3.37723
13	3.87651	2.13016
13.5	3.39925	2.20851
14	3.07285	2.98862
14.5	3.02825	3.31642
15	3.58809	2.30212
