# Supplementary material for: Large-scale identification of plasma membrane repair proteins revealed spatiotemporal cellular responses to plasma membrane damage
Source: eLife. 2026 Mar 10;14:RP108585. doi: 10.7554/eLife.108585 (PMC12975127; doi:10.7554/eLife.108585)
Supplement: Figure 4—source data 1. [file elife-108585-fig4-data1.zip › Figure_4–Source Data/Figure_4A–Source Data/Myo2-sfGFP_sla1d_001_normalized.xlsx]

## Sheet: GFP
	normalized_budtip	normalized_damage_site
-0.0666667	9.98004	0.996869
0	14.9688	0.491383
0.5	15.3571	0.575675
1	14.4864	0.712083
1.5	11.2	0.680522
2	10.8572	0.796724
2.5	10.9517	0.722451
3	7.50703	0.736437
3.5	10.1811	0.934998
4	13.2012	0.660152
4.5	8.31399	0.863445
5	7.12261	0.904468
5.5	6.53888	0.882872
6	5.2582	0.933078
6.5	8.92468	0.57724
7	7.0466	0.985871
7.5	10.1768	0.667767
8	9.44342	0.790058
8.5	6.48307	0.976463
9	4.14901	0.865252
9.5	6.68786	0.990415
10	4.83758	1.09576
10.5	3.67264	1.17278
11	5.20936	1.18356
11.5	4.47223	1.06706
12	4.90447	1.20783
12.5	4.7468	0.821205
13	8.11671	1.10717
13.5	5.4315	1.09355
14	6.14618	0.908598
14.5	5.18683	0.841937
15	4.45816	0.932368
