# Supplementary material for: Large-scale identification of plasma membrane repair proteins revealed spatiotemporal cellular responses to plasma membrane damage
Source: eLife. 2026 Mar 10;14:RP108585. doi: 10.7554/eLife.108585 (PMC12975127; doi:10.7554/eLife.108585)
Supplement: Figure 4—source data 1. [file elife-108585-fig4-data1.zip › Figure_4–Source Data/Figure_4A–Source Data/Myo2-sfGFP_sla1d_002_normalized.xlsx]

## Sheet: GFP
	normalized_budtip	normalized_damage_site
-0.0666667	3.1386	0.520877
0	3.8861	0.357257
0.5	2.72365	0.607205
1	2.26072	0.544532
1.5	2.94882	0.660849
2	3.10412	0.487774
2.5	2.41271	0.387233
3	2.3369	0.576378
3.5	2.0426	0.505865
4	1.99622	0.346794
4.5	1.56125	0.419358
5	2.05481	0.33149
5.5	2.14191	0.393559
6	2.71012	0.359463
6.5	4.08144	0.412477
7	2.49633	0.385463
7.5	2.50087	0.429547
8	2.17493	0.454321
8.5	1.89216	0.435288
9	2.09174	0.454574
9.5	1.6206	0.604709
10	2.79372	0.615367
10.5	2.19658	0.636538
11	2.04811	0.419677
11.5	1.6988	0.555174
12	2.62878	0.463196
12.5	1.92267	0.49952
13	1.89941	0.41999
13.5	1.88635	0.503521
14	2.0383	0.383649
14.5	2.19432	0.654567
15	1.87125	0.4953
