# Supplementary material for: Large-scale identification of plasma membrane repair proteins revealed spatiotemporal cellular responses to plasma membrane damage
Source: eLife. 2026 Mar 10;14:RP108585. doi: 10.7554/eLife.108585 (PMC12975127; doi:10.7554/eLife.108585)
Supplement: Figure 4—source data 1. [file elife-108585-fig4-data1.zip › Figure_4–Source Data/Figure_4A–Source Data/Myo2-sfGFP_sla1d_003_normalized.xlsx]

## Sheet: GFP
	normalized_budtip	normalized_damage_site
-0.0666667	9.07605	0.795466
0	9.47612	0.539766
0.5	10.4901	0.945137
1	8.27102	1.05885
1.5	7.60748	0.835132
2	7.15406	0.730647
2.5	6.99829	1.01733
3	8.40189	0.704963
3.5	9.27706	0.984725
4	10.5592	0.838434
4.5	8.73454	0.784779
5	6.75666	0.767644
5.5	12.4434	0.722446
6	8.08109	0.822609
6.5	6.67915	0.738029
7	7.60359	0.666727
7.5	7.37145	1.28715
8	10.5269	1.03087
8.5	12.9232	0.82369
9	10.1339	1.00908
9.5	7.34789	1.00254
10	10.6028	0.666321
10.5	7.3631	0.836073
11	5.48657	0.902984
11.5	5.4065	0.92584
12	5.2238	0.838886
12.5	5.64795	1.08126
13	7.96717	0.976846
13.5	5.16436	1.53171
14	6.04994	0.951994
14.5	7.34855	1.06042
15	6.81139	1.0829
