# Supplementary material for: Large-scale identification of plasma membrane repair proteins revealed spatiotemporal cellular responses to plasma membrane damage
Source: eLife. 2026 Mar 10;14:RP108585. doi: 10.7554/eLife.108585 (PMC12975127; doi:10.7554/eLife.108585)
Supplement: Figure 4—source data 1. [file elife-108585-fig4-data1.zip › Figure_4–Source Data/Figure_4A–Source Data/Myo2-sfGFP_sla1d_004_normalized.xlsx]

## Sheet: GFP
	normalized_budtip	normalized_damage_site
-0.0666667	4.09891	0.967008
0	5.42071	0.40897
0.5	7.09933	0.672796
1	7.69293	0.796031
1.5	7.37319	0.928871
2	8.49996	0.810096
2.5	6.14955	0.809869
3	9.21197	0.81053
3.5	5.44688	1.09983
4	6.4678	1.0657
4.5	5.09634	1.0323
5	6.47941	1.502
5.5	5.53939	1.78193
6	4.9199	1.6962
6.5	3.86151	2.55054
7	3.03564	4.4833
7.5	3.37831	4.42459
8	4.11722	4.92935
8.5	6.11655	2.32199
9	7.02891	0.940981
9.5	6.63989	1.61627
10	7.56479	1.43672
10.5	7.06098	0.860409
11	6.12328	0.895928
11.5	6.48933	0.961879
12	4.42136	0.854883
12.5	5.56631	0.91413
13	4.86089	1.16888
13.5	4.30205	1.08709
14	3.56952	1.26135
14.5	4.61133	1.38502
15	4.8692	1.05367
