# Supplementary material for: Large-scale identification of plasma membrane repair proteins revealed spatiotemporal cellular responses to plasma membrane damage
Source: eLife. 2026 Mar 10;14:RP108585. doi: 10.7554/eLife.108585 (PMC12975127; doi:10.7554/eLife.108585)
Supplement: Figure 4—source data 1. [file elife-108585-fig4-data1.zip › Figure_4–Source Data/Figure_4A–Source Data/Myo2-sfGFP_sla1d_005_normalized.xlsx]

## Sheet: GFP
	normalized_budtip	normalized_damage_site
-0.0666667	7.34587	0.357845
0	9.00852	0.332531
0.5	9.2263	0.757769
1	4.32608	0.572094
1.5	6.42507	0.658933
2	5.30387	0.754986
2.5	4.49339	0.544352
3	5.12473	0.947234
3.5	4.79855	0.851757
4	5.81294	0.921625
4.5	5.02415	0.732389
5	6.14974	0.845942
5.5	6.66241	1.16905
6	6.55072	0.954267
6.5	4.70505	0.968881
7	5.14406	0.788445
7.5	5.21051	0.900121
8	5.66854	1.01096
8.5	5.05153	1.11107
9	5.72429	0.956706
9.5	5.34729	0.93142
10	4.04636	1.01599
10.5	5.26807	1.29599
11	3.36169	1.0102
11.5	2.94204	0.962272
12	2.82433	1.09445
12.5	2.86192	1.10775
13	2.83278	1.11586
13.5	2.89581	1.2041
14	2.49761	1.15936
14.5	2.42522	1.43412
15	3.67184	1.39183
