# Supplementary material for: Large-scale identification of plasma membrane repair proteins revealed spatiotemporal cellular responses to plasma membrane damage
Source: eLife. 2026 Mar 10;14:RP108585. doi: 10.7554/eLife.108585 (PMC12975127; doi:10.7554/eLife.108585)
Supplement: Figure 4—source data 1. [file elife-108585-fig4-data1.zip › Figure_4–Source Data/Figure_4A–Source Data/Myo2-sfGFP_sla1d_006_normalized.xlsx]

## Sheet: GFP
	normalized_budtip	normalized_damage_site
-0.0666667	2.62892	0.90378
0	4.04044	0.694788
0.5	3.65627	0.913556
1	2.64482	0.981303
1.5	2.23685	0.89945
2	2.57333	0.828294
2.5	3.05933	0.875468
3	3.77335	0.874974
3.5	3.02347	1.06693
4	2.86745	0.811498
4.5	2.82049	0.976876
5	3.23767	1.03674
5.5	2.19398	0.877286
6	4.83704	0.932503
6.5	4.73114	0.939046
7	2.82341	0.731303
7.5	2.24997	0.891648
8	2.79657	0.847981
8.5	2.74048	0.819183
9	4.20462	1.13867
9.5	3.55029	0.799523
10	4.19781	0.866074
10.5	3.69648	0.772284
11	3.48473	0.790565
11.5	3.4968	0.900542
12	4.79234	0.822183
12.5	3.33768	0.755177
13	2.36401	0.79376
13.5	3.53215	0.6466
14	2.25133	1.14536
14.5	2.1813	0.991376
15	3.82799	0.769653
