# Supplementary material for: Large-scale identification of plasma membrane repair proteins revealed spatiotemporal cellular responses to plasma membrane damage
Source: eLife. 2026 Mar 10;14:RP108585. doi: 10.7554/eLife.108585 (PMC12975127; doi:10.7554/eLife.108585)
Supplement: Figure 4—source data 1. [file elife-108585-fig4-data1.zip › Figure_4–Source Data/Figure_4A–Source Data/Myo2-sfGFP_sla1d_007_normalized.xlsx]

## Sheet: GFP
	normalized_budtip	normalized_damage_site
-0.0666667	7.93887	0.737951
0	11.9081	0.318507
0.5	8.02234	0.561576
1	7.42883	0.756071
1.5	4.80694	0.819382
2	5.56192	0.509839
2.5	6.90616	0.842736
3	4.96975	0.976003
3.5	6.56891	0.679672
4	4.54828	0.784711
4.5	5.84996	1.03363
5	5.06043	0.725072
5.5	3.30194	0.987719
6	3.02634	0.895426
6.5	4.90448	0.639026
7	5.79144	0.796751
7.5	4.9455	0.863038
8	5.32653	1.1736
8.5	4.29697	1.19547
9	4.61723	1.18071
9.5	3.0947	1.30596
10	2.75903	1.49461
10.5	2.03515	1.00581
11	3.40396	1.39973
11.5	3.62655	0.885713
12	2.74427	1.09557
12.5	3.15585	1.05464
13	2.56119	0.939894
13.5	2.05095	0.973567
14	2.31771	0.798418
14.5	2.40358	0.901297
15	2.65895	1.01133
