# Supplementary material for: Large-scale identification of plasma membrane repair proteins revealed spatiotemporal cellular responses to plasma membrane damage
Source: eLife. 2026 Mar 10;14:RP108585. doi: 10.7554/eLife.108585 (PMC12975127; doi:10.7554/eLife.108585)
Supplement: Figure 4—source data 1. [file elife-108585-fig4-data1.zip › Figure_4–Source Data/Figure_4A–Source Data/Myo2-sfGFP_sla1d_008_normalized.xlsx]

## Sheet: GFP
	normalized_budtip	normalized_damage_site
-0.0666667	5.1822	1.06215
0	6.56943	0.434052
0.5	5.20761	0.976901
1	4.95941	0.808944
1.5	4.61902	0.830918
2	6.25452	0.922862
2.5	4.0516	0.867606
3	5.82779	0.817018
3.5	3.3525	0.606582
4	4.23847	1.05718
4.5	4.25085	0.764276
5	4.57359	0.729419
5.5	3.00656	0.651318
6	4.70847	1.22118
6.5	3.45031	0.972139
7	3.00683	0.951886
7.5	4.1093	1.09187
8	4.86121	0.762389
8.5	4.72015	0.861606
9	2.50913	0.943866
9.5	3.62532	0.981742
10	3.29077	0.958782
10.5	3.83917	0.827049
11	3.84875	0.766327
11.5	4.10747	0.676307
12	2.94669	0.962723
12.5	3.20143	0.867344
13	7.1149	0.956502
13.5	5.4409	0.583167
14	4.95515	0.58768
14.5	4.61309	0.889951
15	4.63136	0.816813
