# Supplementary material for: Large-scale identification of plasma membrane repair proteins revealed spatiotemporal cellular responses to plasma membrane damage
Source: eLife. 2026 Mar 10;14:RP108585. doi: 10.7554/eLife.108585 (PMC12975127; doi:10.7554/eLife.108585)
Supplement: Figure 4—source data 1. [file elife-108585-fig4-data1.zip › Figure_4–Source Data/Figure_4A–Source Data/Myo2-sfGFP_sla1d_009_normalized.xlsx]

## Sheet: GFP
	normalized_budtip	normalized_damage_site
-0.0666667	3.48123	0.78455
0	4.1731	0.57378
0.5	3.30821	0.637092
1	3.16074	0.846037
1.5	3.66228	0.987359
2	2.90939	0.727235
2.5	3.37139	0.442701
3	4.03255	0.727721
3.5	3.39883	0.740073
4	3.29665	0.696154
4.5	4.08638	0.662791
5	3.74984	1.77725
5.5	4.07812	1.16037
6	3.83048	1.34579
6.5	3.93129	1.73635
7	3.36482	1.87031
7.5	3.53717	1.02384
8	2.88141	1.5228
8.5	3.69625	0.805467
9	3.54351	0.914287
9.5	2.28504	1.27503
10	3.21011	0.876159
10.5	3.88919	0.843196
11	3.87025	0.868557
11.5	2.77751	0.823721
12	2.20875	1.11786
12.5	2.96859	1.082
13	2.64692	0.971372
13.5	2.49902	0.796913
14	1.91986	1.10508
14.5	2.54752	1.18857
15	2.60543	1.18358
