# Supplementary material for: Large-scale identification of plasma membrane repair proteins revealed spatiotemporal cellular responses to plasma membrane damage
Source: eLife. 2026 Mar 10;14:RP108585. doi: 10.7554/eLife.108585 (PMC12975127; doi:10.7554/eLife.108585)
Supplement: Figure 4—source data 1. [file elife-108585-fig4-data1.zip › Figure_4–Source Data/Figure_4A–Source Data/Myo2-sfGFP_sla1d_010_normalized.xlsx]

## Sheet: GFP
	normalized_budtip	normalized_damage_site
-0.0666667	3.69183	0.352618
0	5.20815	0.311733
0.5	3.83249	0.414831
1	3.53431	0.429654
1.5	4.26901	0.582339
2	4.18915	0.46889
2.5	4.15637	0.419257
3	3.14809	0.508362
3.5	3.28897	0.39579
4	3.10449	0.713045
4.5	2.53886	0.639721
5	2.96484	0.467839
5.5	2.66786	0.568664
6	4.36708	0.493437
6.5	2.81775	0.51829
7	2.35494	0.760209
7.5	3.4101	0.791333
8	3.56932	0.586694
8.5	3.60097	0.693531
9	2.93402	0.434192
9.5	3.56479	0.776374
10	3.28112	0.858352
10.5	2.94135	0.805465
11	2.34032	0.906769
11.5	2.3611	0.6234
12	2.80435	0.559807
12.5	2.84095	0.707697
13	2.7354	0.456153
13.5	2.97441	0.78097
14	2.60132	0.563984
14.5	2.84524	0.896171
15	2.43788	0.825443
