# Supplementary material for: Large-scale identification of plasma membrane repair proteins revealed spatiotemporal cellular responses to plasma membrane damage
Source: eLife. 2026 Mar 10;14:RP108585. doi: 10.7554/eLife.108585 (PMC12975127; doi:10.7554/eLife.108585)
Supplement: Figure 4—source data 1. [file elife-108585-fig4-data1.zip › Figure_4–Source Data/Figure_4A–Source Data/Myo2-sfGFP_sla1d_011_normalized.xlsx]

## Sheet: GFP
	normalized_budtip	normalized_damage_site
-0.0666667	5.41001	0.343135
0	6.56433	0.488055
0.5	4.78947	0.427513
1	5.60074	0.355475
1.5	4.5685	0.430235
2	4.51531	0.499163
2.5	5.21231	0.34624
3	5.32482	0.501259
3.5	5.17795	0.377633
4	3.94589	0.4568
4.5	4.81714	0.620878
5	4.61598	0.624548
5.5	5.54058	1.05705
6	4.53868	0.894347
6.5	2.77971	0.947524
7	6.10507	1.18525
7.5	4.01706	0.907453
8	4.59004	0.94766
8.5	4.26357	0.803465
9	4.30586	0.900643
9.5	3.5927	1.08134
10	3.40826	0.514259
10.5	4.30117	0.802149
11	3.78874	0.877894
11.5	3.79042	0.919283
12	4.15816	0.914727
12.5	5.33846	0.746995
13	3.20805	0.810567
13.5	3.53351	0.859857
14	4.36116	0.824223
14.5	4.05092	0.886826
15	4.25143	0.785469
