# Supplementary material for: Large-scale identification of plasma membrane repair proteins revealed spatiotemporal cellular responses to plasma membrane damage
Source: eLife. 2026 Mar 10;14:RP108585. doi: 10.7554/eLife.108585 (PMC12975127; doi:10.7554/eLife.108585)
Supplement: Figure 4—source data 1. [file elife-108585-fig4-data1.zip › Figure_4–Source Data/Figure_4A–Source Data/Myo2-sfGFP_sla1d_012_normalized.xlsx]

## Sheet: GFP
	normalized_budtip	normalized_damage_site
-0.0666667	6.0129	0.687786
0	7.85571	0.512224
0.5	5.67714	0.641065
1	4.23592	0.587932
1.5	4.24637	0.627143
2	4.21174	0.71211
2.5	6.62139	0.60033
3	4.94377	0.60714
3.5	4.25829	0.984226
4	5.14196	0.497228
4.5	3.63169	0.666942
5	4.52398	0.437879
5.5	4.28545	0.58852
6	6.18866	0.530949
6.5	8.25636	0.693182
7	4.58163	0.701528
7.5	7.33595	0.781536
8	8.54377	0.861852
8.5	6.25425	0.632266
9	6.31973	0.870401
9.5	5.27317	0.931875
10	6.7259	0.716866
10.5	7.22895	0.856914
11	6.4992	0.853374
11.5	6.32133	0.768521
12	6.49452	0.731036
12.5	9.60448	0.935285
13	7.5375	1.07035
13.5	5.20959	0.891048
14	6.91698	0.847354
14.5	5.26003	0.971886
15	5.51109	0.952782
