# Supplementary material for: Large-scale identification of plasma membrane repair proteins revealed spatiotemporal cellular responses to plasma membrane damage
Source: eLife. 2026 Mar 10;14:RP108585. doi: 10.7554/eLife.108585 (PMC12975127; doi:10.7554/eLife.108585)
Supplement: Figure 4—source data 1. [file elife-108585-fig4-data1.zip › Figure_4–Source Data/Figure_4A–Source Data/Myo2-sfGFP_vrp1d_001_normalized.xlsx]

## Sheet: GFP
	normalized_budtip	normalized_damage_site
-0.0666667	5.08635	0.762911
0	7.22386	0.408611
0.5	4.59164	0.966137
1	5.40094	0.630416
1.5	4.92351	0.94767
2	4.47589	0.735832
2.5	3.20718	0.984367
3	6.03449	0.953956
3.5	5.42451	0.815979
4	3.6016	1.16687
4.5	2.93186	1.42983
5	2.85216	0.96485
5.5	4.192	0.90016
6	4.59894	0.842836
6.5	4.02589	0.908392
7	4.79436	0.961765
7.5	4.10204	0.957155
8	3.12343	0.743846
8.5	3.58839	0.718919
9	3.25795	0.898094
9.5	2.57684	0.771141
10	2.65323	0.880044
10.5	3.28024	0.907112
11	2.6057	0.969738
11.5	3.76217	0.809203
12	3.14418	0.734172
12.5	2.33017	0.693979
13	2.3588	1.0949
13.5	2.3259	1.1001
14	2.3406	2.48177
14.5	2.31969	1.11487
15	2.19356	0.741459
