# Supplementary material for: Large-scale identification of plasma membrane repair proteins revealed spatiotemporal cellular responses to plasma membrane damage
Source: eLife. 2026 Mar 10;14:RP108585. doi: 10.7554/eLife.108585 (PMC12975127; doi:10.7554/eLife.108585)
Supplement: Figure 4—source data 1. [file elife-108585-fig4-data1.zip › Figure_4–Source Data/Figure_4A–Source Data/Myo2-sfGFP_vrp1d_002_normalized.xlsx]

## Sheet: GFP
	normalized_budtip	normalized_damage_site
-0.0666667	5.24684	1.0686
0	6.25705	0.915704
0.5	5.74023	0.881947
1	4.45683	0.823493
1.5	5.63417	0.893886
2	4.82681	0.9537
2.5	5.38829	0.90744
3	3.06629	1.63731
3.5	4.4423	1.75446
4	4.78179	3.55038
4.5	4.11331	3.69124
5	2.66962	3.84507
5.5	3.12408	6.11461
6	3.84017	2.41064
6.5	2.29363	2.87123
7	4.88582	3.20898
7.5	3.40707	4.29173
8	2.23514	4.74719
8.5	1.7987	4.75846
9	4.11229	2.32138
9.5	5.29035	3.27937
10	3.4249	3.57359
10.5	3.08121	3.46402
11	2.88775	3.48324
11.5	2.60764	4.15687
12	2.39013	4.03175
12.5	3.02932	4.21782
13	2.58621	4.41057
13.5	2.46166	3.61256
14	1.85628	2.86729
14.5	1.9671	1.90416
15	3.46749	2.31592
