# Supplementary material for: Large-scale identification of plasma membrane repair proteins revealed spatiotemporal cellular responses to plasma membrane damage
Source: eLife. 2026 Mar 10;14:RP108585. doi: 10.7554/eLife.108585 (PMC12975127; doi:10.7554/eLife.108585)
Supplement: Figure 4—source data 1. [file elife-108585-fig4-data1.zip › Figure_4–Source Data/Figure_4A–Source Data/Myo2-sfGFP_vrp1d_003_normalized.xlsx]

## Sheet: GFP
	normalized_budtip	normalized_damage_site
-0.0666667	7.68905	0.413643
0	8.93531	0.284646
0.5	8.41867	0.828111
1	10.7021	0.827432
1.5	6.26629	0.874011
2	7.84749	0.682349
2.5	8.50593	0.599504
3	8.13627	0.915257
3.5	9.92095	0.771578
4	10.2351	0.645805
4.5	7.05481	1.20383
5	9.04424	1.03092
5.5	4.93481	1.1764
6	7.51483	1.00467
6.5	5.861	1.09719
7	4.06728	1.08348
7.5	4.42389	1.10321
8	3.89574	0.907851
8.5	4.42306	0.841705
9	4.36766	0.907127
9.5	3.95647	0.705401
10	3.88757	0.742467
10.5	4.16654	1.06075
11	5.68952	1.12228
11.5	5.02069	1.00412
12	5.76913	1.21135
12.5	4.51744	1.07494
13	4.20811	1.16711
13.5	4.002	0.813624
14	3.39057	0.896478
14.5	4.35768	0.915471
15	3.69795	0.893877
