# Supplementary material for: Large-scale identification of plasma membrane repair proteins revealed spatiotemporal cellular responses to plasma membrane damage
Source: eLife. 2026 Mar 10;14:RP108585. doi: 10.7554/eLife.108585 (PMC12975127; doi:10.7554/eLife.108585)
Supplement: Figure 4—source data 1. [file elife-108585-fig4-data1.zip › Figure_4–Source Data/Figure_4A–Source Data/Myo2-sfGFP_vrp1d_004_normalized.xlsx]

## Sheet: GFP
	normalized_budtip	normalized_damage_site
-0.0666667	2.65973	0.888683
0	3.40333	0.607158
0.5	2.59673	0.780593
1	3.45691	0.561243
1.5	3.05699	0.841745
2	3.13212	0.499428
2.5	2.42705	0.576558
3	3.0349	0.527592
3.5	3.86661	0.416827
4	2.61424	0.439689
4.5	3.02319	0.983073
5	2.44045	0.914459
5.5	1.93516	0.820922
6	4.29252	1.04511
6.5	2.73531	0.742938
7	2.42318	0.831853
7.5	2.27331	1.0861
8	2.95562	0.743645
8.5	2.58693	0.874901
9	2.26494	0.765815
9.5	2.47048	1.10135
10	2.5237	0.867888
10.5	3.94369	0.923657
11	2.48004	0.980049
11.5	4.03143	1.06863
12	1.99875	1.14014
12.5	2.32219	1.10904
13	3.06692	0.835037
13.5	2.1048	0.898535
14	2.52934	1.40142
14.5	2.59044	0.879593
15	2.19498	0.869057
