# Supplementary material for: Large-scale identification of plasma membrane repair proteins revealed spatiotemporal cellular responses to plasma membrane damage
Source: eLife. 2026 Mar 10;14:RP108585. doi: 10.7554/eLife.108585 (PMC12975127; doi:10.7554/eLife.108585)
Supplement: Figure 4—source data 1. [file elife-108585-fig4-data1.zip › Figure_4–Source Data/Figure_4A–Source Data/Myo2-sfGFP_vrp1d_005_normalized.xlsx]

## Sheet: GFP
	normalized_budtip	normalized_damage_site
-0.0666667	6.23868	0.848511
0	7.19923	0.444841
0.5	5.4176	1.05093
1	7.59388	0.705385
1.5	7.16737	0.539466
2	6.21338	0.442618
2.5	6.04399	0.711835
3	5.7716	0.572453
3.5	5.46746	0.645852
4	4.74493	0.91061
4.5	4.57225	0.87461
5	5.19711	0.776527
5.5	3.56822	1.07799
6	4.59484	0.975966
6.5	3.85221	1.07551
7	4.0459	0.941486
7.5	5.62604	0.710823
8	4.96605	0.825527
8.5	3.82994	0.933407
9	5.39718	0.740483
9.5	2.985	0.903378
10	4.95623	0.681865
10.5	4.21798	0.62227
11	3.54567	0.676914
11.5	4.33453	1.11995
12	7.00263	0.526561
12.5	5.43075	0.746864
13	5.50074	0.449954
13.5	5.11416	0.647816
14	4.20957	0.57009
14.5	4.10706	0.656797
15	4.18362	0.789908
