# Supplementary material for: Large-scale identification of plasma membrane repair proteins revealed spatiotemporal cellular responses to plasma membrane damage
Source: eLife. 2026 Mar 10;14:RP108585. doi: 10.7554/eLife.108585 (PMC12975127; doi:10.7554/eLife.108585)
Supplement: Figure 4—source data 1. [file elife-108585-fig4-data1.zip › Figure_4–Source Data/Figure_4A–Source Data/Myo2-sfGFP_vrp1d_006_normalized.xlsx]

## Sheet: GFP
	normalized_budtip	normalized_damage_site
-0.0666667	13.931	0.63041
0	16.2834	0.473143
0.5	14.5407	0.789445
1	13.978	0.508377
1.5	11.8625	0.547009
2	11.6042	0.44321
2.5	11.1661	0.398291
3	8.53715	0.49675
3.5	9.68515	0.580167
4	10.1524	0.74904
4.5	13.7138	0.773508
5	14.6111	0.843137
5.5	13.4344	0.596318
6	14.6776	0.565862
6.5	12.5539	0.737405
7	9.92306	0.595591
7.5	12.508	0.661582
8	13.3216	0.84387
8.5	13.855	0.826497
9	15.1801	0.778464
9.5	13.418	1.25215
10	12.9695	1.1026
10.5	15.5713	0.772858
11	13.8376	1.04344
11.5	11.921	1.00549
12	12.8516	0.842743
12.5	12.7066	0.674824
13	8.21943	0.744091
13.5	10.952	0.606272
14	14.9461	0.704901
14.5	13.864	0.556063
15	12.5892	0.530845
