# Supplementary material for: Large-scale identification of plasma membrane repair proteins revealed spatiotemporal cellular responses to plasma membrane damage
Source: eLife. 2026 Mar 10;14:RP108585. doi: 10.7554/eLife.108585 (PMC12975127; doi:10.7554/eLife.108585)
Supplement: Figure 4—source data 1. [file elife-108585-fig4-data1.zip › Figure_4–Source Data/Figure_4A–Source Data/Myo2-sfGFP_vrp1d_007_normalized.xlsx]

## Sheet: GFP
	normalized_budtip	normalized_damage_site
-0.0666667	6.09972	0.786125
0	8.4624	0.598422
0.5	5.75026	0.793534
1	8.56842	0.7335
1.5	10.65	0.663741
2	7.04893	0.566331
2.5	6.0509	0.568269
3	6.22156	0.664615
3.5	5.47181	0.733281
4	3.83835	0.616004
4.5	6.33406	0.436902
5	6.55757	0.442191
5.5	7.00414	0.401554
6	6.00463	0.54476
6.5	5.24057	0.693406
7	9.19211	0.574418
7.5	8.07529	0.39696
8	6.63733	0.495607
8.5	7.08728	0.360432
9	9.16496	0.357065
9.5	8.13841	0.404109
10	8.50074	0.772507
10.5	7.05991	0.719774
11	7.15673	0.855864
11.5	6.64301	0.648223
12	7.29926	0.742961
12.5	6.56479	0.782444
13	6.15606	1.15317
13.5	7.51386	0.764934
14	7.69872	0.897389
14.5	8.07327	1.01675
15	4.90732	1.05969
