# Supplementary material for: Large-scale identification of plasma membrane repair proteins revealed spatiotemporal cellular responses to plasma membrane damage
Source: eLife. 2026 Mar 10;14:RP108585. doi: 10.7554/eLife.108585 (PMC12975127; doi:10.7554/eLife.108585)
Supplement: Figure 4—source data 1. [file elife-108585-fig4-data1.zip › Figure_4–Source Data/Figure_4A–Source Data/Myo2-sfGFP_vrp1d_008_normalized.xlsx]

## Sheet: GFP
	normalized_budtip	normalized_damage_site
-0.0666667	9.38352	0.637215
0	8.23004	0.366901
0.5	8.37568	0.516255
1	8.6814	0.595099
1.5	4.84911	0.95565
2	4.23023	0.604596
2.5	2.01325	0.949911
3	5.02273	0.749533
3.5	3.72216	0.949348
4	6.08611	0.870163
4.5	5.60972	0.876997
5	4.76172	0.574255
5.5	6.12819	0.655472
6	4.44354	0.805027
6.5	4.46164	0.702524
7	3.86382	0.676296
7.5	4.56718	0.777992
8	2.90632	0.658452
8.5	3.70979	1.00264
9	6.84147	0.91493
9.5	5.9592	0.665261
10	4.70929	0.989622
10.5	4.59818	0.750453
11	4.98036	0.997712
11.5	5.41381	0.778737
12	3.42825	0.625
12.5	2.98489	0.672896
13	3.73755	0.667308
13.5	4.8974	0.441726
14	4.04578	0.773904
14.5	5.71448	0.7306
15	4.54507	0.831163
