# Supplementary material for: Large-scale identification of plasma membrane repair proteins revealed spatiotemporal cellular responses to plasma membrane damage
Source: eLife. 2026 Mar 10;14:RP108585. doi: 10.7554/eLife.108585 (PMC12975127; doi:10.7554/eLife.108585)
Supplement: Figure 4—source data 1. [file elife-108585-fig4-data1.zip › Figure_4–Source Data/Figure_4A–Source Data/Myo2-sfGFP_vrp1d_009_normalized.xlsx]

## Sheet: GFP
	normalized_budtip	normalized_damage_site
-0.0666667	6.09673	0.556144
0	9.0275	0.325175
0.5	7.23528	0.522301
1	5.35637	0.712827
1.5	3.06443	0.806314
2	3.0879	0.717284
2.5	3.37189	0.637887
3	3.69747	0.701031
3.5	3.81938	0.796482
4	2.30384	0.896201
4.5	4.56691	0.767794
5	3.50045	0.662119
5.5	3.42087	0.733364
6	3.5706	0.567001
6.5	4.4096	0.643272
7	3.45167	0.716698
7.5	2.31925	1.1089
8	2.96385	0.828636
8.5	4.27586	0.54597
9	3.84199	0.673456
9.5	3.04678	0.987417
10	3.04455	1.00408
10.5	2.7597	0.95598
11	2.66882	0.907543
11.5	3.74616	0.647613
12	2.30185	0.735293
12.5	1.74375	1.14601
13	2.26503	0.978685
13.5	3.10716	0.642967
14	2.03756	0.755724
14.5	5.78827	1.0039
15	2.49139	1.08193
