# Supplementary material for: Large-scale identification of plasma membrane repair proteins revealed spatiotemporal cellular responses to plasma membrane damage
Source: eLife. 2026 Mar 10;14:RP108585. doi: 10.7554/eLife.108585 (PMC12975127; doi:10.7554/eLife.108585)
Supplement: Figure 4—source data 1. [file elife-108585-fig4-data1.zip › Figure_4–Source Data/Figure_4A–Source Data/Myo2-sfGFP_vrp1d_010_normalized.xlsx]

## Sheet: GFP
	normalized_budtip	normalized_damage_site
-0.0666667	5.5015	0.370616
0	10.9687	0.193835
0.5	6.594	0.580162
1	6.45202	0.422564
1.5	5.61372	0.33122
2	4.79036	0.456471
2.5	3.82862	0.428303
3	5.68661	0.415792
3.5	5.15089	0.458398
4	5.23964	0.403727
4.5	3.76657	0.616248
5	3.6336	0.578036
5.5	3.95699	0.74742
6	4.06736	0.861293
6.5	5.24612	0.884583
7	5.26403	0.605264
7.5	6.11251	0.449035
8	3.65661	0.768049
8.5	3.3852	0.825269
9	2.93335	0.61256
9.5	3.8823	0.516641
10	3.63056	0.539553
10.5	3.78507	0.359991
11	3.92951	0.726974
11.5	3.80257	0.924393
12	3.22244	0.882277
12.5	3.14562	0.575844
13	4.15982	0.664576
13.5	4.21236	0.536704
14	2.63409	0.969024
14.5	3.64079	0.927007
15	2.8639	0.779522
