# Supplementary material for: Large-scale identification of plasma membrane repair proteins revealed spatiotemporal cellular responses to plasma membrane damage
Source: eLife. 2026 Mar 10;14:RP108585. doi: 10.7554/eLife.108585 (PMC12975127; doi:10.7554/eLife.108585)
Supplement: Figure 4—source data 1. [file elife-108585-fig4-data1.zip › Figure_4–Source Data/Figure_4A–Source Data/Myo2-sfGFP_vrp1d_011_normalized.xlsx]

## Sheet: GFP
	normalized_budtip	normalized_damage_site
-0.0666667	6.79696	0.647802
0	8.7977	0.285474
0.5	4.75171	0.747489
1	4.17876	0.762912
1.5	3.78535	0.671962
2	4.63347	0.87437
2.5	5.12259	0.659458
3	7.16784	0.490832
3.5	7.14181	0.441795
4	4.73246	0.265617
4.5	4.55142	0.713387
5	6.45329	0.874235
5.5	5.19346	0.880961
6	4.7052	0.473382
6.5	6.70816	0.598789
7	4.75476	0.841453
7.5	4.97235	1.09
8	6.02017	0.7656
8.5	6.7461	0.712151
9	7.37714	0.575165
9.5	5.83877	0.620533
10	5.00345	0.760434
10.5	4.15704	0.765386
11	5.19143	0.52688
11.5	5.18423	0.625196
12	4.61752	0.77442
12.5	5.30023	0.847397
13	3.70938	0.552453
13.5	5.31747	0.789842
14	6.8304	0.574068
14.5	5.14225	0.426114
15	3.89184	0.61119
