# Supplementary material for: Large-scale identification of plasma membrane repair proteins revealed spatiotemporal cellular responses to plasma membrane damage
Source: eLife. 2026 Mar 10;14:RP108585. doi: 10.7554/eLife.108585 (PMC12975127; doi:10.7554/eLife.108585)
Supplement: Figure 4—source data 1. [file elife-108585-fig4-data1.zip › Figure_4–Source Data/Figure_4A–Source Data/Myo2-sfGFP_vrp1d_012_normalized.xlsx]

## Sheet: GFP
	normalized_budtip	normalized_damage_site
-0.0666667	8.025	0.348627
0	11.4005	0.123632
0.5	9.11116	0.343925
1	7.94688	0.581273
1.5	7.08979	0.676316
2	6.97893	0.785349
2.5	7.42833	0.96689
3	6.10775	0.609185
3.5	7.67588	0.456064
4	6.11477	0.508956
4.5	7.84598	0.716953
5	5.53704	0.465011
5.5	7.30348	0.678219
6	5.80151	0.693777
6.5	6.02951	0.44315
7	3.37681	0.502748
7.5	5.07463	0.694296
8	5.19376	0.874948
8.5	5.08371	0.658804
9	6.50262	0.766265
9.5	4.94432	0.647228
10	3.07881	0.616718
10.5	5.10481	0.783873
11	3.57094	0.543767
11.5	2.97409	0.933189
12	2.37777	0.660146
12.5	3.6463	0.90919
13	4.40856	0.870811
13.5	3.62336	0.604568
14	3.6607	0.731608
14.5	2.57698	0.944002
15	2.27516	0.88783
