# Supplementary material for: Large-scale identification of plasma membrane repair proteins revealed spatiotemporal cellular responses to plasma membrane damage
Source: eLife. 2026 Mar 10;14:RP108585. doi: 10.7554/eLife.108585 (PMC12975127; doi:10.7554/eLife.108585)
Supplement: Figure 4—source data 1. [file elife-108585-fig4-data1.zip › Figure_4–Source Data/Figure_4B–Source Data/Exo70-mNG_001_normalized.xlsx]

## Sheet: GFP
	normalized_budtip	normalized_damage_site
-0.0666667	6.81625	0.496225
0	9.9878	0.334055
0.5	9.65996	0.635292
1	3.5685	0.502417
1.5	4.79215	0.728945
2	10.0077	0.659703
2.5	4.56243	0.751437
3	4.57963	0.736012
3.5	9.71905	0.663865
4	6.47948	0.891515
4.5	5.38552	0.888757
5	5.25465	1.03239
5.5	4.96195	1.04357
6	4.31969	1.90936
6.5	5.3087	2.45257
7	3.96929	2.53475
7.5	5.95251	1.36317
8	5.3428	1.73081
8.5	4.83862	2.16871
9	8.63853	1.79919
9.5	3.81772	2.10843
10	2.33118	2.60493
10.5	3.42876	3.23988
11	2.13354	3.8387
11.5	2.72001	2.90897
12	2.3452	3.60272
12.5	2.93566	3.37477
13	1.46887	6.81188
13.5	2.31232	5.55666
14	3.41625	4.61739
14.5	2.87516	3.66271
15	3.02333	2.02302
