# Supplementary material for: Large-scale identification of plasma membrane repair proteins revealed spatiotemporal cellular responses to plasma membrane damage
Source: eLife. 2026 Mar 10;14:RP108585. doi: 10.7554/eLife.108585 (PMC12975127; doi:10.7554/eLife.108585)
Supplement: Figure 4—source data 1. [file elife-108585-fig4-data1.zip › Figure_4–Source Data/Figure_4B–Source Data/Exo70-mNG_002_normalized.xlsx]

## Sheet: GFP
	normalized_budtip	normalized_damage_site
-0.0666667	4.80657	0.649875
0	6.81819	0.386947
0.5	6.18556	0.411518
1	4.2127	0.586141
1.5	4.62107	0.584829
2	5.54088	0.645006
2.5	6.15452	0.592211
3	6.2484	0.552346
3.5	5.5303	0.6201
4	6.30014	0.412631
4.5	3.12384	0.675477
5	5.9554	0.707501
5.5	5.94124	0.945365
6	3.1498	0.921793
6.5	2.60601	1.46432
7	1.71152	2.20151
7.5	0.964386	2.62079
8	0.781873	3.26153
8.5	0.927369	3.37238
9	0.573223	3.21799
9.5	0.637212	3.70062
10	1.05475	3.75616
10.5	0.625512	4.75718
11	0.64058	1.63413
11.5	0.917833	2.26112
12	0.678229	2.8636
12.5	0.964505	1.12448
13	1.24904	1.50259
13.5	1.61312	1.45951
14	0.769008	1.14655
14.5	0.925023	1.36196
15	1.26427	1.53194
