# Supplementary material for: Large-scale identification of plasma membrane repair proteins revealed spatiotemporal cellular responses to plasma membrane damage
Source: eLife. 2026 Mar 10;14:RP108585. doi: 10.7554/eLife.108585 (PMC12975127; doi:10.7554/eLife.108585)
Supplement: Figure 4—source data 1. [file elife-108585-fig4-data1.zip › Figure_4–Source Data/Figure_4B–Source Data/Exo70-mNG_003_normalized.xlsx]

## Sheet: GFP
	normalized_budtip	normalized_damage_site
-0.0666667	5.659	0.912117
0	9.16329	0.53713
0.5	8.54295	0.503173
1	5.49237	0.683563
1.5	6.59154	0.600261
2	8.25769	0.526539
2.5	9.97023	0.562203
3	9.31394	0.449508
3.5	8.97878	0.677071
4	6.25605	0.49015
4.5	5.99389	0.473461
5	6.51426	0.992177
5.5	5.23177	0.705169
6	6.30379	1.66084
6.5	4.72713	2.61211
7	4.85627	3.62139
7.5	2.3774	2.2774
8	1.59655	2.54684
8.5	1.26788	2.10325
9	1.32579	3.69704
9.5	1.41022	2.76949
10	1.78334	1.35816
10.5	1.44939	1.0485
11	1.27625	1.99756
11.5	1.55125	2.46414
12	0.976655	4.23709
12.5	1.07836	3.4228
13	1.14625	5.06427
13.5	0.982725	3.47759
14	0.570983	1.5715
14.5	0.843727	1.2129
15	0.893529	1.1909
