# Supplementary material for: Large-scale identification of plasma membrane repair proteins revealed spatiotemporal cellular responses to plasma membrane damage
Source: eLife. 2026 Mar 10;14:RP108585. doi: 10.7554/eLife.108585 (PMC12975127; doi:10.7554/eLife.108585)
Supplement: Figure 4—source data 1. [file elife-108585-fig4-data1.zip › Figure_4–Source Data/Figure_4B–Source Data/Exo70-mNG_004_normalized.xlsx]

## Sheet: GFP
	normalized_budtip	normalized_damage_site
-0.0666667	6.08277	0.464994
0	6.51182	0.376841
0.5	6.55371	0.434839
1	4.53566	0.536192
1.5	2.33704	0.569847
2	5.79351	0.484245
2.5	6.89309	0.426418
3	6.50034	0.34034
3.5	2.49504	0.854547
4	3.78592	1.14136
4.5	3.22882	1.23823
5	4.62244	2.07588
5.5	2.60982	2.93395
6	1.73071	4.13494
6.5	1.69022	4.71866
7	1.20588	4.2872
7.5	1.16557	5.44865
8	1.38983	9.24992
8.5	1.13503	7.23346
9	0.703815	8.51355
9.5	1.16949	5.58222
10	0.963923	4.68736
10.5	1.24979	6.01543
11	0.867608	6.32865
11.5	1.26371	6.51438
12	1.41054	2.46046
12.5	0.755422	4.62811
13	0.801746	7.61956
13.5	0.666679	4.58662
14	0.755732	6.04878
14.5	0.992514	5.62467
15	0.965473	6.43807
