# Supplementary material for: Large-scale identification of plasma membrane repair proteins revealed spatiotemporal cellular responses to plasma membrane damage
Source: eLife. 2026 Mar 10;14:RP108585. doi: 10.7554/eLife.108585 (PMC12975127; doi:10.7554/eLife.108585)
Supplement: Figure 4—source data 1. [file elife-108585-fig4-data1.zip › Figure_4–Source Data/Figure_4B–Source Data/Exo70-mNG_005_normalized.xlsx]

## Sheet: GFP
	normalized_budtip	normalized_damage_site
-0.0666667	6.78109	0.200243
0	9.00473	0.233052
0.5	6.43407	0.36413
1	3.60406	0.328086
1.5	2.37968	0.334555
2	4.72079	0.402224
2.5	5.46709	0.73847
3	3.14602	0.855156
3.5	2.61129	1.16175
4	2.42404	1.18105
4.5	3.1009	1.12986
5	2.99945	1.39509
5.5	1.72635	1.74539
6	2.0279	2.17558
6.5	1.63935	2.21074
7	1.63885	2.8795
7.5	1.62636	2.7192
8	1.39907	2.8155
8.5	1.2277	3.03656
9	1.76129	2.24863
9.5	1.08658	1.95079
10	2.70918	1.68839
10.5	1.44011	2.04685
11	0.769251	2.16176
11.5	0.766638	1.42997
12	1.61644	1.58043
12.5	1.33843	1.70418
13	1.28679	1.82382
13.5	1.32725	1.88877
14	0.859574	1.69583
14.5	1.08601	1.38032
15	2.4143	0.952268
