# Supplementary material for: Large-scale identification of plasma membrane repair proteins revealed spatiotemporal cellular responses to plasma membrane damage
Source: eLife. 2026 Mar 10;14:RP108585. doi: 10.7554/eLife.108585 (PMC12975127; doi:10.7554/eLife.108585)
Supplement: Figure 4—source data 1. [file elife-108585-fig4-data1.zip › Figure_4–Source Data/Figure_4B–Source Data/Exo70-mNG_006_normalized.xlsx]

## Sheet: GFP
	normalized_budtip	normalized_damage_site
-0.0666667	8.66258	0.784598
0	11.7256	0.546236
0.5	12.5274	0.567306
1	9.23883	0.495652
1.5	9.22212	0.477865
2	11.1098	0.622907
2.5	13.0319	0.661237
3	8.03287	0.721895
3.5	6.29192	0.618991
4	6.94689	0.74318
4.5	5.3672	0.87774
5	6.84101	0.597934
5.5	5.18138	0.746719
6	4.15887	0.874019
6.5	5.60813	1.82195
7	4.38714	1.85665
7.5	2.19563	2.87282
8	2.95527	3.75696
8.5	2.6435	5.41012
9	2.14215	6.28386
9.5	1.90424	5.18758
10	2.04664	6.55626
10.5	1.59347	6.7568
11	1.37228	4.96727
11.5	2.19509	3.78347
12	2.40711	3.80918
12.5	1.3575	3.6472
13	1.15269	2.67592
13.5	0.767761	2.87644
14	1.12268	1.0939
14.5	1.29044	0.830554
15	2.42192	0.925658
