# Supplementary material for: Large-scale identification of plasma membrane repair proteins revealed spatiotemporal cellular responses to plasma membrane damage
Source: eLife. 2026 Mar 10;14:RP108585. doi: 10.7554/eLife.108585 (PMC12975127; doi:10.7554/eLife.108585)
Supplement: Figure 4—source data 1. [file elife-108585-fig4-data1.zip › Figure_4–Source Data/Figure_4B–Source Data/Exo70-mNG_007_normalized.xlsx]

## Sheet: GFP
	normalized_budtip	normalized_damage_site
-0.0666667	10.2014	0.494222
0	12.1438	0.251761
0.5	10.4026	0.392337
1	8.15956	0.410985
1.5	6.00691	0.4794
2	4.93701	0.642298
2.5	8.76232	0.659466
3	4.76377	0.985475
3.5	8.14917	1.18074
4	5.15827	1.76953
4.5	4.38747	2.15833
5	5.97966	3.08236
5.5	5.20421	3.31061
6	3.71786	2.95717
6.5	4.33452	2.48638
7	4.13618	4.38629
7.5	4.85822	3.97779
8	3.93702	3.49918
8.5	4.07467	5.78772
9	5.38867	4.71327
9.5	3.10827	4.93479
10	2.55046	4.66596
10.5	3.04653	3.46095
11	1.96129	4.7409
11.5	1.47285	4.26127
12	2.88172	4.77854
12.5	5.51175	5.37629
13	2.49659	4.11102
13.5	2.31609	2.95139
14	1.78081	2.85801
14.5	1.5567	2.23557
15	1.6511	2.36393
