# Supplementary material for: Large-scale identification of plasma membrane repair proteins revealed spatiotemporal cellular responses to plasma membrane damage
Source: eLife. 2026 Mar 10;14:RP108585. doi: 10.7554/eLife.108585 (PMC12975127; doi:10.7554/eLife.108585)
Supplement: Figure 4—source data 1. [file elife-108585-fig4-data1.zip › Figure_4–Source Data/Figure_4B–Source Data/Exo70-mNG_008_normalized.xlsx]

## Sheet: GFP
	normalized_budtip	normalized_damage_site
-0.0666667	8.86556	0.463913
0	10.3105	0.247404
0.5	8.53651	0.587591
1	3.00977	0.417614
1.5	4.82877	0.475599
2	3.43138	0.551408
2.5	5.7201	0.496261
3	5.90486	0.638808
3.5	5.18872	0.517021
4	2.37489	2.55169
4.5	1.96717	2.47733
5	4.29309	2.70078
5.5	6.91423	3.47147
6	9.72064	3.67539
6.5	4.78135	4.42088
7	3.53187	3.01086
7.5	4.18591	4.14401
8	2.21511	6.85707
8.5	2.08726	5.48919
9	2.69916	7.55423
9.5	1.8553	10.6172
10	1.94464	7.88289
10.5	2.37024	3.10972
11	3.46583	1.59258
11.5	2.74397	1.93098
12	3.31986	2.99375
12.5	4.51254	3.57748
13	3.26651	2.33029
13.5	1.8009	1.16796
14	3.13163	0.667609
14.5	3.99053	0.818834
15	3.89874	1.1151
