# Supplementary material for: Large-scale identification of plasma membrane repair proteins revealed spatiotemporal cellular responses to plasma membrane damage
Source: eLife. 2026 Mar 10;14:RP108585. doi: 10.7554/eLife.108585 (PMC12975127; doi:10.7554/eLife.108585)
Supplement: Figure 4—source data 1. [file elife-108585-fig4-data1.zip › Figure_4–Source Data/Figure_4B–Source Data/Exo70-mNG_009_normalized.xlsx]

## Sheet: GFP
	normalized_budtip	normalized_damage_site
-0.0666667	7.87534	0.615953
0	10.0526	0.231297
0.5	6.50052	0.575171
1	7.54641	0.51709
1.5	5.80661	0.54576
2	4.9723	0.730659
2.5	8.57184	0.502784
3	9.34497	0.335235
3.5	7.42821	0.30372
4	9.15802	0.188585
4.5	6.73204	0.324278
5	7.66266	0.399232
5.5	4.92665	1.28237
6	4.77926	0.730397
6.5	3.82683	0.695896
7	3.85158	0.91018
7.5	3.55294	1.41398
8	2.18683	4.29505
8.5	1.84077	5.19015
9	1.71512	6.09628
9.5	1.54104	5.64177
10	0.939533	8.08355
10.5	1.27091	9.22321
11	1.33672	4.63998
11.5	1.87521	4.86856
12	1.93076	4.69638
12.5	1.56971	3.05108
13	1.3731	2.25096
13.5	1.13849	1.58971
14	1.57398	1.3533
14.5	2.22192	2.66497
15	2.20054	2.25505
