# Supplementary material for: Large-scale identification of plasma membrane repair proteins revealed spatiotemporal cellular responses to plasma membrane damage
Source: eLife. 2026 Mar 10;14:RP108585. doi: 10.7554/eLife.108585 (PMC12975127; doi:10.7554/eLife.108585)
Supplement: Figure 4—source data 1. [file elife-108585-fig4-data1.zip › Figure_4–Source Data/Figure_4B–Source Data/Exo70-mNG_010_normalized.xlsx]

## Sheet: GFP
	normalized_budtip	normalized_damage_site
-0.0666667	5.61253	0.702184
0	6.26954	0.317998
0.5	8.46249	0.335578
1	11.0948	0.501848
1.5	6.62875	0.525512
2	6.20257	0.597951
2.5	7.02811	0.598353
3	4.59163	0.553972
3.5	2.40396	0.67895
4	2.38735	1.26605
4.5	6.54943	2.81655
5	2.83631	4.81301
5.5	3.4532	5.94214
6	4.30758	8.1197
6.5	4.49749	9.16028
7	2.2386	9.70282
7.5	2.21061	9.55838
8	3.66138	11.2722
8.5	0.813135	13.1972
9	1.23321	13.7207
9.5	0.814587	12.0559
10	1.85266	11.7179
10.5	3.08515	6.20091
11	1.03629	7.61048
11.5	0.768003	5.44815
12	2.26971	5.39441
12.5	0.778217	0.975425
13	1.09104	1.22378
13.5	0.706959	0.672298
14	0.983162	1.05872
14.5	0.810928	1.33429
15	1.69344	0.892653
