# Supplementary material for: Large-scale identification of plasma membrane repair proteins revealed spatiotemporal cellular responses to plasma membrane damage
Source: eLife. 2026 Mar 10;14:RP108585. doi: 10.7554/eLife.108585 (PMC12975127; doi:10.7554/eLife.108585)
Supplement: Figure 4—source data 1. [file elife-108585-fig4-data1.zip › Figure_4–Source Data/Figure_4B–Source Data/Exo70-mNG_011_normalized.xlsx]

## Sheet: GFP
	normalized_budtip	normalized_damage_site
-0.0666667	3.49895	0.768358
0	4.33996	0.42666
0.5	4.61223	0.515693
1	4.88198	0.426831
1.5	4.73654	0.599804
2	7.61559	0.448226
2.5	4.89587	0.700756
3	6.60048	0.627523
3.5	3.59039	0.47092
4	2.1845	0.795632
4.5	3.75833	0.777254
5	5.0143	0.897635
5.5	1.95997	1.02804
6	1.59959	2.28002
6.5	3.55344	4.40107
7	2.68515	5.5527
7.5	1.34288	7.63613
8	1.38544	6.83956
8.5	1.44923	8.21048
9	1.61472	6.97434
9.5	1.34999	7.46642
10	0.635064	7.10353
10.5	0.635527	5.94874
11	1.3006	7.0997
11.5	0.917873	5.34383
12	0.887422	5.01639
12.5	1.51805	5.25118
13	1.69758	4.69637
13.5	1.24839	3.01544
14	1.16986	3.7927
14.5	1.116	4.15981
15	1.20328	3.31942
