# Supplementary material for: Large-scale identification of plasma membrane repair proteins revealed spatiotemporal cellular responses to plasma membrane damage
Source: eLife. 2026 Mar 10;14:RP108585. doi: 10.7554/eLife.108585 (PMC12975127; doi:10.7554/eLife.108585)
Supplement: Figure 4—source data 1. [file elife-108585-fig4-data1.zip › Figure_4–Source Data/Figure_4B–Source Data/Exo70-mNG_012_normalized.xlsx]

## Sheet: GFP
	normalized_budtip	normalized_damage_site
-0.0666667	6.34485	0.403784
0	8.9472	0.285086
0.5	8.6299	0.440392
1	5.46128	0.483374
1.5	6.52156	0.463685
2	4.57335	0.496908
2.5	6.65461	0.488362
3	8.83469	0.639132
3.5	9.95871	0.528159
4	5.98705	0.433612
4.5	7.12006	0.74171
5	5.70879	0.707651
5.5	4.50828	0.884914
6	2.8915	1.49811
6.5	2.5102	3.02485
7	2.39113	4.16796
7.5	1.76702	5.1505
8	3.09488	7.77086
8.5	1.48072	7.61902
9	1.46942	10.1157
9.5	0.828495	8.99289
10	0.833715	8.90778
10.5	0.977386	7.0007
11	0.804013	6.05065
11.5	0.928821	7.95507
12	1.2026	7.0892
12.5	0.807603	8.89113
13	1.20277	9.83194
13.5	0.914896	8.40863
14	0.950764	8.54958
14.5	0.783486	6.19947
15	0.806164	6.09689
