# Supplementary material for: Large-scale identification of plasma membrane repair proteins revealed spatiotemporal cellular responses to plasma membrane damage
Source: eLife. 2026 Mar 10;14:RP108585. doi: 10.7554/eLife.108585 (PMC12975127; doi:10.7554/eLife.108585)
Supplement: Figure 4—source data 1. [file elife-108585-fig4-data1.zip › Figure_4–Source Data/Figure_4B–Source Data/Exo70-mNG_013_normalized.xlsx]

## Sheet: GFP
	normalized_budtip	normalized_damage_site
-0.0666667	7.97431	0.558068
0	9.11707	0.511086
0.5	7.6878	0.710529
1	4.3431	0.722222
1.5	5.11371	0.612746
2	6.1484	0.628614
2.5	2.95391	0.654286
3	6.356	0.928959
3.5	5.26031	0.701186
4	5.65631	0.638212
4.5	8.15325	0.90035
5	4.76931	0.861048
5.5	1.95008	1.04069
6	2.64447	1.31298
6.5	2.64136	6.54756
7	2.18175	9.65516
7.5	1.85702	7.06522
8	3.84819	5.11591
8.5	3.48711	5.89905
9	2.73152	6.73499
9.5	5.35987	8.21796
10	2.39144	5.82928
10.5	2.6655	7.40683
11	1.27504	6.68769
11.5	1.04992	6.98667
12	1.76959	9.78079
12.5	1.89585	10.0202
13	0.81589	11.6457
13.5	0.909857	11.2592
14	0.9051	9.76445
14.5	1.71648	10.2992
15	1.34136	12.3261
