# Supplementary material for: Large-scale identification of plasma membrane repair proteins revealed spatiotemporal cellular responses to plasma membrane damage
Source: eLife. 2026 Mar 10;14:RP108585. doi: 10.7554/eLife.108585 (PMC12975127; doi:10.7554/eLife.108585)
Supplement: Figure 4—source data 1. [file elife-108585-fig4-data1.zip › Figure_4–Source Data/Figure_4B–Source Data/Exo70-mNG_014_normalized.xlsx]

## Sheet: GFP
	normalized_budtip	normalized_damage_site
-0.0666667	9.13674	0.719853
0	9.93592	0.366011
0.5	8.68211	0.67539
1	10.9174	0.726774
1.5	12.818	0.884654
2	7.15113	0.63061
2.5	6.98044	0.610281
3	12.6727	0.673412
3.5	8.32413	0.715273
4	5.80071	0.640444
4.5	7.46403	0.514597
5	1.4686	0.6434
5.5	3.40464	0.599841
6	3.11295	0.955537
6.5	3.58695	0.611408
7	3.68992	0.599974
7.5	2.64922	1.07385
8	3.56144	0.989439
8.5	3.50677	1.33258
9	3.21897	0.872743
9.5	4.05764	1.51814
10	1.40861	2.62059
10.5	2.6266	4.67265
11	3.23232	3.43263
11.5	0.859068	4.11106
12	0.606506	3.80504
12.5	1.34281	2.69637
13	2.4233	3.75769
13.5	1.18289	1.51265
14	1.40155	0.837292
14.5	1.47298	1.38731
15	0.772455	1.3115
