# Supplementary material for: Large-scale identification of plasma membrane repair proteins revealed spatiotemporal cellular responses to plasma membrane damage
Source: eLife. 2026 Mar 10;14:RP108585. doi: 10.7554/eLife.108585 (PMC12975127; doi:10.7554/eLife.108585)
Supplement: Figure 4—source data 1. [file elife-108585-fig4-data1.zip › Figure_4–Source Data/Figure_4B–Source Data/Exo70-mNG_015_normalized.xlsx]

## Sheet: GFP
	normalized_budtip	normalized_damage_site
-0.0666667	7.12172	0.41649
0	7.33899	0.267642
0.5	8.32551	0.36365
1	7.56575	0.517871
1.5	6.70351	0.384791
2	7.90554	0.529013
2.5	6.71705	0.440869
3	6.60756	0.510971
3.5	6.04474	0.428042
4	5.67398	0.466332
4.5	4.86674	0.636566
5	6.07164	1.40507
5.5	4.72706	3.22786
6	2.23377	5.76442
6.5	2.12469	6.37531
7	2.1767	6.26435
7.5	1.36924	6.3001
8	1.00297	3.00562
8.5	1.7817	3.70225
9	1.42399	5.4955
9.5	1.35686	4.80754
10	0.660154	4.93001
10.5	1.23966	5.39856
11	0.995488	5.42269
11.5	0.853399	4.62986
12	1.33189	5.69906
12.5	0.803585	5.85278
13	1.49188	6.08457
13.5	0.878774	5.12937
14	0.55801	6.24822
14.5	0.790706	7.14682
15	0.610061	5.08832
