# Supplementary material for: Large-scale identification of plasma membrane repair proteins revealed spatiotemporal cellular responses to plasma membrane damage
Source: eLife. 2026 Mar 10;14:RP108585. doi: 10.7554/eLife.108585 (PMC12975127; doi:10.7554/eLife.108585)
Supplement: Figure 4—source data 1. [file elife-108585-fig4-data1.zip › Figure_4–Source Data/Figure_4B–Source Data/Exo70-mNG_016_normalized.xlsx]

## Sheet: GFP
	normalized_budtip	normalized_damage_site
-0.0666667	8.28406	0.569086
0	10.1209	0.40256
0.5	11.7745	0.282181
1	10.8239	0.350247
1.5	12.2363	1.53653
2	12.3105	2.46468
2.5	7.4732	2.31221
3	6.49725	2.82523
3.5	8.71781	2.73442
4	8.30597	3.48567
4.5	7.14216	3.75459
5	3.43967	2.92663
5.5	3.39288	8.6242
6	2.69783	2.52267
6.5	1.61908	5.51651
7	3.11528	5.59253
7.5	2.63652	5.7253
8	2.83046	4.71877
8.5	1.57664	6.04134
9	1.56892	4.50656
9.5	1.75766	3.4454
10	2.79002	5.22201
10.5	1.44115	5.27235
11	1.88139	5.05355
11.5	1.32196	8.40724
12	2.01491	7.84617
12.5	2.09798	9.60304
13	0.902062	6.94467
13.5	1.50125	6.5691
14	1.59262	7.14511
14.5	1.07098	6.47334
15	1.27275	7.7546
