# Supplementary material for: Large-scale identification of plasma membrane repair proteins revealed spatiotemporal cellular responses to plasma membrane damage
Source: eLife. 2026 Mar 10;14:RP108585. doi: 10.7554/eLife.108585 (PMC12975127; doi:10.7554/eLife.108585)
Supplement: Figure 4—source data 1. [file elife-108585-fig4-data1.zip › Figure_4–Source Data/Figure_4B–Source Data/Exo70-mNG_017_normalized.xlsx]

## Sheet: GFP
	normalized_budtip	normalized_damage_site
-0.0666667	2.26481	0.686349
0	3.88784	0.601052
0.5	6.00843	0.787382
1	3.3917	0.681981
1.5	5.05511	0.609364
2	4.72798	0.846575
2.5	2.11858	0.655102
3	4.63391	0.604664
3.5	4.79216	0.744579
4	5.09302	1.58233
4.5	2.55439	1.31392
5	2.15941	1.95961
5.5	2.38775	3.38978
6	1.86861	3.14057
6.5	0.581144	4.82994
7	0.71728	5.09733
7.5	1.88815	5.13782
8	1.24998	4.72392
8.5	0.84585	5.90862
9	0.937521	5.3609
9.5	1.28789	6.21604
10	0.624173	8.18865
10.5	0.638745	7.87973
11	0.97689	5.76603
11.5	1.38821	4.73376
12	1.13376	2.82282
12.5	1.03296	4.80981
13	1.96848	7.01204
13.5	1.12953	5.80818
14	0.87668	4.52522
14.5	1.04739	5.54738
15	1.19855	7.92815
