# Supplementary material for: Large-scale identification of plasma membrane repair proteins revealed spatiotemporal cellular responses to plasma membrane damage
Source: eLife. 2026 Mar 10;14:RP108585. doi: 10.7554/eLife.108585 (PMC12975127; doi:10.7554/eLife.108585)
Supplement: Figure 4—source data 1. [file elife-108585-fig4-data1.zip › Figure_4–Source Data/Figure_4B–Source Data/Exo70-mNG_018_normalized.xlsx]

## Sheet: GFP
	normalized_budtip	normalized_damage_site
-0.0666667	9.93871	0.799387
0	14.6396	0.588607
0.5	12.9003	0.952662
1	13.3704	0.86879
1.5	12.0415	0.725461
2	10.8603	1.1786
2.5	11.6018	0.931915
3	12.0828	0.836489
3.5	11.0015	0.85923
4	13.1399	0.64789
4.5	12.7832	0.798397
5	13.4888	0.670059
5.5	14.181	0.557707
6	12.4626	0.82498
6.5	10.9825	0.886556
7	6.88395	0.859843
7.5	8.30617	1.66083
8	8.7199	1.50755
8.5	7.87125	1.64338
9	3.07675	3.33429
9.5	2.94951	2.89846
10	3.03617	2.58453
10.5	1.83361	2.24382
11	1.17659	2.65934
11.5	2.93897	3.18197
12	2.81232	2.65219
12.5	1.77768	2.62007
13	1.05748	2.78343
13.5	1.59793	1.83142
14	1.07611	2.35032
14.5	1.52723	1.83303
15	2.29929	1.92326
