# Supplementary material for: Large-scale identification of plasma membrane repair proteins revealed spatiotemporal cellular responses to plasma membrane damage
Source: eLife. 2026 Mar 10;14:RP108585. doi: 10.7554/eLife.108585 (PMC12975127; doi:10.7554/eLife.108585)
Supplement: Figure 4—source data 1. [file elife-108585-fig4-data1.zip › Figure_4–Source Data/Figure_4B–Source Data/Exo70-mNG_end3d_001_normalized.xlsx]

## Sheet: GFP
	normalized_budtip	normalized_damage_site
-0.0666667	8.08998	0.651854
0	8.58971	0.557715
0.5	8.32691	0.69395
1	9.56692	0.485545
1.5	7.56879	0.480735
2	8.77211	0.625639
2.5	9.24785	0.68541
3	7.60201	0.672986
3.5	8.47985	0.571867
4	8.70979	0.752315
4.5	7.21422	0.715593
5	4.36454	0.77447
5.5	7.19119	0.684431
6	6.98285	0.637099
6.5	7.6005	0.589843
7	6.54185	0.597629
7.5	7.1027	0.622313
8	6.95832	0.720908
8.5	5.70703	0.793131
9	2.87145	0.624407
9.5	3.5216	0.821155
10	3.77492	0.93659
10.5	2.52454	0.946147
11	2.38727	0.697443
11.5	3.02641	0.790809
12	3.66933	0.647918
12.5	2.26475	0.73241
13	1.60201	0.881936
13.5	1.76797	0.958874
14	1.20055	0.963997
14.5	1.73423	0.971576
15	1.52079	1.57017
