# Supplementary material for: Large-scale identification of plasma membrane repair proteins revealed spatiotemporal cellular responses to plasma membrane damage
Source: eLife. 2026 Mar 10;14:RP108585. doi: 10.7554/eLife.108585 (PMC12975127; doi:10.7554/eLife.108585)
Supplement: Figure 4—source data 1. [file elife-108585-fig4-data1.zip › Figure_4–Source Data/Figure_4B–Source Data/Exo70-mNG_end3d_002_normalized.xlsx]

## Sheet: GFP
	normalized_budtip	normalized_damage_site
-0.0666667	3.35991	0.82009
0	4.7963	0.531942
0.5	4.81891	0.658858
1	3.69976	0.790296
1.5	3.93549	0.664329
2	3.61224	0.630482
2.5	2.83262	0.828658
3	3.73329	0.632195
3.5	3.94617	0.741882
4	4.535	0.56568
4.5	4.54369	0.587889
5	4.23509	0.471191
5.5	2.97901	0.563111
6	3.31495	0.676794
6.5	3.3097	0.737834
7	4.06323	0.66004
7.5	3.87738	0.814204
8	4.10973	0.553244
8.5	5.04581	0.788776
9	4.74183	0.671018
9.5	5.67458	0.700049
10	4.72099	0.60658
10.5	3.46489	0.666299
11	4.85969	0.698207
11.5	4.40277	0.595464
12	6.3723	0.880745
12.5	3.77039	0.829638
13	4.59846	0.700739
13.5	2.958	0.575118
14	3.45735	0.556532
14.5	3.59117	0.642125
15	3.42641	0.612964
