# Supplementary material for: Large-scale identification of plasma membrane repair proteins revealed spatiotemporal cellular responses to plasma membrane damage
Source: eLife. 2026 Mar 10;14:RP108585. doi: 10.7554/eLife.108585 (PMC12975127; doi:10.7554/eLife.108585)
Supplement: Figure 4—source data 1. [file elife-108585-fig4-data1.zip › Figure_4–Source Data/Figure_4B–Source Data/Exo70-mNG_end3d_003_normalized.xlsx]

## Sheet: GFP
	normalized_budtip	normalized_damage_site
-0.0666667	4.91747	0.802079
0	7.51118	0.646092
0.5	5.66558	0.702624
1	5.25078	0.493315
1.5	5.78408	0.759856
2	4.77432	0.789759
2.5	2.63832	0.592
3	1.70737	0.528636
3.5	1.60139	0.666302
4	3.715	0.682592
4.5	3.74475	0.82011
5	5.14334	0.954501
5.5	3.58047	0.652252
6	4.43503	1.02396
6.5	1.90346	0.6238
7	1.43974	0.794173
7.5	1.30668	0.919104
8	1.64341	0.857755
8.5	1.47891	0.656757
9	2.62628	0.765941
9.5	2.91425	0.769316
10	0.932089	1.06516
10.5	0.872432	0.892517
11	0.831028	1.0534
11.5	0.779922	0.956887
12	1.3233	1.15184
12.5	1.42931	1.11163
13	1.294	1.01687
13.5	0.951332	1.21247
14	1.20336	0.868828
14.5	0.640735	0.952415
15	0.719306	1.07269
