# Supplementary material for: Large-scale identification of plasma membrane repair proteins revealed spatiotemporal cellular responses to plasma membrane damage
Source: eLife. 2026 Mar 10;14:RP108585. doi: 10.7554/eLife.108585 (PMC12975127; doi:10.7554/eLife.108585)
Supplement: Figure 4—source data 1. [file elife-108585-fig4-data1.zip › Figure_4–Source Data/Figure_4B–Source Data/Exo70-mNG_end3d_004_normalized.xlsx]

## Sheet: GFP
	normalized_budtip	normalized_damage_site
-0.0666667	6.99604	0.526425
0	8.60687	0.413689
0.5	9.71451	0.366414
1	9.36481	0.51518
1.5	10.9316	0.516622
2	7.09396	0.438926
2.5	8.51257	0.49909
3	8.21629	0.455122
3.5	8.01707	0.716399
4	7.93958	0.633669
4.5	9.54727	0.44712
5	6.76043	0.503557
5.5	5.6548	0.806975
6	5.96277	0.95796
6.5	7.93727	0.481297
7	4.81601	0.528597
7.5	6.64921	0.405961
8	3.50043	0.49967
8.5	6.17518	0.480955
9	5.1068	0.970945
9.5	4.08849	0.930099
10	4.17933	0.809532
10.5	4.00332	1.0408
11	3.95738	1.30427
11.5	4.19187	1.22721
12	3.61482	2.13636
12.5	3.09325	2.06314
13	2.01086	1.25321
13.5	2.17729	1.54379
14	2.56888	2.62139
14.5	1.84119	2.15627
15	1.686	0.865976
