# Supplementary material for: Large-scale identification of plasma membrane repair proteins revealed spatiotemporal cellular responses to plasma membrane damage
Source: eLife. 2026 Mar 10;14:RP108585. doi: 10.7554/eLife.108585 (PMC12975127; doi:10.7554/eLife.108585)
Supplement: Figure 4—source data 1. [file elife-108585-fig4-data1.zip › Figure_4–Source Data/Figure_4B–Source Data/Exo70-mNG_end3d_005_normalized.xlsx]

## Sheet: GFP
	normalized_budtip	normalized_damage_site
-0.0666667	9.97857	0.376651
0	11.2556	0.358917
0.5	8.59944	0.550718
1	7.79112	0.472424
1.5	8.24411	0.539703
2	6.76826	0.41075
2.5	7.47113	0.365877
3	7.4945	0.450922
3.5	6.33602	0.372319
4	6.90214	0.44358
4.5	4.52785	0.56019
5	5.55409	0.496295
5.5	6.88706	0.403776
6	4.81518	0.523999
6.5	6.36887	0.462563
7	5.02867	0.447494
7.5	11.5128	0.385011
8	10.1794	0.378442
8.5	7.57062	0.393042
9	3.42636	0.485155
9.5	2.26433	0.715389
10	4.52659	0.528169
10.5	3.84313	0.42159
11	2.4986	0.434741
11.5	3.4961	0.591067
12	2.65191	0.586132
12.5	1.95746	0.77089
13	1.61889	0.767938
13.5	2.48938	0.703868
14	2.58631	0.771053
14.5	2.1066	0.736123
15	1.59351	0.771974
