# Supplementary material for: Large-scale identification of plasma membrane repair proteins revealed spatiotemporal cellular responses to plasma membrane damage
Source: eLife. 2026 Mar 10;14:RP108585. doi: 10.7554/eLife.108585 (PMC12975127; doi:10.7554/eLife.108585)
Supplement: Figure 4—source data 1. [file elife-108585-fig4-data1.zip › Figure_4–Source Data/Figure_4B–Source Data/Exo70-mNG_end3d_006_normalized.xlsx]

## Sheet: GFP
	normalized_budtip	normalized_damage_site
-0.0666667	9.07797	0.877702
0	12.1582	0.335211
0.5	11.26	0.654632
1	6.88923	0.837613
1.5	6.79849	0.663043
2	5.16819	0.713931
2.5	6.71758	0.918987
3	6.8259	0.908569
3.5	7.73886	0.997679
4	11.416	0.760903
4.5	10.0499	1.05477
5	7.15477	1.96281
5.5	4.18203	3.62404
6	4.27655	4.69242
6.5	6.47071	3.14111
7	6.98408	4.19427
7.5	7.2715	3.6308
8	5.40069	4.58334
8.5	4.16767	4.69182
9	5.18933	3.30207
9.5	4.84278	5.99097
10	5.51734	6.11323
10.5	4.57892	6.15272
11	4.57503	5.53
11.5	4.28615	4.98546
12	5.2673	4.54304
12.5	3.65927	4.20644
13	3.6183	3.93704
13.5	3.40114	2.19424
14	4.86026	1.34938
14.5	4.35776	1.05969
15	4.18021	1.19178
