# Supplementary material for: Large-scale identification of plasma membrane repair proteins revealed spatiotemporal cellular responses to plasma membrane damage
Source: eLife. 2026 Mar 10;14:RP108585. doi: 10.7554/eLife.108585 (PMC12975127; doi:10.7554/eLife.108585)
Supplement: Figure 4—source data 1. [file elife-108585-fig4-data1.zip › Figure_4–Source Data/Figure_4B–Source Data/Exo70-mNG_end3d_007_normalized.xlsx]

## Sheet: GFP
	normalized_budtip	normalized_damage_site
-0.0666667	5.77886	0.644895
0	6.76091	0.388097
0.5	8.5545	0.536281
1	6.82501	0.573382
1.5	8.39232	0.479783
2	8.75413	0.532011
2.5	7.37207	0.489368
3	5.61059	0.498022
3.5	7.08532	0.4969
4	5.95257	0.569969
4.5	5.92047	0.617334
5	5.67654	0.588053
5.5	6.66745	0.650427
6	4.80673	0.544932
6.5	4.28727	0.491912
7	4.47885	0.668015
7.5	3.12395	0.497446
8	2.89429	0.611493
8.5	3.16957	0.721537
9	3.4241	0.474102
9.5	4.1215	0.605091
10	3.06447	0.60045
10.5	3.38692	0.647444
11	2.93588	0.575899
11.5	5.08654	0.689908
12	4.39254	0.67251
12.5	3.72081	0.513221
13	3.44632	0.600217
13.5	3.38671	0.727902
14	4.11037	0.525814
14.5	3.89301	0.666783
15	2.7731	0.579735
