# Supplementary material for: Large-scale identification of plasma membrane repair proteins revealed spatiotemporal cellular responses to plasma membrane damage
Source: eLife. 2026 Mar 10;14:RP108585. doi: 10.7554/eLife.108585 (PMC12975127; doi:10.7554/eLife.108585)
Supplement: Figure 4—source data 1. [file elife-108585-fig4-data1.zip › Figure_4–Source Data/Figure_4B–Source Data/Exo70-mNG_end3d_008_normalized.xlsx]

## Sheet: GFP
	normalized_budtip	normalized_damage_site
-0.0666667	8.82155	0.499536
0	12.5406	0.338983
0.5	9.99814	0.441141
1	9.87393	0.66812
1.5	8.05107	0.529104
2	6.92019	0.513464
2.5	8.14829	0.517871
3	7.54963	0.547628
3.5	6.28227	0.546813
4	7.01186	0.725679
4.5	7.67077	0.516058
5	10.6452	0.807802
5.5	9.22744	0.567499
6	3.6574	1.28714
6.5	6.28765	2.68362
7	4.83114	4.15503
7.5	3.92332	3.07164
8	3.19403	2.30828
8.5	3.51108	2.80369
9	3.48166	2.04359
9.5	2.61917	4.01774
10	1.80933	4.47681
10.5	1.72899	3.85119
11	1.61345	3.516
11.5	1.75863	3.69046
12	1.83506	3.11828
12.5	2.41106	3.64907
13	2.16728	3.40883
13.5	1.98771	2.06475
14	1.87119	1.86241
14.5	1.63166	1.19093
15	1.9847	0.745794
