# Supplementary material for: Large-scale identification of plasma membrane repair proteins revealed spatiotemporal cellular responses to plasma membrane damage
Source: eLife. 2026 Mar 10;14:RP108585. doi: 10.7554/eLife.108585 (PMC12975127; doi:10.7554/eLife.108585)
Supplement: Figure 4—source data 1. [file elife-108585-fig4-data1.zip › Figure_4–Source Data/Figure_4B–Source Data/Exo70-mNG_end3d_009_normalized.xlsx]

## Sheet: GFP
	normalized_budtip	normalized_damage_site
-0.0666667	3.828	0.786224
0	6.4511	0.527965
0.5	5.71918	0.802898
1	8.35143	0.708795
1.5	6.43169	0.720513
2	7.28997	0.534602
2.5	9.44824	0.564736
3	6.04221	0.687938
3.5	6.4354	0.928568
4	6.56673	0.851622
4.5	7.44935	0.549238
5	6.35533	0.666485
5.5	3.2211	0.521991
6	3.84941	0.64644
6.5	3.16854	0.628686
7	3.59937	0.421871
7.5	3.02636	0.817425
8	4.03351	0.947588
8.5	4.82486	0.663984
9	10.5828	0.870637
9.5	4.77043	0.954757
10	3.65188	0.848901
10.5	2.16528	0.621872
11	2.44796	0.85368
11.5	2.07221	0.861753
12	4.02623	0.893421
12.5	3.04952	0.935906
13	2.87849	0.723598
13.5	2.48082	1.00756
14	2.70668	0.90249
14.5	2.10346	0.929291
15	2.83942	0.94085
