# Supplementary material for: Large-scale identification of plasma membrane repair proteins revealed spatiotemporal cellular responses to plasma membrane damage
Source: eLife. 2026 Mar 10;14:RP108585. doi: 10.7554/eLife.108585 (PMC12975127; doi:10.7554/eLife.108585)
Supplement: Figure 4—source data 1. [file elife-108585-fig4-data1.zip › Figure_4–Source Data/Figure_4B–Source Data/Exo70-mNG_end3d_010_normalized.xlsx]

## Sheet: GFP
	normalized_budtip	normalized_damage_site
-0.0666667	5.21569	0.732375
0	8.63446	0.640779
0.5	8.14995	0.764489
1	6.71787	0.812522
1.5	7.87376	0.772213
2	8.8009	0.534
2.5	9.34232	0.880987
3	8.82666	0.827228
3.5	7.48943	1.11226
4	8.85405	0.600135
4.5	5.54504	0.81955
5	7.67452	0.652738
5.5	7.0622	0.616875
6	7.00203	0.687435
6.5	5.75812	0.530295
7	6.74892	0.688707
7.5	6.43791	0.787981
8	4.95489	0.802956
8.5	4.56758	0.714206
9	5.25611	1.09783
9.5	4.39961	0.96551
10	5.43504	0.691197
10.5	4.18888	1.1937
11	4.99249	0.865869
11.5	5.50983	0.983026
12	3.94118	0.844083
12.5	4.27814	0.644274
13	4.36747	0.682435
13.5	4.01044	1.10379
14	2.63756	1.33082
14.5	3.36821	0.926564
15	2.29503	0.937963
