# Supplementary material for: Large-scale identification of plasma membrane repair proteins revealed spatiotemporal cellular responses to plasma membrane damage
Source: eLife. 2026 Mar 10;14:RP108585. doi: 10.7554/eLife.108585 (PMC12975127; doi:10.7554/eLife.108585)
Supplement: Figure 4—source data 1. [file elife-108585-fig4-data1.zip › Figure_4–Source Data/Figure_4B–Source Data/Exo70-mNG_end3d_011_normalized.xlsx]

## Sheet: GFP
	normalized_budtip	normalized_damage_site
-0.0666667	6.24273	0.565176
0	7.30426	0.34605
0.5	6.64212	0.412817
1	10.5116	0.440779
1.5	7.35826	0.481961
2	6.96856	0.424705
2.5	4.75547	0.395323
3	3.2504	0.407189
3.5	3.70483	0.49261
4	2.02581	0.558868
4.5	4.76011	0.404706
5	4.63787	0.459375
5.5	4.35147	0.58088
6	5.92094	0.415372
6.5	2.60415	0.624203
7	7.22026	0.632076
7.5	5.99639	0.447126
8	6.70851	0.59786
8.5	4.62342	0.47339
9	6.28894	0.549033
9.5	5.96428	0.63844
10	4.5001	0.59393
10.5	3.97725	0.674521
11	5.99329	0.61707
11.5	5.38163	0.704827
12	4.59972	0.64891
12.5	5.12281	0.644777
13	6.15994	0.607769
13.5	4.96742	0.719117
14	3.8324	0.65987
14.5	4.742	0.723714
15	4.41555	0.604246
