# Supplementary material for: Large-scale identification of plasma membrane repair proteins revealed spatiotemporal cellular responses to plasma membrane damage
Source: eLife. 2026 Mar 10;14:RP108585. doi: 10.7554/eLife.108585 (PMC12975127; doi:10.7554/eLife.108585)
Supplement: Figure 4—source data 1. [file elife-108585-fig4-data1.zip › Figure_4–Source Data/Figure_4B–Source Data/Exo70-mNG_end3d_012_normalized.xlsx]

## Sheet: GFP
	normalized_budtip	normalized_damage_site
-0.0666667	7.52723	0.647804
0	9.41736	0.521996
0.5	10.4543	0.570962
1	8.37243	0.454124
1.5	7.01966	0.524691
2	9.93787	0.411989
2.5	9.41174	0.603143
3	10.1401	0.612508
3.5	7.89616	0.504042
4	10.7856	0.506082
4.5	9.52611	0.501205
5	10.3338	0.431964
5.5	10.5335	0.465552
6	10.4392	0.461305
6.5	9.22437	0.462889
7	7.84648	0.478329
7.5	8.90483	0.412229
8	8.11982	0.613068
8.5	8.30334	0.565306
9	5.09646	0.438474
9.5	6.98693	0.377511
10	6.00439	0.488475
10.5	6.55321	0.489362
11	5.34606	0.604047
11.5	5.78299	0.507755
12	6.08311	0.595205
12.5	4.44331	0.5674
13	5.12632	0.892421
13.5	6.13179	0.74222
14	4.87601	0.663056
14.5	3.71926	0.816744
15	4.13725	0.70418
