# Supplementary material for: Large-scale identification of plasma membrane repair proteins revealed spatiotemporal cellular responses to plasma membrane damage
Source: eLife. 2026 Mar 10;14:RP108585. doi: 10.7554/eLife.108585 (PMC12975127; doi:10.7554/eLife.108585)
Supplement: Figure 4—source data 1. [file elife-108585-fig4-data1.zip › Figure_4–Source Data/Figure_4B–Source Data/Exo70-mNG_rvs167d_001_normalized.xlsx]

## Sheet: GFP
	normalized_budtip	normalized_damage_site
-0.0666667	11.1576	0.490781
0	14.993	0.327265
0.5	12.9525	0.411728
1	10.6044	0.444555
1.5	9.58339	0.410438
2	14.4741	0.547631
2.5	12.0076	0.493237
3	9.16372	0.41186
3.5	11.7407	0.456531
4	8.72035	0.494916
4.5	9.52719	0.815958
5	8.03494	1.88303
5.5	9.79693	2.16898
6	12.1426	2.41228
6.5	7.74626	0.835976
7	8.72722	0.803986
7.5	8.71767	0.578087
8	7.09891	0.667874
8.5	8.51747	0.633775
9	6.00709	0.556658
9.5	9.48819	0.645864
10	6.81308	0.542642
10.5	7.10799	0.570799
11	6.00969	0.477204
11.5	4.78679	1.33816
12	5.40583	1.60982
12.5	5.14496	2.10669
13	5.03087	3.12009
13.5	3.81634	1.4498
14	5.4731	1.5805
14.5	5.47654	0.979818
15	5.96059	0.655419
