# Supplementary material for: Large-scale identification of plasma membrane repair proteins revealed spatiotemporal cellular responses to plasma membrane damage
Source: eLife. 2026 Mar 10;14:RP108585. doi: 10.7554/eLife.108585 (PMC12975127; doi:10.7554/eLife.108585)
Supplement: Figure 4—source data 1. [file elife-108585-fig4-data1.zip › Figure_4–Source Data/Figure_4B–Source Data/Exo70-mNG_rvs167d_002_normalized.xlsx]

## Sheet: GFP
	normalized_budtip	normalized_damage_site
-0.0666667	6.19153	0.95708
0	7.49106	0.748828
0.5	8.5424	0.976254
1	7.65738	0.877407
1.5	10.2714	0.788186
2	8.3075	0.753891
2.5	9.00383	0.844962
3	10.0483	0.785447
3.5	8.78362	0.912128
4	7.41585	0.849037
4.5	9.17441	2.16005
5	6.48181	1.92298
5.5	5.83776	1.21492
6	6.38199	2.70394
6.5	4.58244	2.38654
7	5.83177	1.75329
7.5	4.11664	1.15254
8	4.09042	1.77674
8.5	4.56708	1.71341
9	4.86485	0.958389
9.5	3.36844	0.82616
10	3.36463	0.650514
10.5	4.99835	0.722138
11	3.80968	1.12266
11.5	3.60995	0.868862
12	2.81355	1.29416
12.5	2.4582	1.0246
13	4.18817	1.19089
13.5	1.53059	0.717347
14	1.45833	1.04109
14.5	2.55276	0.991394
15	1.17572	0.868721
