# Supplementary material for: Large-scale identification of plasma membrane repair proteins revealed spatiotemporal cellular responses to plasma membrane damage
Source: eLife. 2026 Mar 10;14:RP108585. doi: 10.7554/eLife.108585 (PMC12975127; doi:10.7554/eLife.108585)
Supplement: Figure 4—source data 1. [file elife-108585-fig4-data1.zip › Figure_4–Source Data/Figure_4B–Source Data/Exo70-mNG_rvs167d_003_normalized.xlsx]

## Sheet: GFP
	normalized_budtip	normalized_damage_site
-0.0666667	12.6814	0.817983
0	17.3721	0.577195
0.5	16.0773	0.603597
1	15.7797	0.65945
1.5	11.7683	0.533086
2	16.8014	0.606467
2.5	16.2122	0.690594
3	12.5254	1.02362
3.5	13.924	0.983066
4	14.5306	2.55862
4.5	11.4207	1.93412
5	13.1088	1.96547
5.5	12.057	2.73642
6	7.08766	3.47171
6.5	7.5347	3.15151
7	7.40946	3.25104
7.5	6.42587	4.19246
8	6.11761	3.7663
8.5	5.51996	2.83559
9	4.45165	3.15092
9.5	4.13461	3.30401
10	3.76678	2.86194
10.5	4.01681	1.59555
11	5.94543	0.925394
11.5	5.97302	1.1897
12	5.22635	0.7005
12.5	6.53685	0.928392
13	7.71881	0.75408
13.5	4.23101	0.583757
14	3.19346	0.593085
14.5	3.9373	0.470643
15	4.32094	0.688091
