# Supplementary material for: Large-scale identification of plasma membrane repair proteins revealed spatiotemporal cellular responses to plasma membrane damage
Source: eLife. 2026 Mar 10;14:RP108585. doi: 10.7554/eLife.108585 (PMC12975127; doi:10.7554/eLife.108585)
Supplement: Figure 4—source data 1. [file elife-108585-fig4-data1.zip › Figure_4–Source Data/Figure_4B–Source Data/Exo70-mNG_rvs167d_004_normalized.xlsx]

## Sheet: GFP
	normalized_budtip	normalized_damage_site
-0.0666667	7.35391	0.535481
0	9.46393	0.540065
0.5	8.47543	0.573743
1	6.425	0.526858
1.5	4.33959	0.535112
2	3.92542	1.23911
2.5	6.77567	1.30684
3	7.54	1.376
3.5	4.55295	3.11632
4	2.62227	4.19503
4.5	1.71107	3.12768
5	2.27565	2.95669
5.5	2.03205	3.68099
6	2.68004	3.65291
6.5	2.19166	4.76735
7	1.7448	6.28678
7.5	2.30776	5.86422
8	2.14215	5.74847
8.5	1.69905	5.23996
9	1.54102	3.55894
9.5	1.99106	3.63319
10	1.96347	4.24074
10.5	1.739	5.28883
11	2.27217	5.02869
11.5	2.18463	4.73659
12	1.60224	5.78088
12.5	1.61929	7.10669
13	1.8933	8.03306
13.5	1.62617	6.72828
14	1.59344	6.64476
14.5	1.7635	6.56097
15	1.59043	6.20711
