# Supplementary material for: Large-scale identification of plasma membrane repair proteins revealed spatiotemporal cellular responses to plasma membrane damage
Source: eLife. 2026 Mar 10;14:RP108585. doi: 10.7554/eLife.108585 (PMC12975127; doi:10.7554/eLife.108585)
Supplement: Figure 4—source data 1. [file elife-108585-fig4-data1.zip › Figure_4–Source Data/Figure_4B–Source Data/Exo70-mNG_rvs167d_005_normalized.xlsx]

## Sheet: GFP
	normalized_budtip	normalized_damage_site
-0.0666667	17.3083	0.644152
0	19.3171	0.537454
0.5	15.8676	0.567763
1	15.8383	0.593383
1.5	15.2563	0.745036
2	16.1524	0.644172
2.5	14.16	0.489614
3	15.1946	0.622119
3.5	13.6264	0.52129
4	11.82	0.461706
4.5	11.0274	0.527234
5	10.6859	0.827922
5.5	10.2153	0.754109
6	10.0565	1.04367
6.5	10.3637	0.756043
7	11.4659	0.403969
7.5	9.61644	0.642023
8	8.68824	1.49824
8.5	9.73538	2.0626
9	6.82116	4.26806
9.5	4.06998	5.66142
10	6.19775	5.2038
10.5	6.30829	5.0568
11	6.239	5.38168
11.5	4.76262	5.49653
12	5.16096	5.99526
12.5	3.54682	7.2623
13	3.30924	8.48932
13.5	1.90833	8.46725
14	1.66981	7.669
14.5	1.70881	4.13456
15	1.67957	2.15533
