# Supplementary material for: Large-scale identification of plasma membrane repair proteins revealed spatiotemporal cellular responses to plasma membrane damage
Source: eLife. 2026 Mar 10;14:RP108585. doi: 10.7554/eLife.108585 (PMC12975127; doi:10.7554/eLife.108585)
Supplement: Figure 4—source data 1. [file elife-108585-fig4-data1.zip › Figure_4–Source Data/Figure_4B–Source Data/Exo70-mNG_rvs167d_006_normalized.xlsx]

## Sheet: GFP
	normalized_budtip	normalized_damage_site
-0.0666667	6.36444	0.583735
0	7.954	0.518784
0.5	3.22408	0.661994
1	4.45632	0.697422
1.5	2.85477	0.46193
2	5.45773	0.711195
2.5	5.91711	0.6052
3	3.71645	0.863497
3.5	6.25131	0.73206
4	3.77082	0.729055
4.5	4.53774	0.672764
5	6.85549	0.683546
5.5	4.80546	0.696234
6	4.08713	0.713921
6.5	3.25286	0.66181
7	3.29272	0.779841
7.5	3.91743	0.881686
8	4.0203	0.742999
8.5	6.69687	0.61378
9	4.67827	0.612176
9.5	3.72515	0.606309
10	3.51034	0.693662
10.5	4.69987	0.685618
11	3.86891	0.725174
11.5	3.24219	0.841481
12	1.73368	0.732933
12.5	2.24281	0.680231
13	2.55458	0.692135
13.5	4.21444	0.690043
14	1.49477	0.522183
14.5	1.86547	0.553595
15	1.52921	0.743022
