# Supplementary material for: Large-scale identification of plasma membrane repair proteins revealed spatiotemporal cellular responses to plasma membrane damage
Source: eLife. 2026 Mar 10;14:RP108585. doi: 10.7554/eLife.108585 (PMC12975127; doi:10.7554/eLife.108585)
Supplement: Figure 4—source data 1. [file elife-108585-fig4-data1.zip › Figure_4–Source Data/Figure_4B–Source Data/Exo70-mNG_rvs167d_007_normalized.xlsx]

## Sheet: GFP
	normalized_budtip	normalized_damage_site
-0.0666667	9.88239	0.680447
0	14.6	0.520616
0.5	12.3915	0.515967
1	8.6853	0.562661
1.5	10.6714	0.665874
2	8.19864	1.01735
2.5	7.1234	0.924407
3	7.71481	1.07314
3.5	8.9442	1.83124
4	6.70587	3.70015
4.5	8.14466	2.4467
5	5.5176	3.98594
5.5	2.48077	5.33993
6	3.30508	5.35024
6.5	2.99387	5.93057
7	0.807188	4.89306
7.5	0.673301	6.14743
8	0.862635	8.88963
8.5	0.611332	9.01726
9	0.563028	8.64609
9.5	0.648406	7.28341
10	0.570787	5.04375
10.5	0.773126	7.9761
11	0.54511	10.4918
11.5	0.618496	10.8457
12	0.806706	9.98808
12.5	0.676537	10.8191
13	0.675033	13.3154
13.5	0.823478	10.9585
14	0.608488	8.89524
14.5	1.02346	7.00347
15	0.602345	9.59666
