# Supplementary material for: Large-scale identification of plasma membrane repair proteins revealed spatiotemporal cellular responses to plasma membrane damage
Source: eLife. 2026 Mar 10;14:RP108585. doi: 10.7554/eLife.108585 (PMC12975127; doi:10.7554/eLife.108585)
Supplement: Figure 4—source data 1. [file elife-108585-fig4-data1.zip › Figure_4–Source Data/Figure_4B–Source Data/Exo70-mNG_rvs167d_009_normalized.xlsx]

## Sheet: GFP
	normalized_budtip	normalized_damage_site
-0.0666667	2.83812	0.332053
0	3.96119	0.238508
0.5	5.61368	0.397143
1	3.29636	0.247054
1.5	3.25526	0.336664
2	2.07736	0.416328
2.5	3.445	0.342264
3	2.74774	0.418843
3.5	3.62629	0.392922
4	4.09505	0.492953
4.5	5.09774	0.458611
5	3.7213	0.433742
5.5	2.85422	2.02689
6	2.7022	4.17559
6.5	2.89616	2.94921
7	1.41498	6.18003
7.5	2.64667	6.38488
8	2.54126	6.34296
8.5	1.34187	5.35643
9	1.23568	4.82097
9.5	1.07881	5.10386
10	1.00209	5.2343
10.5	0.902119	5.83653
11	0.976272	6.35794
11.5	0.609183	6.57805
12	0.759945	5.26166
12.5	0.974991	5.59481
13	0.857445	5.30246
13.5	1.05563	5.92442
14	0.837367	4.34854
14.5	0.700048	6.77417
15	0.799408	5.31961
