# Supplementary material for: Large-scale identification of plasma membrane repair proteins revealed spatiotemporal cellular responses to plasma membrane damage
Source: eLife. 2026 Mar 10;14:RP108585. doi: 10.7554/eLife.108585 (PMC12975127; doi:10.7554/eLife.108585)
Supplement: Figure 4—source data 1. [file elife-108585-fig4-data1.zip › Figure_4–Source Data/Figure_4B–Source Data/Exo70-mNG_rvs167d_010_normalized.xlsx]

## Sheet: GFP
	normalized_budtip	normalized_damage_site
-0.0666667	7.9499	0.411786
0	10.9995	0.390808
0.5	6.2761	0.592365
1	8.56079	0.572066
1.5	6.02922	0.789798
2	8.12324	1.26952
2.5	5.54409	2.2727
3	7.79105	2.55998
3.5	7.61261	3.27324
4	9.25868	4.23326
4.5	6.09225	2.89094
5	5.07022	3.62699
5.5	2.64176	3.93005
6	2.12702	3.55208
6.5	2.54609	5.46811
7	2.5722	5.37868
7.5	2.52906	6.99739
8	2.51039	7.20435
8.5	1.22761	5.09599
9	1.08184	5.23467
9.5	1.00255	5.18886
10	1.54041	4.97843
10.5	1.86989	5.13657
11	1.07028	6.82605
11.5	2.15591	5.81248
12	1.52343	5.86252
12.5	0.769427	7.44042
13	1.00271	7.02177
13.5	0.6714	7.94443
14	0.808689	6.27355
14.5	0.875634	6.57663
15	0.602709	7.17445
