# Supplementary material for: Large-scale identification of plasma membrane repair proteins revealed spatiotemporal cellular responses to plasma membrane damage
Source: eLife. 2026 Mar 10;14:RP108585. doi: 10.7554/eLife.108585 (PMC12975127; doi:10.7554/eLife.108585)
Supplement: Figure 4—source data 1. [file elife-108585-fig4-data1.zip › Figure_4–Source Data/Figure_4B–Source Data/Exo70-mNG_rvs167d_011_normalized.xlsx]

## Sheet: GFP
	normalized_budtip	normalized_damage_site
-0.0666667	5.12756	0.492359
0	8.60838	0.34398
0.5	8.14417	0.488227
1	5.8431	0.377731
1.5	4.39897	0.517864
2	6.10648	0.706349
2.5	4.57154	0.850267
3	5.6662	1.63454
3.5	5.94802	2.00548
4	4.28222	3.02308
4.5	3.06013	4.53509
5	2.6866	7.92523
5.5	3.43311	4.64525
6	3.18595	10.7069
6.5	1.79042	10.5881
7	1.40827	10.3824
7.5	1.12622	11.6608
8	0.716128	10.8419
8.5	0.626186	8.31272
9	0.587829	10.192
9.5	0.522352	12.1155
10	0.317279	12.6045
10.5	0.578963	10.4893
11	1.14527	10.8854
11.5	1.35816	9.8174
12	1.27933	11.3228
12.5	1.5564	10.8414
13	1.18105	12.154
13.5	0.755399	12.2274
14	0.651145	12.9886
14.5	0.618129	13.2841
15	0.766157	13.425
