# Supplementary material for: Large-scale identification of plasma membrane repair proteins revealed spatiotemporal cellular responses to plasma membrane damage
Source: eLife. 2026 Mar 10;14:RP108585. doi: 10.7554/eLife.108585 (PMC12975127; doi:10.7554/eLife.108585)
Supplement: Figure 4—source data 1. [file elife-108585-fig4-data1.zip › Figure_4–Source Data/Figure_4B–Source Data/Exo70-mNG_rvs167d_012_normalized.xlsx]

## Sheet: GFP
	normalized_budtip	normalized_damage_site
-0.0666667	8.12665	0.381951
0	9.18109	0.25696
0.5	6.25261	0.386972
1	4.98266	0.639917
1.5	6.06819	0.341091
2	7.06881	0.632625
2.5	5.43775	0.529147
3	8.17896	0.68875
3.5	4.70113	1.12368
4	8.77959	1.61011
4.5	5.76122	1.93356
5	6.96885	2.68228
5.5	2.98069	3.92137
6	2.10993	4.22001
6.5	1.83866	5.88258
7	1.41947	4.91496
7.5	1.41056	7.80975
8	1.32575	9.8662
8.5	0.958405	10.4086
9	1.32314	9.51594
9.5	0.857906	8.84374
10	0.689377	10.537
10.5	0.62062	10.1394
11	0.977575	9.11467
11.5	1.02483	10.0736
12	0.669483	11.4903
12.5	0.524568	10.1297
13	0.828373	8.90736
13.5	0.580663	8.98624
14	0.508774	9.1419
14.5	0.66864	10.0218
15	0.835264	9.57753
