# Supplementary material for: Large-scale identification of plasma membrane repair proteins revealed spatiotemporal cellular responses to plasma membrane damage
Source: eLife. 2026 Mar 10;14:RP108585. doi: 10.7554/eLife.108585 (PMC12975127; doi:10.7554/eLife.108585)
Supplement: Figure 4—source data 1. [file elife-108585-fig4-data1.zip › Figure_4–Source Data/Figure_4B–Source Data/Exo70-mNG_sla1d_001_normalized.xlsx]

## Sheet: GFP
	normalized_budtip	normalized_damage_site
-0.0666667	7.4373	0.573524
0	11.3406	0.453609
0.5	10.1595	0.424701
1	7.12108	0.518617
1.5	12.1666	0.582162
2	8.80563	0.406953
2.5	8.52736	0.500289
3	6.96754	0.321932
3.5	5.68479	0.398656
4	7.02192	0.652066
4.5	4.61303	0.66019
5	4.33739	0.430814
5.5	4.62738	0.502362
6	5.85698	0.864455
6.5	4.85746	0.738445
7	3.13256	0.897187
7.5	3.2003	0.745168
8	3.32516	0.586481
8.5	2.05752	0.552954
9	1.89723	0.539007
9.5	2.47905	0.497544
10	3.19341	0.580598
10.5	2.46523	0.746219
11	2.3814	0.81729
11.5	2.82608	0.563928
12	2.71617	1.12972
12.5	2.1595	1.97686
13	1.33924	1.18063
13.5	1.87373	1.31218
14	1.85467	1.40815
14.5	2.76323	2.06449
15	2.14578	1.94067
