# Supplementary material for: Large-scale identification of plasma membrane repair proteins revealed spatiotemporal cellular responses to plasma membrane damage
Source: eLife. 2026 Mar 10;14:RP108585. doi: 10.7554/eLife.108585 (PMC12975127; doi:10.7554/eLife.108585)
Supplement: Figure 4—source data 1. [file elife-108585-fig4-data1.zip › Figure_4–Source Data/Figure_4B–Source Data/Exo70-mNG_sla1d_002_normalized.xlsx]

## Sheet: GFP
	normalized_budtip	normalized_damage_site
-0.0666667	10.6573	0.414271
0	14.9103	0.307005
0.5	11.2391	0.68254
1	11.7588	0.457205
1.5	11.453	0.49621
2	9.92776	0.346732
2.5	12.0907	0.352574
3	11.2603	0.288119
3.5	12.0588	0.222415
4	12.7228	0.412688
4.5	11.5752	0.557018
5	10.4696	0.384208
5.5	11.2317	0.295976
6	10.7949	0.418382
6.5	11.1835	0.388274
7	10.2273	0.394295
7.5	10.4448	0.390915
8	9.33237	0.425581
8.5	7.36697	0.649105
9	6.52459	0.597628
9.5	6.52134	0.589728
10	7.00826	0.575558
10.5	8.28672	0.60571
11	5.8958	0.604875
11.5	5.17548	0.547026
12	6.38508	0.601736
12.5	6.58035	0.884706
13	5.59095	0.815927
13.5	5.34776	0.835104
14	3.72785	0.814342
14.5	4.37696	0.783955
15	5.22764	0.804594
