# Supplementary material for: Large-scale identification of plasma membrane repair proteins revealed spatiotemporal cellular responses to plasma membrane damage
Source: eLife. 2026 Mar 10;14:RP108585. doi: 10.7554/eLife.108585 (PMC12975127; doi:10.7554/eLife.108585)
Supplement: Figure 4—source data 1. [file elife-108585-fig4-data1.zip › Figure_4–Source Data/Figure_4B–Source Data/Exo70-mNG_sla1d_003_normalized.xlsx]

## Sheet: GFP
	normalized_budtip	normalized_damage_site
-0.0666667	5.83138	0.437359
0	4.84165	0.454476
0.5	8.42537	0.470789
1	8.49583	0.486698
1.5	6.01887	0.473226
2	6.24428	0.515518
2.5	8.46579	0.535205
3	5.7233	0.505178
3.5	3.29411	0.575614
4	4.4538	0.586878
4.5	4.96472	0.676954
5	5.52502	0.594966
5.5	6.12453	0.497982
6	3.62988	0.620555
6.5	5.92072	0.552385
7	8.04831	0.661467
7.5	5.65526	0.611304
8	5.11547	0.568418
8.5	5.26994	0.682017
9	5.57796	0.610809
9.5	3.78383	0.506745
10	2.61999	0.540807
10.5	3.95881	0.52695
11	3.56074	0.611045
11.5	5.81902	0.67704
12	3.61947	0.610454
12.5	4.96274	0.647057
13	5.22388	0.674673
13.5	3.38111	0.421782
14	3.99906	0.508818
14.5	4.00555	0.56673
15	5.36491	0.487733
