# Supplementary material for: Large-scale identification of plasma membrane repair proteins revealed spatiotemporal cellular responses to plasma membrane damage
Source: eLife. 2026 Mar 10;14:RP108585. doi: 10.7554/eLife.108585 (PMC12975127; doi:10.7554/eLife.108585)
Supplement: Figure 4—source data 1. [file elife-108585-fig4-data1.zip › Figure_4–Source Data/Figure_4B–Source Data/Exo70-mNG_sla1d_004_normalized.xlsx]

## Sheet: GFP
	normalized_budtip	normalized_damage_site
-0.0666667	4.86505	0.789974
0	6.7973	0.683709
0.5	12.7391	0.623502
1	8.21256	0.479981
1.5	12.1027	0.39879
2	10.4273	0.578648
2.5	9.96218	0.589863
3	11.2067	0.504285
3.5	8.34958	0.43523
4	6.69108	0.513112
4.5	6.06037	0.564759
5	7.64374	0.482267
5.5	11.0649	0.646575
6	13.3204	0.511679
6.5	9.9461	0.580609
7	6.7309	0.514112
7.5	6.6054	0.598503
8	5.21422	0.515285
8.5	5.03429	0.761497
9	6.29103	0.72251
9.5	5.12869	0.730497
10	3.37996	0.886328
10.5	2.88961	1.09856
11	3.6867	0.770796
11.5	2.76537	0.920885
12	2.86431	0.943201
12.5	3.10473	0.79188
13	3.01161	0.716959
13.5	2.16878	0.79207
14	3.42837	0.97754
14.5	2.5743	1.09614
15	1.7406	1.23922
