# Supplementary material for: Large-scale identification of plasma membrane repair proteins revealed spatiotemporal cellular responses to plasma membrane damage
Source: eLife. 2026 Mar 10;14:RP108585. doi: 10.7554/eLife.108585 (PMC12975127; doi:10.7554/eLife.108585)
Supplement: Figure 4—source data 1. [file elife-108585-fig4-data1.zip › Figure_4–Source Data/Figure_4B–Source Data/Exo70-mNG_sla1d_005_normalized.xlsx]

## Sheet: GFP
	normalized_budtip	normalized_damage_site
-0.0666667	6.20408	0.571484
0	7.18307	0.495524
0.5	7.05841	0.627167
1	8.59055	0.740566
1.5	8.10628	0.54957
2	3.94376	0.534177
2.5	5.42588	0.667569
3	2.9388	0.818492
3.5	4.07119	0.792439
4	4.49176	0.753297
4.5	3.69959	0.870483
5	4.96767	0.879844
5.5	5.47832	2.42697
6	6.64392	2.7508
6.5	5.54606	3.90747
7	4.35125	4.07067
7.5	5.04379	3.04908
8	3.99816	4.13222
8.5	4.22397	5.73896
9	3.31946	6.81516
9.5	2.61052	7.48469
10	3.24592	7.58178
10.5	2.55708	7.48041
11	2.52937	8.02335
11.5	1.59669	9.38961
12	1.62507	10.8362
12.5	1.23018	8.48188
13	1.92388	6.16822
13.5	1.80265	6.67067
14	2.73583	6.84677
14.5	1.79175	5.36764
15	2.13434	4.12546
