# Supplementary material for: Large-scale identification of plasma membrane repair proteins revealed spatiotemporal cellular responses to plasma membrane damage
Source: eLife. 2026 Mar 10;14:RP108585. doi: 10.7554/eLife.108585 (PMC12975127; doi:10.7554/eLife.108585)
Supplement: Figure 4—source data 1. [file elife-108585-fig4-data1.zip › Figure_4–Source Data/Figure_4B–Source Data/Exo70-mNG_sla1d_006_normalized.xlsx]

## Sheet: GFP
	normalized_budtip	normalized_damage_site
-0.0666667	6.96539	0.533387
0	10.5566	0.454489
0.5	7.73671	0.409638
1	7.14237	0.374435
1.5	4.06814	0.449684
2	4.65683	0.417306
2.5	6.89216	0.42322
3	3.07937	0.389038
3.5	2.53376	0.427226
4	4.28032	0.338078
4.5	3.98187	0.587816
5	2.59924	0.534302
5.5	6.66777	0.454292
6	5.13988	0.55062
6.5	3.78727	0.440127
7	4.62053	0.554879
7.5	2.85775	0.521345
8	3.54419	0.454692
8.5	3.61227	0.446748
9	3.90365	0.566301
9.5	4.55808	0.646301
10	3.23129	0.590853
10.5	5.26414	0.647454
11	4.27261	0.63902
11.5	3.57858	0.58869
12	7.16262	0.737008
12.5	3.72528	0.573295
13	3.77707	0.76877
13.5	3.18725	0.981176
14	3.23551	0.8596
14.5	3.50894	0.653866
15	2.35703	0.570451
