# Supplementary material for: Large-scale identification of plasma membrane repair proteins revealed spatiotemporal cellular responses to plasma membrane damage
Source: eLife. 2026 Mar 10;14:RP108585. doi: 10.7554/eLife.108585 (PMC12975127; doi:10.7554/eLife.108585)
Supplement: Figure 4—source data 1. [file elife-108585-fig4-data1.zip › Figure_4–Source Data/Figure_4B–Source Data/Exo70-mNG_sla1d_007_normalized.xlsx]

## Sheet: GFP
	normalized_budtip	normalized_damage_site
-0.0666667	8.69752	0.576955
0	9.78803	0.416512
0.5	9.29251	0.621491
1	9.89103	0.689323
1.5	10.2854	0.83165
2	12.3079	0.644864
2.5	8.10264	0.828447
3	7.30883	0.659333
3.5	7.19499	0.907383
4	6.55137	2.23482
4.5	8.91807	4.5332
5	8.56653	4.66896
5.5	8.7556	4.98876
6	5.90221	4.19383
6.5	5.83307	5.09033
7	6.91825	4.90927
7.5	4.79337	7.42735
8	6.2778	7.78891
8.5	5.71584	7.07703
9	6.02146	5.23623
9.5	6.76101	4.20473
10	6.6901	2.34446
10.5	4.39223	1.57775
11	6.00751	1.9719
11.5	4.38024	2.6825
12	3.517	1.18595
12.5	3.70719	1.31443
13	4.69478	1.49719
13.5	5.30331	2.21747
14	3.72431	1.42742
14.5	2.72035	1.78838
15	3.15324	1.79453
