# Supplementary material for: Large-scale identification of plasma membrane repair proteins revealed spatiotemporal cellular responses to plasma membrane damage
Source: eLife. 2026 Mar 10;14:RP108585. doi: 10.7554/eLife.108585 (PMC12975127; doi:10.7554/eLife.108585)
Supplement: Figure 4—source data 1. [file elife-108585-fig4-data1.zip › Figure_4–Source Data/Figure_4B–Source Data/Exo70-mNG_sla1d_008_normalized.xlsx]

## Sheet: GFP
	normalized_budtip	normalized_damage_site
-0.0666667	11.5096	0.827643
0	14.773	0.492195
0.5	14.1136	0.602657
1	15.4414	0.54162
1.5	14.0354	0.509008
2	13.3512	0.476455
2.5	12.395	0.636347
3	13.5647	0.606596
3.5	10.7693	0.541295
4	14.0449	0.533755
4.5	13.04	0.551416
5	14.7292	1.50171
5.5	13.0019	1.24053
6	9.90029	1.24723
6.5	10.8034	2.02233
7	10.978	1.04862
7.5	11.825	1.49243
8	10.2664	1.90627
8.5	9.4967	2.47816
9	11.0256	1.91854
9.5	9.40127	1.99321
10	7.63395	2.79273
10.5	7.44804	1.52996
11	8.37009	1.32735
11.5	6.84612	2.14691
12	6.25556	1.02889
12.5	7.95949	0.89044
13	7.03711	0.514962
13.5	6.29215	1.07964
14	7.48348	0.859558
14.5	6.06363	0.778884
15	5.28448	0.718369
