# Supplementary material for: Large-scale identification of plasma membrane repair proteins revealed spatiotemporal cellular responses to plasma membrane damage
Source: eLife. 2026 Mar 10;14:RP108585. doi: 10.7554/eLife.108585 (PMC12975127; doi:10.7554/eLife.108585)
Supplement: Figure 4—source data 1. [file elife-108585-fig4-data1.zip › Figure_4–Source Data/Figure_4B–Source Data/Exo70-mNG_sla1d_009_normalized.xlsx]

## Sheet: GFP
	normalized_budtip	normalized_damage_site
-0.0666667	2.93314	0.448967
0	3.38816	0.269415
0.5	4.71103	0.501663
1	3.80277	0.512785
1.5	4.28291	0.537204
2	5.9528	0.44008
2.5	6.29908	0.612711
3	5.6052	0.547407
3.5	6.42253	0.542226
4	8.98975	0.474593
4.5	5.3282	0.543434
5	3.99667	0.409291
5.5	3.95176	0.614014
6	2.77582	1.0496
6.5	6.14607	0.716349
7	5.30861	1.0478
7.5	5.542	2.33976
8	3.22208	2.96213
8.5	2.61954	1.83186
9	4.59564	1.94328
9.5	2.03184	3.52898
10	2.45634	2.58321
10.5	1.48995	1.79505
11	2.07744	0.827911
11.5	2.1926	1.17019
12	2.18196	1.58373
12.5	1.23837	1.70644
13	1.82974	1.76195
13.5	2.3557	0.764626
14	1.23515	0.854471
14.5	0.966427	0.924358
15	1.07646	1.88912
