# Supplementary material for: Large-scale identification of plasma membrane repair proteins revealed spatiotemporal cellular responses to plasma membrane damage
Source: eLife. 2026 Mar 10;14:RP108585. doi: 10.7554/eLife.108585 (PMC12975127; doi:10.7554/eLife.108585)
Supplement: Figure 4—source data 1. [file elife-108585-fig4-data1.zip › Figure_4–Source Data/Figure_4B–Source Data/Exo70-mNG_sla1d_010_normalized.xlsx]

## Sheet: GFP
	normalized_budtip	normalized_damage_site
-0.0666667	7.55606	0.681116
0	8.81466	0.624207
0.5	10.9343	0.797727
1	15.8094	0.697154
1.5	11.9689	0.896873
2	11.1051	0.787993
2.5	10.5969	0.658028
3	12.2665	0.522567
3.5	11.7448	0.420269
4	8.57259	1.2975
4.5	10.9683	2.64959
5	7.16464	3.79524
5.5	5.82044	2.97756
6	4.92273	6.16448
6.5	3.14298	8.84281
7	4.58129	6.69512
7.5	2.10027	6.45403
8	2.40965	6.68397
8.5	2.04704	7.51259
9	2.9077	9.09669
9.5	1.92761	9.00909
10	3.46382	7.95882
10.5	2.31116	7.22771
11	1.83695	6.27793
11.5	1.50449	4.12485
12	1.46725	1.79383
12.5	1.71165	1.64121
13	1.58178	1.48742
13.5	3.01937	1.83066
14	2.81313	1.37842
14.5	2.87202	1.3198
15	3.02758	1.17072
