# Supplementary material for: Large-scale identification of plasma membrane repair proteins revealed spatiotemporal cellular responses to plasma membrane damage
Source: eLife. 2026 Mar 10;14:RP108585. doi: 10.7554/eLife.108585 (PMC12975127; doi:10.7554/eLife.108585)
Supplement: Figure 4—source data 1. [file elife-108585-fig4-data1.zip › Figure_4–Source Data/Figure_4B–Source Data/Exo70-mNG_sla1d_011_normalized.xlsx]

## Sheet: GFP
	normalized_budtip	normalized_damage_site
-0.0666667	5.72242	0.254076
0	6.39523	0.180692
0.5	8.91167	0.3331
1	9.88834	0.312568
1.5	5.85708	0.343045
2	6.53847	0.286466
2.5	6.75113	0.395334
3	9.48546	0.67247
3.5	4.28863	0.394326
4	4.81463	0.386599
4.5	9.17117	0.475051
5	3.06095	0.531391
5.5	3.66572	0.584204
6	4.10619	0.451036
6.5	2.8693	0.346332
7	4.51012	0.416104
7.5	4.58795	0.531248
8	5.66535	0.302643
8.5	6.67151	0.35379
9	4.33845	0.495759
9.5	6.88934	0.505208
10	6.54732	0.66824
10.5	5.11557	0.645535
11	2.75818	0.574699
11.5	3.34558	0.834526
12	3.15745	0.632451
12.5	3.00318	0.54304
13	4.24364	0.623796
13.5	3.97354	0.596195
14	4.29218	0.584701
14.5	2.67383	0.898967
15	2.8498	0.785132
