# Supplementary material for: Large-scale identification of plasma membrane repair proteins revealed spatiotemporal cellular responses to plasma membrane damage
Source: eLife. 2026 Mar 10;14:RP108585. doi: 10.7554/eLife.108585 (PMC12975127; doi:10.7554/eLife.108585)
Supplement: Figure 4—source data 1. [file elife-108585-fig4-data1.zip › Figure_4–Source Data/Figure_4B–Source Data/Exo70-mNG_sla1d_012_normalized.xlsx]

## Sheet: GFP
	normalized_budtip	normalized_damage_site
-0.0666667	9.2065	0.504824
0	10.7551	0.344275
0.5	8.77115	0.476194
1	9.73734	0.408081
1.5	7.63946	0.50812
2	6.57921	0.408728
2.5	5.27035	0.371383
3	4.3953	1.00849
3.5	6.85312	0.483827
4	6.87144	0.842381
4.5	5.06138	0.645667
5	5.9136	0.461087
5.5	6.03978	0.845934
6	4.41367	1.11859
6.5	2.56081	1.4188
7	4.71889	2.99903
7.5	5.25485	2.8128
8	3.07672	2.54859
8.5	2.45242	3.66887
9	2.79851	1.87575
9.5	1.32367	2.87688
10	2.39354	2.83794
10.5	1.8449	2.3009
11	2.26264	1.83653
11.5	2.95842	1.82594
12	2.46123	1.21285
12.5	2.36659	1.316
13	2.24642	1.31244
13.5	1.18794	1.4353
14	1.37778	1.55138
14.5	1.4986	1.99908
15	2.26203	1.29982
