# Supplementary material for: Large-scale identification of plasma membrane repair proteins revealed spatiotemporal cellular responses to plasma membrane damage
Source: eLife. 2026 Mar 10;14:RP108585. doi: 10.7554/eLife.108585 (PMC12975127; doi:10.7554/eLife.108585)
Supplement: Figure 4—source data 1. [file elife-108585-fig4-data1.zip › Figure_4–Source Data/Figure_4B–Source Data/Exo70-mNG_vrp1d_001_normalized.xlsx]

## Sheet: GFP
	normalized_budtip	normalized_damage_site
-0.0666667	7.46836	0.464403
0	8.21377	0.327251
0.5	8.54514	0.404302
1	8.22414	0.406541
1.5	7.79872	0.423787
2	8.17181	0.345612
2.5	7.55209	0.355929
3	6.52451	0.472339
3.5	7.57127	0.367279
4	7.71771	0.395773
4.5	10.3719	0.295176
5	10.8126	0.299779
5.5	10.131	0.29206
6	8.87702	0.339264
6.5	9.04967	0.308356
7	9.29106	0.289582
7.5	9.46017	0.405159
8	11.647	0.394466
8.5	10.1433	0.341098
9	10.0107	0.445516
9.5	8.82282	0.435415
10	8.72449	0.383749
10.5	9.50066	0.495354
11	9.95341	0.385153
11.5	10.7017	0.427492
12	11.0214	0.272848
12.5	9.28461	0.482749
13	6.89636	0.421592
13.5	7.28446	0.371211
14	5.44551	0.412355
14.5	5.77028	0.429946
15	6.60339	0.52206
