# Supplementary material for: Large-scale identification of plasma membrane repair proteins revealed spatiotemporal cellular responses to plasma membrane damage
Source: eLife. 2026 Mar 10;14:RP108585. doi: 10.7554/eLife.108585 (PMC12975127; doi:10.7554/eLife.108585)
Supplement: Figure 4—source data 1. [file elife-108585-fig4-data1.zip › Figure_4–Source Data/Figure_4B–Source Data/Exo70-mNG_vrp1d_002_normalized.xlsx]

## Sheet: GFP
	normalized_budtip	normalized_damage_site
-0.0666667	6.91716	0.52727
0	10.5091	0.315101
0.5	7.70682	0.500491
1	5.99405	0.473996
1.5	4.77648	0.4453
2	4.96296	0.356914
2.5	4.27681	0.582203
3	3.34932	0.394337
3.5	3.50388	0.448382
4	3.61469	0.454511
4.5	4.60642	0.467234
5	6.43695	0.403541
5.5	5.51054	0.498224
6	5.04119	0.520331
6.5	5.68031	0.579861
7	3.19891	0.51313
7.5	2.7736	0.691452
8	4.46766	2.43077
8.5	2.45457	1.84537
9	1.78958	3.11096
9.5	1.36505	3.18149
10	1.8876	2.52035
10.5	1.36323	2.55038
11	1.5888	3.33383
11.5	1.34093	2.86004
12	1.62433	3.99796
12.5	1.74346	3.27946
13	1.55	2.95484
13.5	3.31627	2.6422
14	3.3977	2.60708
14.5	2.18455	1.60164
15	1.74942	1.27252
