# Supplementary material for: Large-scale identification of plasma membrane repair proteins revealed spatiotemporal cellular responses to plasma membrane damage
Source: eLife. 2026 Mar 10;14:RP108585. doi: 10.7554/eLife.108585 (PMC12975127; doi:10.7554/eLife.108585)
Supplement: Figure 4—source data 1. [file elife-108585-fig4-data1.zip › Figure_4–Source Data/Figure_4B–Source Data/Exo70-mNG_vrp1d_003_normalized.xlsx]

## Sheet: GFP
	normalized_budtip	normalized_damage_site
-0.0666667	9.26927	0.576929
0	10.9893	0.362865
0.5	12.5031	0.554097
1	10.8406	0.605359
1.5	11.0922	0.534899
2	11.3732	0.568161
2.5	13.2528	0.657522
3	10.6844	0.540118
3.5	10.7231	0.446404
4	10.8126	0.696791
4.5	8.86168	0.577268
5	11.037	0.57584
5.5	10.4976	0.571638
6	8.76921	0.643991
6.5	10.1465	0.515403
7	10.0946	0.506571
7.5	12.879	0.653019
8	13.2517	0.481677
8.5	11.6396	0.595568
9	11.7218	0.361703
9.5	9.62006	0.565119
10	11.7349	0.473165
10.5	10.0868	0.471789
11	9.50134	0.51576
11.5	5.08047	0.661356
12	5.28257	0.574717
12.5	6.93477	0.458843
13	10.1293	0.641814
13.5	9.23395	0.484577
14	10.1068	0.583091
14.5	10.2301	0.55026
15	6.01951	0.620771
