# Supplementary material for: Large-scale identification of plasma membrane repair proteins revealed spatiotemporal cellular responses to plasma membrane damage
Source: eLife. 2026 Mar 10;14:RP108585. doi: 10.7554/eLife.108585 (PMC12975127; doi:10.7554/eLife.108585)
Supplement: Figure 4—source data 1. [file elife-108585-fig4-data1.zip › Figure_4–Source Data/Figure_4B–Source Data/Exo70-mNG_vrp1d_004_normalized.xlsx]

## Sheet: GFP
	normalized_budtip	normalized_damage_site
-0.0666667	9.8118	0.639483
0	11.1026	0.548524
0.5	8.78261	0.496539
1	9.97116	0.747356
1.5	5.69823	0.714799
2	6.21812	0.498712
2.5	7.1492	0.69743
3	5.21673	1.2076
3.5	2.92172	2.60313
4	2.52748	3.9273
4.5	1.15793	7.12838
5	1.2649	9.27609
5.5	1.01384	11.8618
6	0.638093	12.1818
6.5	0.622482	9.55969
7	0.813968	7.62095
7.5	0.914909	9.64408
8	0.873298	9.97516
8.5	1.64538	7.776
9	1.56917	6.47347
9.5	1.42514	4.82234
10	1.60402	4.47763
10.5	1.80823	4.11677
11	2.0081	2.11116
11.5	2.6085	1.59943
12	2.08154	2.95971
12.5	1.4485	2.60073
13	1.59194	2.14141
13.5	1.67938	1.74566
14	1.80289	1.20992
14.5	1.63496	1.29452
15	1.83991	1.21284
