# Supplementary material for: Large-scale identification of plasma membrane repair proteins revealed spatiotemporal cellular responses to plasma membrane damage
Source: eLife. 2026 Mar 10;14:RP108585. doi: 10.7554/eLife.108585 (PMC12975127; doi:10.7554/eLife.108585)
Supplement: Figure 4—source data 1. [file elife-108585-fig4-data1.zip › Figure_4–Source Data/Figure_4B–Source Data/Exo70-mNG_vrp1d_005_normalized.xlsx]

## Sheet: GFP
	normalized_budtip	normalized_damage_site
-0.0666667	13.2438	0.732817
0	14.701	0.564587
0.5	16.2531	0.529795
1	13.4195	0.48962
1.5	13.755	0.513126
2	12.2998	0.381973
2.5	13.5718	0.504997
3	15.5231	0.45194
3.5	14.9394	0.633482
4	13.2416	0.526852
4.5	14.8324	0.499889
5	18.4031	0.465669
5.5	15.063	0.456363
6	11.8137	0.585637
6.5	10.6548	0.504398
7	9.9891	0.392351
7.5	12.6539	0.576708
8	9.99846	0.488595
8.5	9.60738	0.409444
9	10.9439	0.512408
9.5	10.6586	0.628588
10	9.99348	0.592126
10.5	11.8354	0.435278
11	13.1453	0.486022
11.5	10.87	0.457322
12	13.4942	0.579294
12.5	10.6433	0.542339
13	9.31795	0.352568
13.5	10.5832	0.494728
14	8.96245	0.49865
14.5	7.92357	0.433188
15	12.644	0.509919
