# Supplementary material for: Large-scale identification of plasma membrane repair proteins revealed spatiotemporal cellular responses to plasma membrane damage
Source: eLife. 2026 Mar 10;14:RP108585. doi: 10.7554/eLife.108585 (PMC12975127; doi:10.7554/eLife.108585)
Supplement: Figure 4—source data 1. [file elife-108585-fig4-data1.zip › Figure_4–Source Data/Figure_4B–Source Data/Exo70-mNG_vrp1d_006_normalized.xlsx]

## Sheet: GFP
	normalized_budtip	normalized_damage_site
-0.0666667	7.93438	0.42908
0	9.39455	0.283004
0.5	7.13442	0.463164
1	9.56257	0.310601
1.5	8.54359	0.408001
2	9.39366	0.430163
2.5	11.2204	0.394671
3	10.232	0.360131
3.5	8.31369	0.35059
4	9.24485	0.343332
4.5	8.50385	0.402889
5	9.63937	0.219463
5.5	9.01019	0.350439
6	5.64705	0.283206
6.5	7.58677	0.291169
7	9.42777	0.303238
7.5	6.92106	0.266288
8	8.62722	0.224843
8.5	7.27384	0.408421
9	7.71086	0.377655
9.5	5.90671	0.47541
10	9.54545	0.412236
10.5	5.13835	0.519111
11	5.74618	0.44939
11.5	5.23481	0.492487
12	6.19687	0.486559
12.5	5.66504	0.504952
13	6.77323	0.473809
13.5	4.95288	0.471742
14	5.95573	0.48604
14.5	7.59703	0.456418
15	8.24955	0.522542
