# Supplementary material for: Large-scale identification of plasma membrane repair proteins revealed spatiotemporal cellular responses to plasma membrane damage
Source: eLife. 2026 Mar 10;14:RP108585. doi: 10.7554/eLife.108585 (PMC12975127; doi:10.7554/eLife.108585)
Supplement: Figure 4—source data 1. [file elife-108585-fig4-data1.zip › Figure_4–Source Data/Figure_4B–Source Data/Exo70-mNG_vrp1d_007_normalized.xlsx]

## Sheet: GFP
	normalized_budtip	normalized_damage_site
-0.0666667	9.71083	0.627728
0	13.9459	0.385062
0.5	9.3728	0.528265
1	13.3525	0.54501
1.5	11.0171	0.580759
2	14.5637	0.535565
2.5	12.64	0.549047
3	7.62614	0.286133
3.5	6.08244	0.471584
4	7.18116	0.597491
4.5	7.91377	0.832832
5	9.6323	1.0006
5.5	6.72693	1.03231
6	7.03252	1.88699
6.5	9.54186	1.76725
7	10.9935	2.68925
7.5	8.42016	2.01883
8	6.63877	2.46182
8.5	5.504	2.52298
9	5.29043	2.43797
9.5	6.84079	2.18436
10	6.47321	1.98877
10.5	5.47162	1.53432
11	3.22319	1.76591
11.5	4.01454	1.04025
12	2.40965	1.07826
12.5	2.92161	0.951254
13	2.45	0.832781
13.5	2.86676	0.748397
14	2.58618	0.717207
14.5	3.53832	0.791708
15	3.84462	0.749387
