# Supplementary material for: Large-scale identification of plasma membrane repair proteins revealed spatiotemporal cellular responses to plasma membrane damage
Source: eLife. 2026 Mar 10;14:RP108585. doi: 10.7554/eLife.108585 (PMC12975127; doi:10.7554/eLife.108585)
Supplement: Figure 4—source data 1. [file elife-108585-fig4-data1.zip › Figure_4–Source Data/Figure_4B–Source Data/Exo70-mNG_vrp1d_008_normalized.xlsx]

## Sheet: GFP
	normalized_budtip	normalized_damage_site
-0.0666667	8.22181	0.499403
0	8.96857	0.444067
0.5	9.30793	0.604267
1	9.9715	0.591256
1.5	10.112	0.697972
2	9.67747	0.665876
2.5	7.54795	0.524231
3	6.73128	0.677195
3.5	8.15884	1.02241
4	9.01256	0.604745
4.5	11.3762	1.98364
5	7.15239	3.37958
5.5	7.07623	1.40863
6	6.32685	1.76036
6.5	7.68621	2.68246
7	5.65494	1.07489
7.5	5.15964	2.79332
8	5.72651	3.74829
8.5	2.81566	3.80639
9	2.96686	5.03443
9.5	4.05868	3.65739
10	3.12629	2.46954
10.5	4.46928	2.97352
11	3.53447	3.86008
11.5	2.85571	4.59797
12	4.89781	6.35481
12.5	4.54164	8.0814
13	2.10206	5.60483
13.5	2.27105	6.27714
14	2.02772	7.09893
14.5	1.97746	7.73225
15	1.53942	8.14683
