# Supplementary material for: Large-scale identification of plasma membrane repair proteins revealed spatiotemporal cellular responses to plasma membrane damage
Source: eLife. 2026 Mar 10;14:RP108585. doi: 10.7554/eLife.108585 (PMC12975127; doi:10.7554/eLife.108585)
Supplement: Figure 4—source data 1. [file elife-108585-fig4-data1.zip › Figure_4–Source Data/Figure_4B–Source Data/Exo70-mNG_vrp1d_009_normalized.xlsx]

## Sheet: GFP
	normalized_budtip	normalized_damage_site
-0.0666667	7.93096	0.641674
0	10.3763	0.400289
0.5	8.66897	0.399779
1	9.13418	0.485762
1.5	6.92073	0.489687
2	8.79139	0.497329
2.5	7.8724	0.671895
3	8.51988	0.491984
3.5	10.4627	0.723339
4	8.26748	0.897479
4.5	6.42129	1.04115
5	6.1257	1.87341
5.5	5.36605	2.05851
6	7.26305	3.42843
6.5	3.60398	4.7198
7	4.12562	5.98727
7.5	5.78032	6.95216
8	3.48878	8.24479
8.5	2.82896	6.90111
9	2.20451	8.88119
9.5	2.10485	9.47165
10	1.96182	10.6878
10.5	2.15592	10.314
11	1.56873	10.2928
11.5	1.20714	8.47116
12	1.21889	8.66329
12.5	2.17014	8.05249
13	2.07669	9.10542
13.5	1.55341	10.1258
14	1.11782	10.2155
14.5	0.94411	8.79496
15	1.4544	8.42918
