# Supplementary material for: Large-scale identification of plasma membrane repair proteins revealed spatiotemporal cellular responses to plasma membrane damage
Source: eLife. 2026 Mar 10;14:RP108585. doi: 10.7554/eLife.108585 (PMC12975127; doi:10.7554/eLife.108585)
Supplement: Figure 4—source data 1. [file elife-108585-fig4-data1.zip › Figure_4–Source Data/Figure_4B–Source Data/Exo70-mNG_vrp1d_010_normalized.xlsx]

## Sheet: GFP
	normalized_budtip	normalized_damage_site
-0.0666667	6.72729	0.691038
0	9.13596	0.578587
0.5	11.1383	0.539696
1	9.7843	0.71085
1.5	7.80617	0.635654
2	6.30807	0.640185
2.5	7.24202	0.538715
3	8.10106	0.737995
3.5	7.80978	0.653854
4	6.57062	0.743399
4.5	6.36342	0.830203
5	4.89944	1.49149
5.5	4.09013	1.18346
6	4.18716	1.06246
6.5	3.64699	2.13678
7	3.29938	2.05017
7.5	2.9665	1.83609
8	3.8288	2.26005
8.5	2.59649	2.13239
9	2.04357	1.81266
9.5	3.14202	1.52215
10	3.05911	1.64801
10.5	3.26713	1.5677
11	3.77988	1.34323
11.5	3.72555	1.7146
12	1.35979	1.21453
12.5	1.37149	1.11508
13	2.22378	0.906926
13.5	1.92944	1.40789
14	1.94693	1.01993
14.5	2.25663	0.99008
15	1.53499	0.898352
