# Supplementary material for: Large-scale identification of plasma membrane repair proteins revealed spatiotemporal cellular responses to plasma membrane damage
Source: eLife. 2026 Mar 10;14:RP108585. doi: 10.7554/eLife.108585 (PMC12975127; doi:10.7554/eLife.108585)
Supplement: Figure 4—source data 1. [file elife-108585-fig4-data1.zip › Figure_4–Source Data/Figure_4B–Source Data/Exo70-mNG_vrp1d_011_normalized.xlsx]

## Sheet: GFP
	normalized_budtip	normalized_damage_site
-0.0666667	10.5762	0.835539
0	12.8457	0.538687
0.5	14.2433	0.683197
1	12.1351	0.910631
1.5	11.9229	0.62104
2	9.96196	1.03327
2.5	9.89197	0.688759
3	12.1484	1.18515
3.5	11.7241	0.579952
4	8.66566	0.991702
4.5	9.8468	4.49725
5	12.1892	4.61285
5.5	10.0654	5.20978
6	6.34251	4.70009
6.5	6.20855	4.36739
7	6.63785	8.12465
7.5	5.64624	7.24915
8	4.9426	9.5723
8.5	4.34833	8.90348
9	3.61212	7.52273
9.5	2.89872	6.15496
10	3.09313	6.95174
10.5	2.85787	8.20262
11	2.445	8.23582
11.5	2.65668	7.4021
12	2.71375	6.2675
12.5	2.47203	5.62759
13	2.61648	6.31832
13.5	2.25214	7.3637
14	2.20907	8.25585
14.5	2.45611	7.46865
15	1.82898	6.11263
