# Supplementary material for: Large-scale identification of plasma membrane repair proteins revealed spatiotemporal cellular responses to plasma membrane damage
Source: eLife. 2026 Mar 10;14:RP108585. doi: 10.7554/eLife.108585 (PMC12975127; doi:10.7554/eLife.108585)
Supplement: Figure 4—source data 1. [file elife-108585-fig4-data1.zip › Figure_4–Source Data/Figure_4B–Source Data/Exo70-mNG_vrp1d_012_normalized.xlsx]

## Sheet: GFP
	normalized_budtip	normalized_damage_site
-0.0666667	4.56964	0.451879
0	6.41466	0.32842
0.5	4.93933	0.473494
1	4.16884	0.406651
1.5	4.55242	0.47958
2	4.59299	0.647781
2.5	4.74142	0.64473
3	2.96784	0.804801
3.5	2.47861	0.469688
4	2.23778	0.638075
4.5	3.02757	0.528431
5	3.14702	0.393177
5.5	2.51817	0.617505
6	1.99048	0.561755
6.5	2.81714	0.678152
7	3.64891	0.538018
7.5	2.80634	0.614594
8	2.23234	0.669431
8.5	1.90006	0.684257
9	2.21946	0.661412
9.5	2.88066	0.6234
10	2.2416	0.4935
10.5	2.27909	0.451295
11	1.77279	0.552467
11.5	1.74329	0.594365
12	2.11424	0.594846
12.5	1.81612	0.621586
13	1.90389	0.604351
13.5	1.3814	0.653635
14	1.25548	0.59026
14.5	1.87101	0.601257
15	2.97904	0.709838
