# Supplementary material for: Large-scale identification of plasma membrane repair proteins revealed spatiotemporal cellular responses to plasma membrane damage
Source: eLife. 2026 Mar 10;14:RP108585. doi: 10.7554/eLife.108585 (PMC12975127; doi:10.7554/eLife.108585)
Supplement: Figure 4—source data 1. [file elife-108585-fig4-data1.zip › Figure_4–Source Data/Figure_4B–Source Data/Exo70-mNG_vrp1d_013_normalized.xlsx]

## Sheet: GFP
	normalized_budtip	normalized_damage_site
-0.0666667	11.0118	0.477097
0	14.1573	0.25493
0.5	15.5634	0.438522
1	14.9676	0.371078
1.5	16.1891	0.374791
2	13.537	0.304866
2.5	14.6134	0.462099
3	14.0886	0.34194
3.5	14.0754	0.452199
4	14.5823	0.499568
4.5	12.168	0.443398
5	11.8047	0.496069
5.5	14.5075	0.493861
6	14.1452	0.604677
6.5	14.0569	0.529482
7	14.6948	0.590877
7.5	15.2018	0.471373
8	14.9157	0.629447
8.5	13.812	0.49519
9	13.6251	0.620796
9.5	12.6423	0.507744
10	12.9748	0.472428
10.5	12.8799	0.616282
11	14.0302	0.529644
11.5	11.8976	0.605523
12	10.1669	0.648808
12.5	11.3008	0.591212
13	9.93518	0.71373
13.5	11.7095	0.726204
14	11.1236	0.777359
14.5	9.64358	0.608946
15	6.44739	0.489428
