# Supplementary material for: Large-scale identification of plasma membrane repair proteins revealed spatiotemporal cellular responses to plasma membrane damage
Source: eLife. 2026 Mar 10;14:RP108585. doi: 10.7554/eLife.108585 (PMC12975127; doi:10.7554/eLife.108585)
Supplement: Figure 4—source data 1. [file elife-108585-fig4-data1.zip › Figure_4–Source Data/Figure_4B–Source Data/Exo70-mNG_vrp1d_014_normalized.xlsx]

## Sheet: GFP
	normalized_budtip	normalized_damage_site
-0.0666667	10.1172	0.604076
0	11.6417	0.525257
0.5	10.174	0.489972
1	8.54565	0.76251
1.5	4.24935	0.590718
2	3.37605	0.594738
2.5	6.58256	0.613007
3	10.1051	0.47897
3.5	8.59263	0.491722
4	8.11756	0.564717
4.5	8.15326	0.475754
5	9.11478	0.437312
5.5	8.71114	0.58439
6	7.46051	0.514597
6.5	5.63927	0.501436
7	5.93126	0.506719
7.5	7.44736	0.837943
8	8.41396	0.68649
8.5	7.69129	0.661453
9	5.85923	0.623102
9.5	4.76751	0.913645
10	6.20341	1.15076
10.5	5.73012	1.51211
11	6.39009	1.9802
11.5	5.26802	2.10279
12	3.30513	2.21791
12.5	4.22271	1.54703
13	5.77494	2.24471
13.5	4.61388	1.65992
14	4.81967	1.8211
14.5	4.72831	2.16502
15	3.6043	1.14853
