# Supplementary material for: Large-scale identification of plasma membrane repair proteins revealed spatiotemporal cellular responses to plasma membrane damage
Source: eLife. 2026 Mar 10;14:RP108585. doi: 10.7554/eLife.108585 (PMC12975127; doi:10.7554/eLife.108585)
Supplement: Figure 4—figure supplement 2—source data 1. [file elife-108585-fig4-figsupp2-data1.zip]

Archive with 3 entries (2 files):
- Figure 4–figure supplement 2–Source Data/
- Figure 4–figure supplement 2–Source Data/Exo70_whole_cell_quantification_integrated_density.xlsx
- Figure 4–figure supplement 2–Source Data/Myo2_whole_cell_quantification_integrated_density.xlsx
