# Supplementary material for: Large-scale identification of plasma membrane repair proteins revealed spatiotemporal cellular responses to plasma membrane damage
Source: eLife. 2026 Mar 10;14:RP108585. doi: 10.7554/eLife.108585 (PMC12975127; doi:10.7554/eLife.108585)
Supplement: Figure 4—figure supplement 2—source data 1. [file elife-108585-fig4-figsupp2-data1.zip › Figure 4–figure supplement 2–Source Data/Exo70_whole_cell_quantification_integrated_density.xlsx]

## Sheet: Sheet2
WT	rvs167	sla1	end3	vrp1
3465.29	3799.25	4811.53	3947.66	5596.32
2951.09	3600.86	4283.01	6354.09	6255.62
3271.87	3900.55	7752.7	3574.96	6269.52
5630.05	4019	7432.82	4371.06	4168.44
5556.44	3727.12	6820.83	7146.92	5995.14
5164.9	5348.7	6357.55	3030.61	7893.52
5304.61	4126.29	6354.09	5220.19	6525.27
5748.42	5748.42	5481.12	5783.61	6098.23
5697.88	4365.74	5753.24	5931.51	5644.93
8467.3	6452.01	4009.17	3663.21	4269.1
5787.49	6159.94	6455.25	8151.49	4263.33
5484.16	5989.85	4842.7	4991.9	5810.62
7196.42				5188.88
5794.45				3701.03
4805.99
5227.23
5726.67
5870.01
