# Supplementary material for: Large-scale identification of plasma membrane repair proteins revealed spatiotemporal cellular responses to plasma membrane damage
Source: eLife. 2026 Mar 10;14:RP108585. doi: 10.7554/eLife.108585 (PMC12975127; doi:10.7554/eLife.108585)
Supplement: Figure 4—figure supplement 3—source data 2. [file elife-108585-fig4-figsupp3-data2.zip]

Archive with 3 entries (2 files):
- Figure 4–figure supplement 3–Source Data 2 PDF files of western blots with labels/
- Figure 4–figure supplement 3–Source Data 2 PDF files of western blots with labels/Figure 4–figure supplement 3A.pdf
- Figure 4–figure supplement 3–Source Data 2 PDF files of western blots with labels/Figure 4–figure supplement 3B.pdf
