# Supplementary material for: Large-scale identification of plasma membrane repair proteins revealed spatiotemporal cellular responses to plasma membrane damage
Source: eLife. 2026 Mar 10;14:RP108585. doi: 10.7554/eLife.108585 (PMC12975127; doi:10.7554/eLife.108585)
Supplement: Figure 5—source data 1. [file elife-108585-fig5-data1.zip]

Archive with 91 entries (86 files):
- FIgure_5–Source Data/
- FIgure_5–Source Data/FIgure_5A and C–Source Data/
- FIgure_5–Source Data/FIgure_5A and C–Source Data/Dnf1-mNG_Ede1-mSc-I_001_normalized.xlsx
- FIgure_5–Source Data/FIgure_5A and C–Source Data/Dnf1-mNG_Ede1-mSc-I_002_normalized.xlsx
- FIgure_5–Source Data/FIgure_5A and C–Source Data/Dnf1-mNG_Ede1-mSc-I_003_normalized.xlsx
- FIgure_5–Source Data/FIgure_5A and C–Source Data/Dnf1-mNG_Ede1-mSc-I_004_normalized.xlsx
- FIgure_5–Source Data/FIgure_5A and C–Source Data/Dnf1-mNG_Ede1-mSc-I_005_normalized.xlsx
- FIgure_5–Source Data/FIgure_5A and C–Source Data/Dnf1-mNG_Ede1-mSc-I_006_normalized.xlsx
- FIgure_5–Source Data/FIgure_5A and C–Source Data/Dnf1-mNG_Ede1-mSc-I_007_normalized.xlsx
- FIgure_5–Source Data/FIgure_5A and C–Source Data/Dnf1-mNG_Ede1-mSc-I_008_normalized.xlsx
- FIgure_5–Source Data/FIgure_5A and C–Source Data/Dnf1-mNG_Ede1-mSc-I_009_normalized.xlsx
- FIgure_5–Source Data/FIgure_5A and C–Source Data/Dnf1-mNG_Ede1-mSc-I_010_normalized.xlsx
- FIgure_5–Source Data/FIgure_5A and C–Source Data/Dnf1-mNG_Ede1-mSc-I_rvs167d_001_normalized.xlsx
- FIgure_5–Source Data/FIgure_5A and C–Source Data/Dnf1-mNG_Ede1-mSc-I_rvs167d_002_normalized.xlsx
- FIgure_5–Source Data/FIgure_5A and C–Source Data/Dnf1-mNG_Ede1-mSc-I_rvs167d_003_normalized.xlsx
- FIgure_5–Source Data/FIgure_5A and C–Source Data/Dnf1-mNG_Ede1-mSc-I_rvs167d_004_normalized.xlsx
- FIgure_5–Source Data/FIgure_5A and C–Source Data/Dnf1-mNG_Ede1-mSc-I_rvs167d_005_normalized.xlsx
- FIgure_5–Source Data/FIgure_5A and C–Source Data/Dnf1-mNG_Ede1-mSc-I_rvs167d_006_normalized.xlsx
- FIgure_5–Source Data/FIgure_5A and C–Source Data/Dnf1-mNG_Ede1-mSc-I_rvs167d_007_normalized.xlsx
- FIgure_5–Source Data/FIgure_5A and C–Source Data/Dnf1-mNG_Ede1-mSc-I_rvs167d_008_normalized.xlsx
- FIgure_5–Source Data/FIgure_5A and C–Source Data/Dnf1-mNG_Ede1-mSc-I_rvs167d_009_normalized.xlsx
- FIgure_5–Source Data/FIgure_5A and C–Source Data/Dnf1-mNG_Ede1-mSc-I_rvs167d_010_normalized.xlsx
- FIgure_5–Source Data/FIgure_5D–Source Data/
- FIgure_5–Source Data/FIgure_5D–Source Data/Wsc1-sfGFP_001_normalized.xlsx
- FIgure_5–Source Data/FIgure_5D–Source Data/Wsc1-sfGFP_002_normalized.xlsx
- FIgure_5–Source Data/FIgure_5D–Source Data/Wsc1-sfGFP_003_normalized.xlsx
- FIgure_5–Source Data/FIgure_5D–Source Data/Wsc1-sfGFP_004_normalized.xlsx
- FIgure_5–Source Data/FIgure_5D–Source Data/Wsc1-sfGFP_005_normalized.xlsx
- FIgure_5–Source Data/FIgure_5D–Source Data/Wsc1-sfGFP_006_normalized.xlsx
- FIgure_5–Source Data/FIgure_5D–Source Data/Wsc1-sfGFP_007_normalized.xlsx
- FIgure_5–Source Data/FIgure_5D–Source Data/Wsc1-sfGFP_008_normalized.xlsx
- FIgure_5–Source Data/FIgure_5D–Source Data/Wsc1-sfGFP_009_normalized.xlsx
- FIgure_5–Source Data/FIgure_5D–Source Data/Wsc1-sfGFP_010_normalized.xlsx
- FIgure_5–Source Data/FIgure_5D–Source Data/Wsc1-sfGFP_011_normalized.xlsx
- FIgure_5–Source Data/FIgure_5D–Source Data/Wsc1-sfGFP_rvs167d_001_normalized.xlsx
- FIgure_5–Source Data/FIgure_5D–Source Data/Wsc1-sfGFP_rvs167d_002_normalized.xlsx
- FIgure_5–Source Data/FIgure_5D–Source Data/Wsc1-sfGFP_rvs167d_003_normalized.xlsx
- FIgure_5–Source Data/FIgure_5D–Source Data/Wsc1-sfGFP_rvs167d_004_normalized.xlsx
- FIgure_5–Source Data/FIgure_5D–Source Data/Wsc1-sfGFP_rvs167d_005_normalized.xlsx
- FIgure_5–Source Data/FIgure_5D–Source Data/Wsc1-sfGFP_rvs167d_006_normalized.xlsx
- FIgure_5–Source Data/FIgure_5D–Source Data/Wsc1-sfGFP_rvs167d_007_normalized.xlsx
- FIgure_5–Source Data/FIgure_5D–Source Data/Wsc1-sfGFP_rvs167d_008_normalized.xlsx
- FIgure_5–Source Data/FIgure_5D–Source Data/Wsc1-sfGFP_rvs167d_009_normalized.xlsx
- FIgure_5–Source Data/FIgure_5D–Source Data/Wsc1-sfGFP_rvs167d_010_normalized.xlsx
- FIgure_5–Source Data/FIgure_5D–Source Data/Wsc1-sfGFP_rvs167d_011_normalized.xlsx
- FIgure_5–Source Data/FIgure_5E–Source Data/
- FIgure_5–Source Data/FIgure_5E–Source Data/Sho1-GFP_001_normalized.xlsx
- FIgure_5–Source Data/FIgure_5E–Source Data/Sho1-GFP_002_normalized.xlsx
- FIgure_5–Source Data/FIgure_5E–Source Data/Sho1-GFP_003_normalized.xlsx
- FIgure_5–Source Data/FIgure_5E–Source Data/Sho1-GFP_004_normalized.xlsx
- FIgure_5–Source Data/FIgure_5E–Source Data/Sho1-GFP_005_normalized.xlsx
- FIgure_5–Source Data/FIgure_5E–Source Data/Sho1-GFP_006_normalized.xlsx
- FIgure_5–Source Data/FIgure_5E–Source Data/Sho1-GFP_007_normalized.xlsx
- FIgure_5–Source Data/FIgure_5E–Source Data/Sho1-GFP_008_normalized.xlsx
- FIgure_5–Source Data/FIgure_5E–Source Data/Sho1-GFP_009_normalized.xlsx
- FIgure_5–Source Data/FIgure_5E–Source Data/Sho1-GFP_010_normalized.xlsx
- FIgure_5–Source Data/FIgure_5E–Source Data/Sho1-GFP_011_normalized.xlsx
- FIgure_5–Source Data/FIgure_5E–Source Data/Sho1-GFP_012_normalized.xlsx
- FIgure_5–Source Data/FIgure_5E–Source Data/Sho1-GFP_rvs167d_001_normalized.xlsx
- FIgure_5–Source Data/FIgure_5E–Source Data/Sho1-GFP_rvs167d_002_normalized.xlsx
- FIgure_5–Source Data/FIgure_5E–Source Data/Sho1-GFP_rvs167d_003_normalized.xlsx
- FIgure_5–Source Data/FIgure_5E–Source Data/Sho1-GFP_rvs167d_004_normalized.xlsx
- FIgure_5–Source Data/FIgure_5E–Source Data/Sho1-GFP_rvs167d_005_normalized.xlsx
- FIgure_5–Source Data/FIgure_5E–Source Data/Sho1-GFP_rvs167d_006_normalized.xlsx
- FIgure_5–Source Data/FIgure_5E–Source Data/Sho1-GFP_rvs167d_007_normalized.xlsx
- FIgure_5–Source Data/FIgure_5E–Source Data/Sho1-GFP_rvs167d_008_normalized.xlsx
- FIgure_5–Source Data/FIgure_5E–Source Data/Sho1-GFP_rvs167d_009_normalized.xlsx
- FIgure_5–Source Data/FIgure_5E–Source Data/Sho1-GFP_rvs167d_010_normalized.xlsx
- FIgure_5–Source Data/FIgure_5E–Source Data/Sho1-GFP_rvs167d_011_normalized.xlsx
- FIgure_5–Source Data/FIgure_5E–Source Data/Sho1-GFP_rvs167d_012_normalized.xlsx
- FIgure_5–Source Data/FIgure_5F–Source Data/
- FIgure_5–Source Data/FIgure_5F–Source Data/mNG-Snc1_001_normalized.xlsx
- FIgure_5–Source Data/FIgure_5F–Source Data/mNG-Snc1_002_normalized.xlsx
- FIgure_5–Source Data/FIgure_5F–Source Data/mNG-Snc1_003_normalized.xlsx
- FIgure_5–Source Data/FIgure_5F–Source Data/mNG-Snc1_004_normalized.xlsx
- FIgure_5–Source Data/FIgure_5F–Source Data/mNG-Snc1_005_normalized.xlsx
- FIgure_5–Source Data/FIgure_5F–Source Data/mNG-Snc1_006_normalized.xlsx
- FIgure_5–Source Data/FIgure_5F–Source Data/mNG-Snc1_007_normalized.xlsx
- FIgure_5–Source Data/FIgure_5F–Source Data/mNG-Snc1_008_normalized.xlsx
- FIgure_5–Source Data/FIgure_5F–Source Data/mNG-Snc1_009_normalized.xlsx
- FIgure_5–Source Data/FIgure_5F–Source Data/mNG-Snc1_010_normalized.xlsx
- FIgure_5–Source Data/FIgure_5F–Source Data/mNG-Snc1_rvs167d_001_normalized.xlsx
- FIgure_5–Source Data/FIgure_5F–Source Data/mNG-Snc1_rvs167d_002_normalized.xlsx
- FIgure_5–Source Data/FIgure_5F–Source Data/mNG-Snc1_rvs167d_003_normalized.xlsx
- FIgure_5–Source Data/FIgure_5F–Source Data/mNG-Snc1_rvs167d_004_normalized.xlsx
- FIgure_5–Source Data/FIgure_5F–Source Data/mNG-Snc1_rvs167d_005_normalized.xlsx
- FIgure_5–Source Data/FIgure_5F–Source Data/mNG-Snc1_rvs167d_006_normalized.xlsx
- FIgure_5–Source Data/FIgure_5F–Source Data/mNG-Snc1_rvs167d_007_normalized.xlsx
- FIgure_5–Source Data/FIgure_5F–Source Data/mNG-Snc1_rvs167d_008_normalized.xlsx
- FIgure_5–Source Data/FIgure_5F–Source Data/mNG-Snc1_rvs167d_009_normalized.xlsx
- FIgure_5–Source Data/FIgure_5F–Source Data/mNG-Snc1_rvs167d_010_normalized.xlsx
