# Supplementary material for: Large-scale identification of plasma membrane repair proteins revealed spatiotemporal cellular responses to plasma membrane damage
Source: eLife. 2026 Mar 10;14:RP108585. doi: 10.7554/eLife.108585 (PMC12975127; doi:10.7554/eLife.108585)
Supplement: Figure 5—source data 1. [file elife-108585-fig5-data1.zip › FIgure_5–Source Data/FIgure_5D–Source Data/Wsc1-sfGFP_001_normalized.xlsx]

## Sheet: GFP
	normalized_budtip	normalized_damage_site
-0.0666667	4.00946	0.429408
0	3.98423	0.129161
0.5	4.11622	0.235336
1	4.01725	0.238086
1.5	4.15828	0.20627
2	4.04254	0.25175
2.5	3.86663	0.176915
3	2.62765	0.210603
3.5	3.61518	0.837583
4	4.01016	1.26552
4.5	3.38448	2.13778
5	3.43626	1.56985
5.5	2.59274	2.66877
6	1.94722	2.44445
6.5	2.35416	2.40761
7	2.27786	3.1461
7.5	1.96539	3.54579
8	2.18224	3.27014
8.5	2.58905	3.534
9	2.35883	3.14852
9.5	2.14546	3.27907
10	2.35376	3.08852
10.5	2.32366	3.47022
11	1.95492	3.19676
11.5	2.29358	3.55462
12	2.31418	3.50934
12.5	2.02883	4.20515
13	2.19828	4.74957
13.5	1.9585	4.5007
14	2.47755	5.37001
14.5	2.40184	4.3606
15	3.20733	4.58867
15.5	2.83633	5.54875
16	2.62413	4.89191
16.5	2.47397	4.29021
17	2.02482	4.66333
17.5	1.7179	3.96548
18	1.54611	3.75858
18.5	1.57331	3.57636
19	1.49214	3.72523
19.5	1.36366	3.18472
20	1.662	2.72536
