# Supplementary material for: Large-scale identification of plasma membrane repair proteins revealed spatiotemporal cellular responses to plasma membrane damage
Source: eLife. 2026 Mar 10;14:RP108585. doi: 10.7554/eLife.108585 (PMC12975127; doi:10.7554/eLife.108585)
Supplement: Figure 5—source data 1. [file elife-108585-fig5-data1.zip › FIgure_5–Source Data/FIgure_5D–Source Data/Wsc1-sfGFP_002_normalized.xlsx]

## Sheet: GFP
	normalized_budtip	normalized_damage_site
-0.0666667	3.39299	1.02961
0	3.83315	0.231589
0.5	4.42561	0.387777
1	4.76038	0.326478
1.5	4.40077	0.456532
2	4.07045	0.324252
2.5	3.50988	0.380631
3	3.60424	0.466815
3.5	3.35874	0.524009
4	3.49837	0.575473
4.5	3.25053	0.502135
5	3.18013	0.851213
5.5	3.92874	1.02945
6	4.0833	0.718458
6.5	3.5997	0.504681
7	3.4866	0.798857
7.5	3.83797	0.797576
8	4.12644	0.829655
8.5	3.81307	0.879419
9	4.44587	2.69581
9.5	3.39475	2.35571
10	2.60733	2.95202
10.5	3.04884	3.52363
11	2.5102	4.15722
11.5	2.77488	4.59982
12	2.44962	6.71175
12.5	2.77328	8.01263
13	4.05607	6.89902
13.5	2.84323	7.31843
14	2.58992	8.03022
14.5	1.96671	8.0473
15	2.22972	8.28002
15.5	2.26364	8.87624
16	2.04986	8.94232
16.5	1.93782	8.71415
17	2.63715	8.24322
17.5	2.01465	8.67588
18	2.08268	7.94058
18.5	2.23392	7.59917
19	1.5241	7.15841
19.5	2.82012	6.85416
20	3.69963	8.55618
