# Supplementary material for: Large-scale identification of plasma membrane repair proteins revealed spatiotemporal cellular responses to plasma membrane damage
Source: eLife. 2026 Mar 10;14:RP108585. doi: 10.7554/eLife.108585 (PMC12975127; doi:10.7554/eLife.108585)
Supplement: Figure 5—source data 1. [file elife-108585-fig5-data1.zip › FIgure_5–Source Data/FIgure_5D–Source Data/Wsc1-sfGFP_003_normalized.xlsx]

## Sheet: GFP
	normalized_budtip	normalized_damage_site
-0.0666667	6.32538	0.569872
0	9.6057	0.205313
0.5	8.68192	0.342762
1	7.66677	0.515038
1.5	7.36278	0.45488
2	6.32526	0.467979
2.5	6.16817	0.766198
3	5.28997	1.79639
3.5	4.97076	2.25894
4	4.12723	2.08393
4.5	5.14882	2.03528
5	5.85951	4.06877
5.5	5.75844	2.8207
6	6.46942	4.39848
6.5	4.42542	2.67121
7	3.4202	3.91503
7.5	3.82755	5.1438
8	3.44875	4.60553
8.5	3.57554	4.61555
9	3.15368	4.41593
9.5	2.12643	5.12834
10	2.98287	3.64658
10.5	1.90929	5.09201
11	1.91751	5.83472
11.5	1.63396	6.79815
12	1.57361	6.44633
12.5	1.80765	6.74296
13	1.26622	6.48325
13.5	1.43613	4.67981
14	1.79381	6.07362
14.5	2.14743	6.00726
15	1.17917	5.12798
15.5	1.03501	3.85694
16	1.16142	3.92412
16.5	1.10509	4.68103
17	1.83862	4.96233
17.5	1.6379	4.47966
18	1.54959	4.40144
18.5	1.21796	4.25243
19	1.6181	4.18372
19.5	1.70155	5.21356
20	1.37011	5.16159
