# Supplementary material for: Large-scale identification of plasma membrane repair proteins revealed spatiotemporal cellular responses to plasma membrane damage
Source: eLife. 2026 Mar 10;14:RP108585. doi: 10.7554/eLife.108585 (PMC12975127; doi:10.7554/eLife.108585)
Supplement: Figure 5—source data 1. [file elife-108585-fig5-data1.zip › FIgure_5–Source Data/FIgure_5D–Source Data/Wsc1-sfGFP_004_normalized.xlsx]

## Sheet: GFP
	normalized_budtip	normalized_damage_site
-0.0666667	4.81374	0.396271
0	5.89371	0.204174
0.5	4.76755	0.371748
1	4.23966	0.744714
1.5	3.87067	0.341016
2	5.00413	0.549557
2.5	4.05007	1.01111
3	4.26948	1.39692
3.5	3.24083	2.94548
4	3.80851	2.43676
4.5	3.27217	1.78026
5	3.59371	2.28413
5.5	3.1345	4.47361
6	3.48272	3.77044
6.5	2.09598	4.23659
7	2.49048	3.96431
7.5	2.33592	4.27096
8	2.28398	4.91417
8.5	1.86413	6.81522
9	2.2647	6.30213
9.5	2.03821	5.77468
10	1.60193	6.04804
10.5	1.22464	7.95796
11	2.03264	5.60661
11.5	1.81847	7.48285
12	1.89358	8.8026
12.5	1.83428	9.05352
13	1.8352	7.62866
13.5	1.8625	7.78982
14	1.83506	6.83437
14.5	1.90025	7.57035
15	1.37384	9.56793
15.5	1.62885	9.45343
16	1.52541	8.41916
16.5	1.33003	6.51318
17	1.44503	8.86934
17.5	1.64615	10.3209
18	1.72117	11.0326
18.5	1.08655	10.5152
19	1.34933	9.89147
19.5	1.09962	8.99238
20	1.0613	9.22807
