# Supplementary material for: Large-scale identification of plasma membrane repair proteins revealed spatiotemporal cellular responses to plasma membrane damage
Source: eLife. 2026 Mar 10;14:RP108585. doi: 10.7554/eLife.108585 (PMC12975127; doi:10.7554/eLife.108585)
Supplement: Figure 5—source data 1. [file elife-108585-fig5-data1.zip › FIgure_5–Source Data/FIgure_5D–Source Data/Wsc1-sfGFP_005_normalized.xlsx]

## Sheet: GFP
	normalized_budtip	normalized_damage_site
-0.0666667	6.91432	0.488721
0	8.6976	0.162358
0.5	8.19386	0.296428
1	7.38087	0.323139
1.5	5.69425	0.26422
2	5.08206	0.386215
2.5	5.14234	0.422975
3	5.11208	0.580118
3.5	4.86722	0.707014
4	4.11817	1.45534
4.5	4.88253	1.39294
5	3.42929	1.74317
5.5	4.22454	0.688013
6	4.7839	0.556009
6.5	3.49818	0.512272
7	2.65901	0.672586
7.5	2.79915	0.866905
8	3.43848	0.717575
8.5	3.05224	1.41048
9	3.01616	1.14691
9.5	2.84835	1.11305
10	2.73643	1.16726
10.5	3.09528	1.27832
11	2.35882	0.916144
11.5	2.52587	1.35954
12	2.53542	1.15831
12.5	1.82732	1.07689
13	1.87734	1.15005
13.5	1.57501	1.20692
14	1.99508	1.11239
14.5	2.26649	0.855407
15	2.29498	1.07024
15.5	2.66437	1.24618
16	2.59966	1.02401
16.5	2.17721	0.96469
17	2.064	1.18388
17.5	2.23914	1.08841
18	1.32938	1.20994
18.5	1.92963	1.54126
19	1.87127	1.37467
19.5	1.82508	1.07207
20	2.42219	0.951324
