# Supplementary material for: Large-scale identification of plasma membrane repair proteins revealed spatiotemporal cellular responses to plasma membrane damage
Source: eLife. 2026 Mar 10;14:RP108585. doi: 10.7554/eLife.108585 (PMC12975127; doi:10.7554/eLife.108585)
Supplement: Figure 5—source data 1. [file elife-108585-fig5-data1.zip › FIgure_5–Source Data/FIgure_5D–Source Data/Wsc1-sfGFP_006_normalized.xlsx]

## Sheet: GFP
	normalized_budtip	normalized_damage_site
-0.0666667	5.06526	0.780945
0	7.39167	0.194971
0.5	6.37136	0.328046
1	5.42937	0.353328
1.5	4.68555	0.677878
2	4.63674	1.99896
2.5	3.31464	3.95466
3	3.59528	3.10904
3.5	4.36867	3.56212
4	3.13192	2.53096
4.5	3.63415	3.37755
5	4.00347	4.35775
5.5	3.34572	4.22836
6	3.00772	5.18415
6.5	3.68307	6.34851
7	4.06174	5.07067
7.5	3.75817	6.78597
8	3.54088	5.43658
8.5	3.34091	6.0875
9	2.69455	6.3468
9.5	2.4551	6.65451
10	3.57946	6.51236
10.5	2.13687	6.04749
11	2.00102	6.57806
11.5	2.66252	6.61386
12	2.46445	6.19526
12.5	2.54384	6.79257
13	2.86331	6.52407
13.5	2.63939	6.47388
14	2.40858	6.67452
14.5	2.02217	6.70691
15	2.62373	6.77407
15.5	2.32086	6.86279
16	2.08031	7.32351
16.5	1.83353	6.72197
17	1.91207	6.17018
17.5	1.63672	7.00053
18	1.83949	6.32535
18.5	1.7215	6.91215
19	1.5804	6.54793
19.5	1.70376	6.4058
20	1.1616	6.04567
