# Supplementary material for: Large-scale identification of plasma membrane repair proteins revealed spatiotemporal cellular responses to plasma membrane damage
Source: eLife. 2026 Mar 10;14:RP108585. doi: 10.7554/eLife.108585 (PMC12975127; doi:10.7554/eLife.108585)
Supplement: Figure 5—source data 1. [file elife-108585-fig5-data1.zip › FIgure_5–Source Data/FIgure_5D–Source Data/Wsc1-sfGFP_007_normalized.xlsx]

## Sheet: GFP
	normalized_budtip	normalized_damage_site
-0.0666667	3.60783	0.673699
0	6.58339	0.117013
0.5	5.27373	0.417629
1	4.87577	0.229208
1.5	4.63491	0.432631
2	4.61662	0.631227
2.5	4.70812	0.501558
3	4.67423	0.798889
3.5	4.03895	0.738958
4	3.94504	0.366076
4.5	4.75344	1.08808
5	4.86377	0.314438
5.5	4.36352	0.179608
6	3.48125	1.13548
6.5	2.43479	0.78173
7	3.66367	0.465287
7.5	3.75585	0.454873
8	3.95306	0.435421
8.5	2.06635	1.55703
9	2.74046	1.28274
9.5	2.78403	1.50146
10	3.1374	0.910183
10.5	2.65291	1.10232
11	2.26323	2.79236
11.5	2.78785	1.97519
12	3.01273	2.26709
12.5	1.65736	5.78514
13	0.946204	5.39999
13.5	1.82211	3.97644
14	1.57057	3.45821
14.5	1.62245	4.15649
15	2.01215	4.7234
15.5	2.20304	4.42891
16	1.74962	6.21796
16.5	1.77473	4.36063
17	1.4884	3.55233
17.5	1.15541	2.36388
18	1.5859	1.86809
18.5	2.30311	2.03467
19	1.15168	2.38414
19.5	1.39696	2.06955
20	0.919206	1.83075
20.5	1.21145	1.79612
21	1.22243	1.42611
21.5	1.1934	1.76121
22	1.20389	2.11426
22.5	1.13975	2.02498
23	0.83143	3.26469
23.5	0.790796	3.0456
24	1.15963	1.55193
24.5	1.14783	1.89638
25	1.13537	2.22183
25.5	1.16813	1.71466
26	1.17365	1.41006
26.5	1.65233	1.32214
27	1.3642	1.27557
27.5	1.55798	1.23926
28	1.87522	1.1236
28.5	1.02354	1.20945
29	1.08102	1.11742
29.5	1.64426	1.32739
30	2.55787	1.3464
