# Supplementary material for: Large-scale identification of plasma membrane repair proteins revealed spatiotemporal cellular responses to plasma membrane damage
Source: eLife. 2026 Mar 10;14:RP108585. doi: 10.7554/eLife.108585 (PMC12975127; doi:10.7554/eLife.108585)
Supplement: Figure 5—source data 1. [file elife-108585-fig5-data1.zip › FIgure_5–Source Data/FIgure_5D–Source Data/Wsc1-sfGFP_008_normalized.xlsx]

## Sheet: GFP
	normalized_budtip	normalized_damage_site
-0.0666667	4.28304	0.71698
0	6.30042	0.139394
0.5	4.6705	0.305585
1	4.36725	0.256372
1.5	3.53115	0.810985
2	4.63879	0.78173
2.5	4.49696	0.288556
3	2.97073	0.548279
3.5	3.48824	0.328053
4	3.56947	0.577699
4.5	3.86323	0.980855
5	3.15845	1.29185
5.5	2.73082	0.438257
6	3.01357	0.415194
6.5	3.71571	0.813129
7	3.25437	1.69583
7.5	2.73859	2.21135
8	2.07646	3.71014
8.5	2.82988	4.1027
9	1.47735	4.32003
9.5	1.74774	3.88191
10	0.678358	6.02156
10.5	1.19681	5.97483
11	2.36393	5.65176
11.5	1.63268	6.40944
12	1.57778	6.48938
12.5	1.11096	6.24833
13	1.27945	7.06543
13.5	1.24461	7.47333
14	1.14457	8.20396
14.5	1.45914	8.14984
15	1.21362	8.49263
15.5	1.48062	7.89666
16	1.00042	6.91017
16.5	0.872762	5.6484
17	0.815775	8.82027
17.5	0.80152	9.97654
18	0.741232	8.73257
18.5	1.04691	9.61353
19	0.964239	7.47946
19.5	1.65399	6.99802
20	1.30195	8.29904
20.5	1.339	10.8507
21	1.3003	11.0015
21.5	0.614176	10.4176
22	0.878709	10.0969
22.5	1.20752	8.87804
23	0.984182	10.1155
23.5	0.880516	11.1367
24	1.44503	10.0255
24.5	1.26887	8.83174
25	1.47719	8.52362
25.5	0.958733	8.30839
26	0.878535	7.69601
26.5	0.947888	7.68065
27	0.680222	8.13078
27.5	1.11347	6.6036
28	0.874335	5.68844
28.5	0.762535	6.34834
29	0.660571	5.78557
29.5	0.859903	5.86126
30	0.809115	5.71101
