# Supplementary material for: Large-scale identification of plasma membrane repair proteins revealed spatiotemporal cellular responses to plasma membrane damage
Source: eLife. 2026 Mar 10;14:RP108585. doi: 10.7554/eLife.108585 (PMC12975127; doi:10.7554/eLife.108585)
Supplement: Figure 5—source data 1. [file elife-108585-fig5-data1.zip › FIgure_5–Source Data/FIgure_5D–Source Data/Wsc1-sfGFP_009_normalized.xlsx]

## Sheet: GFP
	normalized_budtip	normalized_damage_site
-0.0666667	3.16967	0.859962
0	4.68072	0.294593
0.5	5.34954	0.309242
1	4.77376	0.386643
1.5	4.18075	0.562898
2	4.08824	0.457118
2.5	5.63992	0.493641
3	5.32317	0.575455
3.5	3.38718	0.906547
4	3.09571	1.16666
4.5	3.17923	1.5016
5	2.56698	1.83517
5.5	2.34323	2.93071
6	2.57667	3.88354
6.5	3.59773	2.78584
7	1.63104	5.40803
7.5	2.69737	2.6472
8	1.8155	3.69719
8.5	1.38784	4.17203
9	1.96783	6.19627
9.5	1.6784	4.84596
10	1.55533	6.17012
10.5	1.89118	7.11431
11	2.28018	7.8445
11.5	1.64804	7.10547
12	1.26017	5.42516
12.5	2.33949	2.89802
13	1.45856	6.57688
13.5	1.41891	10.9345
14	1.38193	9.54322
14.5	1.91394	7.50039
15	1.29529	9.62222
15.5	1.53013	10.7791
16	2.03305	9.51827
16.5	2.43996	8.28863
17	1.39273	8.60788
17.5	1.32029	10.024
18	1.09969	7.10416
18.5	1.39134	5.01387
19	1.4045	4.08336
19.5	0.918214	2.09785
20	1.41965	3.3307
20.5	1.45614	1.75929
21	1.62021	1.67521
21.5	1.13442	1.49596
22	1.11904	1.28041
22.5	1.43915	1.54802
23	2.46874	1.50553
23.5	1.13264	2.38772
24	1.44182	1.90193
24.5	1.29732	1.40989
25	1.38739	1.52361
25.5	1.77132	0.99396
26	1.00616	1.38153
26.5	1.1554	1.65178
27	1.39178	1.87509
27.5	0.959121	1.21923
28	1.05713	1.44488
28.5	0.907088	1.43742
29	1.42674	1.6172
29.5	1.28685	1.06007
30	1.05332	1.03181
