# Supplementary material for: Large-scale identification of plasma membrane repair proteins revealed spatiotemporal cellular responses to plasma membrane damage
Source: eLife. 2026 Mar 10;14:RP108585. doi: 10.7554/eLife.108585 (PMC12975127; doi:10.7554/eLife.108585)
Supplement: Figure 5—source data 1. [file elife-108585-fig5-data1.zip › FIgure_5–Source Data/FIgure_5D–Source Data/Wsc1-sfGFP_010_normalized.xlsx]

## Sheet: GFP
	normalized_budtip	normalized_damage_site
-0.0666667	5.80775	0.618999
0	6.86933	0.1503
0.5	4.69184	0.817221
1	4.64487	0.350802
1.5	5.26722	1.84998
2	3.98523	0.331247
2.5	5.02601	0.511766
3	4.1048	0.700315
3.5	3.52153	1.63399
4	5.25592	1.60079
4.5	3.59395	1.5649
5	3.85389	1.91116
5.5	3.48056	2.40507
6	3.54924	4.00907
6.5	3.34115	4.69166
7	3.4735	5.70345
7.5	2.16331	7.82732
8	2.35214	8.41333
8.5	2.35819	8.11552
9	2.10948	9.19808
9.5	2.12732	10.3556
10	2.22994	11.5506
10.5	1.28196	7.86124
11	1.95067	9.02261
11.5	1.2792	7.03893
12	1.42669	8.32644
12.5	1.61242	7.36148
13	1.3629	7.00559
13.5	1.61208	6.65976
14	1.613	5.06069
14.5	0.928866	5.52591
15	1.40088	4.09494
15.5	1.60339	4.60708
16	1.46881	3.65197
16.5	1.49731	2.95938
17	1.04659	3.25586
17.5	1.34867	2.26954
18	1.53624	3.00996
18.5	0.719051	2.05448
19	1.68162	2.63011
19.5	1.01659	2.52622
20	1.23274	2.74725
20.5	1.65714	2.44272
21	1.10168	1.98126
21.5	1.13277	2.44678
22	1.45128	2.03576
22.5	0.788837	2.24795
23	1.36797	2.37345
23.5	1.01986	2.26866
24	1.01009	1.91776
24.5	2.12119	2.39891
25	1.13825	1.94733
25.5	0.854772	2.11582
26	1.32427	1.61594
26.5	1.48826	2.37868
27	1.46028	1.49664
27.5	1.30262	1.73665
28	1.15886	1.94456
28.5	0.872909	2.09392
29	1.60824	1.31162
29.5	1.81516	0.928921
30	1.57072	0.959588
