# Supplementary material for: Large-scale identification of plasma membrane repair proteins revealed spatiotemporal cellular responses to plasma membrane damage
Source: eLife. 2026 Mar 10;14:RP108585. doi: 10.7554/eLife.108585 (PMC12975127; doi:10.7554/eLife.108585)
Supplement: Figure 5—source data 1. [file elife-108585-fig5-data1.zip › FIgure_5–Source Data/FIgure_5D–Source Data/Wsc1-sfGFP_011_normalized.xlsx]

## Sheet: GFP
	normalized_budtip	normalized_damage_site
-0.0666667	8.85517	0.767913
0	10.747	0.197098
0.5	7.68251	0.19914
1	8.1117	0.187428
1.5	5.52926	0.251703
2	7.54435	0.318276
2.5	6.1594	0.248988
3	8.00226	0.276451
3.5	7.08172	0.364885
4	7.27571	0.439801
4.5	6.7223	0.526431
5	8.49826	1.17201
5.5	7.39913	2.06023
6	4.65289	3.51353
6.5	3.23224	3.2031
7	3.83213	2.78046
7.5	3.90712	4.15971
8	3.27484	4.74623
8.5	3.41082	6.74892
9	2.54224	6.1763
9.5	2.32405	5.85571
10	2.52309	7.43063
10.5	1.84094	6.99652
11	2.20846	6.73419
11.5	1.3875	7.32164
12	2.33855	9.71469
12.5	2.1613	10.2828
13	2.20422	9.89568
13.5	1.92705	8.37793
14	1.9347	5.47278
14.5	1.84214	8.64917
15	2.26074	6.63863
15.5	1.73456	7.07303
16	1.95186	5.05112
16.5	2.32014	2.87089
17	2.178	3.38922
17.5	1.73987	2.33748
18	1.17006	1.77529
18.5	1.33706	1.84854
19	1.72216	1.69446
19.5	2.13907	1.41875
20	2.27	1.55399
20.5	2.69749	1.14175
21	2.62009	1.1049
21.5	2.81782	1.47427
22	1.56989	1.13968
22.5	1.56144	0.706666
23	1.89737	1.03443
23.5	1.20979	0.898646
24	2.09393	0.79749
24.5	1.95954	1.06529
25	1.84985	1.12794
25.5	1.24547	1.71314
26	2.22628	1.1914
26.5	1.3628	1.18539
27	1.85618	1.06479
27.5	1.54095	1.21506
28	1.55039	1.02115
28.5	1.71553	1.94891
29	1.65203	1.25986
29.5	1.33095	1.28485
30	1.48947	1.53484
