# Supplementary material for: Large-scale identification of plasma membrane repair proteins revealed spatiotemporal cellular responses to plasma membrane damage
Source: eLife. 2026 Mar 10;14:RP108585. doi: 10.7554/eLife.108585 (PMC12975127; doi:10.7554/eLife.108585)
Supplement: Figure 5—source data 1. [file elife-108585-fig5-data1.zip › FIgure_5–Source Data/FIgure_5D–Source Data/Wsc1-sfGFP_rvs167d_001_normalized.xlsx]

## Sheet: GFP
	normalized_budtip	normalized_damage_site
-0.0666667	3.31725	1.09681
0	4.8493	0.26884
0.5	4.185	0.372519
1	3.88715	0.361338
1.5	3.89934	0.660221
2	4.19336	1.02764
2.5	4.6565	1.03902
3	3.84182	1.08731
3.5	3.55889	1.09408
4	3.39931	1.7526
4.5	2.99322	2.37293
5	3.60737	1.62321
5.5	3.07441	1.19175
6	3.29816	1.7694
6.5	3.37804	1.7222
7	2.79572	2.54276
7.5	3.38642	2.2905
8	2.40585	2.20948
8.5	3.10645	2.46326
9	3.38372	2.49045
9.5	3.37128	2.61319
10	3.30689	2.42667
10.5	3.2413	1.8948
11	2.98661	2.20693
11.5	2.87036	1.93178
12	2.70692	2.24438
12.5	2.28728	1.76154
13	2.70695	1.78273
13.5	2.89305	1.5833
14	2.37685	1.40244
14.5	2.60094	2.05392
15	2.29921	2.3196
15.5	3.03691	2.50726
16	2.36177	2.25825
16.5	3.08884	2.36447
17	2.9585	2.47508
17.5	2.53559	2.46746
18	2.68713	2.28622
18.5	3.00453	2.1017
19	2.67486	2.16522
19.5	2.71818	2.35046
20	2.59868	2.2332
