# Supplementary material for: Large-scale identification of plasma membrane repair proteins revealed spatiotemporal cellular responses to plasma membrane damage
Source: eLife. 2026 Mar 10;14:RP108585. doi: 10.7554/eLife.108585 (PMC12975127; doi:10.7554/eLife.108585)
Supplement: Figure 5—source data 1. [file elife-108585-fig5-data1.zip › FIgure_5–Source Data/FIgure_5D–Source Data/Wsc1-sfGFP_rvs167d_002_normalized.xlsx]

## Sheet: GFP
	normalized_budtip	normalized_damage_site
-0.0666667	3.15177	0.847357
0	4.12702	0.242604
0.5	3.73611	0.339664
1	4.00061	0.390343
1.5	3.86047	0.643448
2	3.45314	0.759721
2.5	4.04652	0.900024
3	3.50782	0.991519
3.5	3.99571	0.493559
4	3.57915	0.682535
4.5	3.98863	0.891185
5	4.00204	1.04129
5.5	3.52553	0.735336
6	3.68499	0.618003
6.5	3.39525	1.01329
7	3.42965	0.980396
7.5	3.64386	1.34629
8	3.89104	1.40413
8.5	4.39381	0.795131
9	4.35602	0.955475
9.5	3.87068	1.23713
10	4.20157	1.17016
10.5	4.14728	1.14693
11	4.20388	1.41348
11.5	4.69728	1.24067
12	4.38088	1.16913
12.5	3.43569	1.21384
13	3.82273	1.26513
13.5	4.10289	1.1779
14	3.39517	0.913368
14.5	3.54112	0.987426
15	3.82309	1.18533
15.5	4.4717	1.04172
16	3.74246	1.20403
16.5	3.58922	1.16609
17	4.00761	1.04997
17.5	3.50506	1.1902
18	3.79785	1.1344
18.5	4.27719	1.39279
19	4.13396	1.42395
19.5	3.74274	1.24561
20	3.62579	1.22006
