# Supplementary material for: Large-scale identification of plasma membrane repair proteins revealed spatiotemporal cellular responses to plasma membrane damage
Source: eLife. 2026 Mar 10;14:RP108585. doi: 10.7554/eLife.108585 (PMC12975127; doi:10.7554/eLife.108585)
Supplement: Figure 5—source data 1. [file elife-108585-fig5-data1.zip › FIgure_5–Source Data/FIgure_5D–Source Data/Wsc1-sfGFP_rvs167d_003_normalized.xlsx]

## Sheet: GFP
	normalized_budtip	normalized_damage_site
-0.0666667	3.76951	0.433964
0	4.89886	0.197171
0.5	4.71584	0.206658
1	3.97614	0.219897
1.5	4.1503	0.319266
2	4.06778	0.289871
2.5	3.83832	0.287716
3	3.59674	0.300031
3.5	4.36371	0.251643
4	4.46956	0.240833
4.5	3.46984	0.305323
5	4.0062	0.275928
5.5	3.93418	0.283257
6	4.69836	0.417554
6.5	3.48005	0.435841
7	3.66835	0.492687
7.5	2.6459	0.365202
8	3.09849	0.445332
8.5	3.17019	0.381093
9	2.78429	0.455588
9.5	2.86693	0.595944
10	3.76032	0.478225
10.5	3.12947	0.320928
11	3.39892	0.499172
11.5	3.71523	0.440396
12	3.56605	0.512961
12.5	3.73997	0.504797
13	3.36355	0.369762
13.5	2.59293	0.659115
14	2.98023	0.751403
14.5	2.63026	0.607344
15	2.83198	0.699655
15.5	2.93454	0.536435
16	2.61482	0.655479
16.5	2.59644	0.777843
17	2.92848	0.604697
17.5	2.57404	0.633606
18	3.32291	0.63501
18.5	2.93858	0.6783
19	3.2141	0.671834
19.5	3.10006	0.666562
20	2.92992	0.825045
