# Supplementary material for: Large-scale identification of plasma membrane repair proteins revealed spatiotemporal cellular responses to plasma membrane damage
Source: eLife. 2026 Mar 10;14:RP108585. doi: 10.7554/eLife.108585 (PMC12975127; doi:10.7554/eLife.108585)
Supplement: Figure 5—source data 1. [file elife-108585-fig5-data1.zip › FIgure_5–Source Data/FIgure_5D–Source Data/Wsc1-sfGFP_rvs167d_004_normalized.xlsx]

## Sheet: GFP
	normalized_budtip	normalized_damage_site
-0.0666667	4.41928	0.501192
0	5.00594	0.356392
0.5	3.85188	0.303741
1	4.01205	0.31558
1.5	4.03436	0.2907
2	3.75138	0.379891
2.5	3.30136	0.379592
3	2.86077	0.42299
3.5	2.84929	0.500171
4	2.99521	0.548072
4.5	3.60124	0.553152
5	3.10054	0.635649
5.5	3.09253	0.96675
6	3.1982	1.69033
6.5	3.88128	1.62327
7	2.78623	1.95295
7.5	2.63047	2.01143
8	2.57962	1.74846
8.5	2.92359	1.69821
9	2.57813	1.83328
9.5	2.933	1.85815
10	2.86852	2.00564
10.5	2.68145	2.03908
11	2.65809	2.10033
11.5	2.6295	2.23068
12	2.81095	2.26602
12.5	2.81228	2.24256
13	3.04568	2.0972
13.5	2.91401	2.01004
14	3.04201	1.69004
14.5	2.74361	1.63923
15	2.42556	1.55847
15.5	2.83434	1.71947
16	3.08015	1.82809
16.5	2.34734	1.74756
17	2.78356	2.05217
17.5	3.06022	2.41121
18	3.83388	2.17147
18.5	2.88992	1.6633
19	3.28823	1.98826
19.5	3.15831	1.77645
20	3.2542	1.39532
