# Supplementary material for: Large-scale identification of plasma membrane repair proteins revealed spatiotemporal cellular responses to plasma membrane damage
Source: eLife. 2026 Mar 10;14:RP108585. doi: 10.7554/eLife.108585 (PMC12975127; doi:10.7554/eLife.108585)
Supplement: Figure 5—source data 1. [file elife-108585-fig5-data1.zip › FIgure_5–Source Data/FIgure_5D–Source Data/Wsc1-sfGFP_rvs167d_005_normalized.xlsx]

## Sheet: GFP
	normalized_budtip	normalized_damage_site
-0.0666667	2.70968	0.726975
0	3.68831	0.218356
0.5	3.42363	0.248927
1	3.84342	0.273543
1.5	3.72059	0.300095
2	3.37286	0.207955
2.5	2.98046	0.292598
3	3.45431	0.320004
3.5	3.24474	0.532865
4	3.54973	0.364417
4.5	3.17896	0.580278
5	3.61455	0.411484
5.5	3.32105	0.452285
6	3.04778	0.384662
6.5	3.61147	0.387685
7	3.46926	0.448308
7.5	4.20207	0.369983
8	3.58202	0.369337
8.5	3.53165	0.465403
9	3.75912	1.11275
9.5	3.78014	1.14191
10	3.55715	0.962742
10.5	3.1526	0.956348
11	3.03366	0.820722
11.5	3.41988	0.966226
12	3.08759	1.00415
12.5	2.75474	1.07166
13	2.96845	1.17537
13.5	3.06058	1.00579
14	3.29476	0.891155
14.5	3.27942	0.866554
15	3.01137	0.869353
15.5	3.21828	0.858363
16	2.59504	0.908083
16.5	2.61613	1.05315
17	2.31606	0.950534
17.5	2.74993	0.787578
18	2.64277	0.708987
18.5	2.91623	1.00096
19	2.50322	0.725719
19.5	2.99477	1.0327
20	2.93337	0.70202
