# Supplementary material for: Large-scale identification of plasma membrane repair proteins revealed spatiotemporal cellular responses to plasma membrane damage
Source: eLife. 2026 Mar 10;14:RP108585. doi: 10.7554/eLife.108585 (PMC12975127; doi:10.7554/eLife.108585)
Supplement: Figure 5—source data 1. [file elife-108585-fig5-data1.zip › FIgure_5–Source Data/FIgure_5D–Source Data/Wsc1-sfGFP_rvs167d_006_normalized.xlsx]

## Sheet: GFP
	normalized_budtip	normalized_damage_site
-0.0666667	3.53989	1.04803
0	4.01478	0.313359
0.5	3.8851	0.321386
1	3.23256	0.524571
1.5	4.13975	0.498917
2	3.98896	0.809096
2.5	3.68564	0.660865
3	4.4852	0.81861
3.5	3.70652	1.3057
4	5.25651	1.02336
4.5	4.45326	0.996448
5	3.88803	0.957664
5.5	3.45097	0.827499
6	3.5179	1.06196
6.5	4.00275	0.809239
7	3.3271	0.870665
7.5	3.53673	0.911393
8	4.08282	0.73068
8.5	3.82403	0.939391
9	3.29544	1.23264
9.5	3.66746	0.806239
10	4.18946	1.08433
10.5	3.58534	1.17633
11	2.85938	0.978093
11.5	3.78536	1.19491
12	3.36419	1.00174
12.5	3.6874	1.3258
13	3.4846	1.02247
13.5	3.14258	1.12533
14	2.9545	1.06798
14.5	3.44478	1.01071
15	3.53139	0.974274
15.5	3.10267	0.952421
16	2.98425	0.8157
16.5	3.5448	0.72383
17	3.03208	0.76425
17.5	2.37307	0.900859
18	3.07085	0.931732
18.5	2.79627	1.03155
19	2.63623	1.01058
19.5	2.67517	1.18271
20	2.50203	1.23775
