# Supplementary material for: Large-scale identification of plasma membrane repair proteins revealed spatiotemporal cellular responses to plasma membrane damage
Source: eLife. 2026 Mar 10;14:RP108585. doi: 10.7554/eLife.108585 (PMC12975127; doi:10.7554/eLife.108585)
Supplement: Figure 5—source data 1. [file elife-108585-fig5-data1.zip › FIgure_5–Source Data/FIgure_5D–Source Data/Wsc1-sfGFP_rvs167d_007_normalized.xlsx]

## Sheet: GFP
	normalized_budtip	normalized_damage_site
-0.0666667	2.26019	1.2191
0	3.42385	0.176542
0.5	3.0399	0.235349
1	2.69933	0.25596
1.5	3.06996	0.329221
2	3.2902	0.40471
2.5	2.91872	0.393173
3	3.28569	0.429181
3.5	3.93705	0.613818
4	3.90329	0.595591
4.5	3.81996	0.615017
5	3.58325	0.636633
5.5	2.86792	0.720006
6	2.52334	0.61894
6.5	4.2822	0.910502
7	2.98295	0.699684
7.5	3.19718	0.638508
8	3.56405	0.731344
8.5	3.23318	0.801182
9	2.79664	1.15622
9.5	3.1222	1.24731
10	2.85682	0.950982
10.5	2.48398	1.09973
11	2.75122	0.926532
11.5	2.70886	1.16013
12	3.82461	0.968917
12.5	2.9049	1.32316
13	2.70389	1.42953
13.5	2.93791	1.35319
14	2.83707	1.17925
14.5	2.91502	1.24079
15	3.33847	1.26887
15.5	3.10807	1.29491
16	3.05499	0.882412
16.5	3.90064	1.12644
17	3.57361	1.03777
17.5	2.7858	1.20874
18	2.78904	0.695602
18.5	3.10541	1.57997
19	2.89652	1.23044
19.5	2.82755	1.47956
20	3.05054	1.57842
20.5	2.54928	1.43287
21	3.16876	1.13542
21.5	2.7321	1.26682
22	3.68694	0.919071
22.5	2.91178	0.630741
23	1.90463	1.17572
23.5	2.49156	1.09683
24	2.83099	1.14402
24.5	2.36617	0.922287
25	2.56765	1.17594
25.5	2.1146	1.2471
26	2.90578	1.088
26.5	2.41492	1.23283
27	2.21333	1.76019
27.5	2.69928	1.45921
28	3.02575	1.6678
28.5	2.79297	1.77668
29	2.37187	1.28109
29.5	2.3145	1.31435
30	2.09913	1.37467
