# Supplementary material for: Large-scale identification of plasma membrane repair proteins revealed spatiotemporal cellular responses to plasma membrane damage
Source: eLife. 2026 Mar 10;14:RP108585. doi: 10.7554/eLife.108585 (PMC12975127; doi:10.7554/eLife.108585)
Supplement: Figure 5—source data 1. [file elife-108585-fig5-data1.zip › FIgure_5–Source Data/FIgure_5D–Source Data/Wsc1-sfGFP_rvs167d_008_normalized.xlsx]

## Sheet: GFP
	normalized_budtip	normalized_damage_site
-0.0666667	2.14237	1.8317
0	2.49759	0.150959
0.5	2.65425	0.223045
1	2.80218	0.231557
1.5	2.73701	0.373439
2	3.02556	0.355339
2.5	2.35306	0.395889
3	2.78009	0.526308
3.5	3.10369	0.43525
4	2.95986	0.385489
4.5	2.8298	0.289335
5	3.03794	0.340011
5.5	2.64458	0.414394
6	3.48413	0.72333
6.5	3.52618	0.506426
7	3.01022	0.589925
7.5	2.44658	0.680314
8	2.70603	0.424371
8.5	2.08864	0.576482
9	2.60983	0.78453
9.5	2.68989	0.669306
10	2.42489	0.886582
10.5	2.74563	0.982435
11	2.04802	0.786186
11.5	2.68076	0.795559
12	2.00119	0.805678
12.5	2.06281	0.739639
13	2.53536	0.746866
13.5	2.33591	0.899231
14	2.30349	0.820914
14.5	2.70049	0.884529
15	2.77654	0.820283
15.5	2.42491	0.655231
16	2.63206	0.977799
16.5	2.53314	1.03369
17	2.96701	0.976927
17.5	3.01142	1.00025
18	2.43553	0.887952
18.5	2.89436	1.02543
19	2.24803	1.10475
19.5	2.61471	1.1991
20	2.5674	0.962883
20.5	2.80988	0.939964
21	3.18557	0.909981
21.5	3.25997	0.9737
22	2.95286	1.10779
22.5	3.10552	1.07622
23	2.70726	1.00344
23.5	2.77773	0.841063
24	3.0825	0.92814
24.5	2.47683	0.954804
25	3.35433	0.720888
25.5	2.52461	0.718406
26	3.23125	0.827325
26.5	2.25159	0.835083
27	2.2191	1.00239
27.5	2.8548	0.804982
28	2.71356	0.958225
28.5	2.64526	1.0158
29	3.0647	0.944712
29.5	2.33545	1.06826
30	2.30849	1.0789
