# Supplementary material for: Large-scale identification of plasma membrane repair proteins revealed spatiotemporal cellular responses to plasma membrane damage
Source: eLife. 2026 Mar 10;14:RP108585. doi: 10.7554/eLife.108585 (PMC12975127; doi:10.7554/eLife.108585)
Supplement: Figure 5—source data 1. [file elife-108585-fig5-data1.zip › FIgure_5–Source Data/FIgure_5D–Source Data/Wsc1-sfGFP_rvs167d_009_normalized.xlsx]

## Sheet: GFP
	normalized_budtip	normalized_damage_site
-0.0666667	1.74145	0.551495
0	2.64996	0.147398
0.5	3.41621	0.184842
1	3.06186	0.272523
1.5	3.40503	0.307924
2	3.42301	0.377114
2.5	2.58657	0.273172
3	2.45583	0.420335
3.5	2.94363	0.476925
4	3.25318	0.277629
4.5	3.36883	0.418116
5	2.47297	0.564712
5.5	2.99522	0.468615
6	2.85572	0.47472
6.5	2.1279	0.453261
7	2.10644	0.456835
7.5	3.1951	0.501816
8	3.15678	0.622383
8.5	3.78306	0.469722
9	3.57673	0.51338
9.5	2.77609	0.859322
10	3.77299	0.691075
10.5	2.75582	0.741375
11	2.69366	0.745426
11.5	3.22422	0.593961
12	2.61218	0.679206
12.5	2.37998	0.730259
13	3.3521	0.8665
13.5	3.00696	0.690467
14	2.98205	0.740454
14.5	2.50089	0.746429
15	2.77311	0.682959
15.5	3.17116	0.518441
16	2.4074	0.44054
16.5	3.40096	0.536711
17	2.76273	0.693493
17.5	3.14644	0.976519
18	3.40081	0.926293
18.5	2.29171	0.687963
19	3.23853	0.817714
19.5	3.62265	0.760109
20	2.79349	1.02095
20.5	2.95378	0.886575
21	2.97109	0.861658
21.5	2.81017	0.584887
22	3.26351	0.770059
22.5	3.00544	0.757965
23	2.83473	0.746778
23.5	2.94338	0.926733
24	2.37624	0.532162
24.5	2.9931	0.607829
25	2.13671	0.825554
25.5	2.5054	0.830927
26	3.2198	0.714468
26.5	2.52405	0.763713
27	2.05708	0.626296
27.5	1.80408	0.882357
28	2.46792	0.957045
28.5	2.13354	1.06298
29	2.31771	0.741668
29.5	2.8407	0.726825
30	2.80032	0.936122
