# Supplementary material for: Large-scale identification of plasma membrane repair proteins revealed spatiotemporal cellular responses to plasma membrane damage
Source: eLife. 2026 Mar 10;14:RP108585. doi: 10.7554/eLife.108585 (PMC12975127; doi:10.7554/eLife.108585)
Supplement: Figure 5—source data 1. [file elife-108585-fig5-data1.zip › FIgure_5–Source Data/FIgure_5D–Source Data/Wsc1-sfGFP_rvs167d_010_normalized.xlsx]

## Sheet: GFP
	normalized_budtip	normalized_damage_site
-0.0666667	2.88837	1.01778
0	3.69571	0.275014
0.5	3.9378	0.399341
1	4.69788	0.49526
1.5	3.45748	0.525514
2	3.22664	0.390075
2.5	2.6622	0.362605
3	3.03329	0.437504
3.5	2.44232	0.447588
4	2.51947	0.704788
4.5	2.59154	0.90319
5	2.67359	0.926935
5.5	2.62428	0.589936
6	2.23825	0.991341
6.5	2.52701	0.981471
7	2.57912	0.779305
7.5	2.44392	0.97501
8	2.3356	1.48374
8.5	2.04825	1.68905
9	2.08617	1.14844
9.5	2.21795	1.16269
10	2.17227	0.971523
10.5	1.89226	0.7019
11	2.93935	0.807265
11.5	2.35317	1.29138
12	2.96661	1.49839
12.5	2.3606	1.29181
13	1.63177	1.21037
13.5	2.40636	1.10375
14	2.44727	1.01527
14.5	2.00824	1.0643
15	2.31282	1.1267
15.5	2.45397	1.34348
16	2.29438	1.4098
16.5	1.87502	1.51937
17	3.09899	1.21197
17.5	2.43531	0.98588
18	1.79045	1.01155
18.5	2.35258	1.1498
19	2.66576	1.18006
19.5	2.32817	1.19646
20	2.92322	0.942371
20.5	2.62497	1.25971
21	1.95991	1.36935
21.5	2.04685	0.831133
22	2.59931	0.885877
22.5	2.64269	1.00968
23	2.06103	1.02845
23.5	1.95133	1.04583
24	2.81605	1.03771
24.5	2.25062	0.905942
25	1.78154	0.95652
25.5	1.68272	1.0052
26	2.1868	0.789273
26.5	1.71183	1.08861
27	2.00872	0.999803
27.5	2.51704	0.757124
28	2.09148	0.999865
28.5	2.12936	1.00277
29	1.44874	1.24469
29.5	1.68696	0.865302
30	1.47138	1.22453
