# Supplementary material for: Large-scale identification of plasma membrane repair proteins revealed spatiotemporal cellular responses to plasma membrane damage
Source: eLife. 2026 Mar 10;14:RP108585. doi: 10.7554/eLife.108585 (PMC12975127; doi:10.7554/eLife.108585)
Supplement: Figure 5—source data 1. [file elife-108585-fig5-data1.zip › FIgure_5–Source Data/FIgure_5D–Source Data/Wsc1-sfGFP_rvs167d_011_normalized.xlsx]

## Sheet: GFP
	normalized_budtip	normalized_damage_site
-0.0666667	3.25955	0.817746
0	4.96028	0.144306
0.5	4.80605	0.21095
1	3.87681	0.252738
1.5	3.29136	0.220523
2	4.89982	0.283726
2.5	4.28941	0.36317
3	4.59514	0.328359
3.5	4.82964	0.658123
4	4.26365	0.74713
4.5	4.26129	0.591208
5	3.94011	0.696787
5.5	3.65672	1.24031
6	3.38868	0.904634
6.5	4.05899	1.17892
7	4.77678	0.623909
7.5	4.2198	0.697615
8	3.73424	0.786892
8.5	4.43	0.868678
9	4.17508	0.842397
9.5	4.10292	1.27657
10	4.26032	1.02857
10.5	4.05045	0.978047
11	4.65882	0.763912
11.5	3.27624	1.07896
12	3.44618	1.15424
12.5	2.99155	1.12984
13	3.53821	0.994352
13.5	2.93609	0.759533
14	4.08738	1.27435
14.5	3.37361	1.04849
15	2.717	1.16186
15.5	2.811	0.892197
16	3.96419	1.51393
16.5	3.70821	1.20957
17	3.3975	1.13176
17.5	2.80186	1.36336
18	3.04228	1.35343
18.5	3.32925	1.67767
19	3.41653	1.51412
19.5	2.51931	1.36938
20	3.16457	1.33033
20.5	3.3028	1.35892
21	3.04032	1.94039
21.5	3.19044	1.30341
22	2.1491	1.6235
22.5	3.07062	1.29237
23	2.52965	1.24829
23.5	2.63662	1.70769
24	2.43399	1.78911
24.5	3.01865	1.54692
25	2.82073	1.67474
25.5	2.29483	1.86176
26	2.99803	1.04387
26.5	2.17445	1.16415
27	3.30686	1.32137
27.5	2.34459	1.17357
28	2.78934	1.17311
28.5	2.63879	1.10249
29	2.64687	1.34504
29.5	2.91252	1.60675
30	2.98414	1.57972
