# Supplementary material for: Large-scale identification of plasma membrane repair proteins revealed spatiotemporal cellular responses to plasma membrane damage
Source: eLife. 2026 Mar 10;14:RP108585. doi: 10.7554/eLife.108585 (PMC12975127; doi:10.7554/eLife.108585)
Supplement: Figure 5—source data 1. [file elife-108585-fig5-data1.zip › FIgure_5–Source Data/FIgure_5E–Source Data/Sho1-GFP_001_normalized.xlsx]

## Sheet: GFP
	normalized_budtip	normalized_damage_site
-0.0666667	5.36812	0.598135
0	6.03645	0.445927
0.5	6.8851	0.423721
1	6.33701	0.400331
1.5	7.10444	0.588666
2	6.17125	0.700925
2.5	6.99276	0.75681
3	6.73299	0.870564
3.5	5.81006	1.37183
4	5.26292	1.31311
4.5	5.24833	1.00399
5	5.10757	1.39715
5.5	6.2021	1.27733
6	4.68883	1.16521
6.5	5.85657	1.37829
7	5.07404	1.61517
7.5	5.36966	1.93995
8	4.58932	1.92939
8.5	5.64293	2.13696
9	4.47147	1.6309
9.5	4.49373	2.16228
10	4.13253	2.10727
10.5	4.35824	1.51916
11	4.8655	1.89546
11.5	5.7908	3.00623
12	5.79938	2.17423
12.5	4.6535	2.47556
13	4.6434	2.28934
13.5	4.02912	2.4792
14	5.02248	2.01746
14.5	4.12458	1.50011
15	4.38776	1.72997
15.5	4.34795	2.29038
16	4.24941	1.88114
16.5	4.66386	1.94868
17	4.6632	1.71228
17.5	4.06167	1.83808
18	3.90996	1.41673
18.5	3.72601	1.76434
19	3.38569	2.03112
19.5	2.93686	1.55558
20	3.86443	1.74125
