# Supplementary material for: Large-scale identification of plasma membrane repair proteins revealed spatiotemporal cellular responses to plasma membrane damage
Source: eLife. 2026 Mar 10;14:RP108585. doi: 10.7554/eLife.108585 (PMC12975127; doi:10.7554/eLife.108585)
Supplement: Figure 5—source data 1. [file elife-108585-fig5-data1.zip › FIgure_5–Source Data/FIgure_5E–Source Data/Sho1-GFP_002_normalized.xlsx]

## Sheet: GFP
	normalized_budtip	normalized_damage_site
-0.0666667	5.59105	0.784582
0	8.10403	0.276367
0.5	6.72479	0.511195
1	5.44741	0.359162
1.5	5.50792	0.43423
2	5.41552	0.42884
2.5	4.38768	0.372051
3	5.45849	0.289492
3.5	6.44872	0.982988
4	8.75136	0.627821
4.5	6.07729	0.661823
5	6.94994	0.370322
5.5	4.75189	0.352462
6	4.5696	0.76174
6.5	5.31686	0.932894
7	4.87485	1.19285
7.5	5.18995	1.80151
8	5.37845	2.7942
8.5	4.87107	2.02897
9	4.85772	3.47955
9.5	3.6796	4.22727
10	4.65082	5.15825
10.5	5.08677	2.41561
11	5.5882	2.288
11.5	4.4546	2.02173
12	4.42118	1.74482
12.5	3.35699	1.87904
13	3.6744	1.51228
13.5	3.37725	1.85673
14	2.26224	2.04888
14.5	3.56042	1.88651
15	5.10438	2.20108
15.5	4.66806	1.53414
16	2.97833	2.27612
16.5	3.75558	1.83608
17	3.24355	2.18543
17.5	3.62038	1.84747
18	3.57162	0.717303
18.5	3.42694	1.07868
19	2.39546	0.987937
19.5	3.19894	1.07342
20	3.73319	1.63385
