# Supplementary material for: Large-scale identification of plasma membrane repair proteins revealed spatiotemporal cellular responses to plasma membrane damage
Source: eLife. 2026 Mar 10;14:RP108585. doi: 10.7554/eLife.108585 (PMC12975127; doi:10.7554/eLife.108585)
Supplement: Figure 5—source data 1. [file elife-108585-fig5-data1.zip › FIgure_5–Source Data/FIgure_5E–Source Data/Sho1-GFP_003_normalized.xlsx]

## Sheet: GFP
	normalized_budtip	normalized_damage_site
-0.0666667	4.41354	0.762998
0	5.49915	0.419749
0.5	5.14891	0.542394
1	4.97336	0.724332
1.5	4.64513	0.550384
2	3.50905	0.50583
2.5	5.01757	0.76891
3	4.2311	1.05832
3.5	4.74573	1.14323
4	4.12049	2.77869
4.5	5.53886	0.798803
5	4.33677	2.1005
5.5	5.26211	2.10289
6	3.36184	1.73934
6.5	2.86967	2.31225
7	3.15156	3.1232
7.5	3.3011	3.24667
8	2.61106	3.88313
8.5	3.02819	2.39207
9	3.33012	2.95681
9.5	3.24503	2.61266
10	3.09714	4.54346
10.5	2.98279	4.69223
11	3.35659	4.61303
11.5	2.35881	4.45284
12	2.45651	3.31791
12.5	2.56325	3.58612
13	3.14922	4.46056
13.5	2.06273	4.11213
14	3.40594	4.01867
14.5	4.00688	5.75949
15	2.14173	3.8482
15.5	2.57865	4.73464
16	2.25389	3.88822
16.5	2.56523	5.14693
17	1.53408	4.59552
17.5	1.95528	4.73859
18	2.00044	5.30936
18.5	1.77387	3.96105
19	1.81705	4.47819
19.5	2.42953	4.6262
20	1.73386	4.16745
