# Supplementary material for: Large-scale identification of plasma membrane repair proteins revealed spatiotemporal cellular responses to plasma membrane damage
Source: eLife. 2026 Mar 10;14:RP108585. doi: 10.7554/eLife.108585 (PMC12975127; doi:10.7554/eLife.108585)
Supplement: Figure 5—source data 1. [file elife-108585-fig5-data1.zip › FIgure_5–Source Data/FIgure_5E–Source Data/Sho1-GFP_004_normalized.xlsx]

## Sheet: GFP
	normalized_budtip	normalized_damage_site
-0.0666667	2.83634	1.25871
0	3.95293	0.370731
0.5	4.4141	0.484672
1	3.29396	0.430665
1.5	3.24438	0.597854
2	2.51787	0.574737
2.5	3.1069	0.640259
3	4.52701	0.914725
3.5	3.55034	1.10625
4	3.20023	2.14275
4.5	3.52549	0.982579
5	3.09002	1.67624
5.5	3.25715	1.88036
6	2.80963	1.63183
6.5	1.85523	3.02681
7	2.86502	1.59388
7.5	2.88465	2.29004
8	2.28482	2.30504
8.5	2.54092	2.314
9	3.12647	2.92003
9.5	2.24028	2.33424
10	2.05142	3.04849
10.5	1.54506	3.08203
11	2.21692	3.02352
11.5	1.62617	3.45758
12	1.8749	3.22896
12.5	2.30078	3.20779
13	2.50294	2.66998
13.5	1.87849	2.94173
14	2.0862	2.57292
14.5	2.03681	2.32939
15	2.52941	1.77963
15.5	2.04853	1.82785
16	1.9462	2.36935
16.5	1.47928	3.33594
17	1.75771	4.65472
17.5	2.04326	3.19802
18	1.75981	2.81184
18.5	1.37028	2.6192
19	1.43345	3.35647
19.5	1.3783	2.69302
20	1.52889	3.11829
