# Supplementary material for: Large-scale identification of plasma membrane repair proteins revealed spatiotemporal cellular responses to plasma membrane damage
Source: eLife. 2026 Mar 10;14:RP108585. doi: 10.7554/eLife.108585 (PMC12975127; doi:10.7554/eLife.108585)
Supplement: Figure 5—source data 1. [file elife-108585-fig5-data1.zip › FIgure_5–Source Data/FIgure_5E–Source Data/Sho1-GFP_005_normalized.xlsx]

## Sheet: GFP
	normalized_budtip	normalized_damage_site
-0.0666667	3.78054	0.841548
0	5.82602	0.246503
0.5	5.19199	0.530497
1	5.30124	0.44425
1.5	4.16308	0.57844
2	4.13588	0.75352
2.5	4.68447	0.769436
3	4.70666	0.67432
3.5	3.5138	0.49235
4	4.33921	0.635371
4.5	3.34279	0.587981
5	3.75552	0.802832
5.5	3.63873	1.79456
6	3.51129	1.53359
6.5	3.59197	1.59145
7	3.27968	1.37224
7.5	3.52399	2.51035
8	3.0959	3.23216
8.5	3.16815	1.80416
9	3.53759	1.37086
9.5	3.53509	1.86668
10	2.85608	1.43059
10.5	2.58066	1.95117
11	2.88417	1.89681
11.5	2.22002	2.13937
12	2.19503	1.95031
12.5	2.22662	1.90138
13	2.80444	2.16008
13.5	1.93476	2.12969
14	2.64073	2.36161
14.5	2.4047	2.42575
15	2.44237	2.09273
15.5	2.76392	1.91828
16	1.66596	2.22095
16.5	1.87318	2.36646
17	2.00711	2.05439
17.5	1.47901	2.36327
18	1.65837	1.87705
18.5	2.06184	1.41234
19	1.22961	1.32649
19.5	1.39356	1.00734
20	1.70097	1.18051
