# Supplementary material for: Large-scale identification of plasma membrane repair proteins revealed spatiotemporal cellular responses to plasma membrane damage
Source: eLife. 2026 Mar 10;14:RP108585. doi: 10.7554/eLife.108585 (PMC12975127; doi:10.7554/eLife.108585)
Supplement: Figure 5—source data 1. [file elife-108585-fig5-data1.zip › FIgure_5–Source Data/FIgure_5E–Source Data/Sho1-GFP_006_normalized.xlsx]

## Sheet: GFP
	normalized_budtip	normalized_damage_site
-0.0666667	5.08587	0.803229
0	5.49703	0.402174
0.5	3.95102	0.672937
1	3.3047	0.752251
1.5	3.58324	0.420453
2	5.59395	0.593012
2.5	2.93558	0.67541
3	3.36922	1.35032
3.5	4.32723	1.41778
4	3.49262	1.91854
4.5	2.88873	2.94393
5	3.38086	1.96958
5.5	3.02712	3.01588
6	3.57481	2.09062
6.5	3.19122	2.49152
7	2.00272	3.8499
7.5	2.61275	3.22141
8	2.21314	3.86925
8.5	2.43783	3.98055
9	2.97373	4.11612
9.5	2.41144	3.69107
10	2.30114	3.74198
10.5	2.09828	3.6381
11	2.1216	3.60341
11.5	1.86075	3.66287
12	2.71183	3.17947
12.5	2.87614	2.96598
13	2.41358	2.39649
13.5	2.42485	3.61416
14	2.00816	3.84644
14.5	1.81952	4.75726
15	1.69214	4.75254
15.5	1.48267	4.48849
16	1.54199	5.56487
16.5	1.14968	5.32716
17	1.13857	3.93844
17.5	1.11364	3.57249
18	1.39176	3.55647
18.5	1.64526	3.55259
19	1.2022	3.63823
19.5	1.29986	3.20919
20	1.51478	3.98027
