# Supplementary material for: Large-scale identification of plasma membrane repair proteins revealed spatiotemporal cellular responses to plasma membrane damage
Source: eLife. 2026 Mar 10;14:RP108585. doi: 10.7554/eLife.108585 (PMC12975127; doi:10.7554/eLife.108585)
Supplement: Figure 5—source data 1. [file elife-108585-fig5-data1.zip › FIgure_5–Source Data/FIgure_5E–Source Data/Sho1-GFP_007_normalized.xlsx]

## Sheet: GFP
	normalized_budtip	normalized_damage_site
-0.0666667	3.57288	0.523682
0	3.26021	0.224302
0.5	4.73915	0.430171
1	4.82037	0.477969
1.5	4.57079	1.12178
2	4.75612	1.29886
2.5	5.35781	0.635937
3	4.74459	0.649727
3.5	4.46139	0.769446
4	4.11398	0.796349
4.5	4.03351	0.591818
5	7.05513	0.514327
5.5	4.84701	0.627255
6	3.60327	0.626292
6.5	3.2292	0.796928
7	3.50493	1.44196
7.5	3.7055	1.80913
8	3.88292	1.75143
8.5	3.83097	1.20543
9	3.03943	1.47647
9.5	3.6611	1.46908
10	3.44278	1.5167
10.5	4.29998	1.28142
11	3.12968	2.17193
11.5	3.46808	2.30663
12	3.34026	1.99121
12.5	3.18096	1.56896
13	3.08384	1.67146
13.5	1.86153	1.91555
14	2.60231	1.5738
14.5	3.07616	1.81299
15	2.14037	1.26494
15.5	1.97342	1.81494
16	2.16437	1.32728
16.5	3.6093	0.954723
17	3.01991	1.50832
17.5	2.38739	1.50578
18	2.59645	1.17859
18.5	3.06251	1.79184
19	2.79561	2.77867
19.5	2.67902	2.57085
20	2.32296	1.98795
