# Supplementary material for: Large-scale identification of plasma membrane repair proteins revealed spatiotemporal cellular responses to plasma membrane damage
Source: eLife. 2026 Mar 10;14:RP108585. doi: 10.7554/eLife.108585 (PMC12975127; doi:10.7554/eLife.108585)
Supplement: Figure 5—source data 1. [file elife-108585-fig5-data1.zip › FIgure_5–Source Data/FIgure_5E–Source Data/Sho1-GFP_008_normalized.xlsx]

## Sheet: GFP
	normalized_budtip	normalized_damage_site
-0.0666667	3.84651	0.451349
0	3.72007	0.342749
0.5	4.30043	0.29796
1	4.22293	0.47358
1.5	6.30577	0.689113
2	4.80372	0.523682
2.5	3.88066	0.63971
3	3.92232	1.14073
3.5	4.35505	1.20893
4	5.38183	1.53471
4.5	5.28317	3.08189
5	4.89007	2.33692
5.5	2.64963	3.73539
6	4.5718	3.52601
6.5	3.44877	3.15178
7	3.22381	2.24649
7.5	3.67377	4.16552
8	3.7194	6.27377
8.5	3.92622	6.67044
9	2.72579	5.91284
9.5	1.90498	6.07889
10	2.90356	4.77557
10.5	3.49823	5.55017
11	2.71825	5.39917
11.5	3.01375	4.82443
12	2.85764	5.28775
12.5	2.45073	4.44728
13	1.7883	4.15556
13.5	1.24512	3.74863
14	2.47737	3.51478
14.5	2.43209	4.68395
15	2.57942	3.98101
15.5	2.89226	3.95549
16	2.524	3.94253
16.5	3.64735	3.49687
17	2.8983	2.98165
17.5	2.9772	3.8096
18	1.90446	3.04038
18.5	3.09997	2.57687
19	3.22829	2.57056
19.5	1.46547	2.1728
20	2.73359	2.29853
