# Supplementary material for: Large-scale identification of plasma membrane repair proteins revealed spatiotemporal cellular responses to plasma membrane damage
Source: eLife. 2026 Mar 10;14:RP108585. doi: 10.7554/eLife.108585 (PMC12975127; doi:10.7554/eLife.108585)
Supplement: Figure 5—source data 1. [file elife-108585-fig5-data1.zip › FIgure_5–Source Data/FIgure_5E–Source Data/Sho1-GFP_009_normalized.xlsx]

## Sheet: GFP
	normalized_budtip	normalized_damage_site
-0.0666667	4.34706	0.489205
0	4.61024	0.489966
0.5	4.57295	0.265094
1	4.42562	0.678533
1.5	5.07373	0.403909
2	3.9071	0.688402
2.5	3.83297	1.07079
3	4.01867	1.33341
3.5	1.72803	2.33432
4	2.44784	2.25669
4.5	1.73159	2.07835
5	2.26054	2.66076
5.5	2.95126	3.05538
6	2.23045	2.12344
6.5	2.29552	3.05508
7	2.64107	2.77289
7.5	1.41347	2.86761
8	1.99834	2.57887
8.5	1.39396	3.28057
9	2.18796	2.89395
9.5	1.61973	2.49935
10	0.917131	1.94369
10.5	1.19923	4.15877
11	0.890221	4.26343
11.5	1.31919	5.92071
12	2.05156	3.80886
12.5	2.23262	5.46369
13	1.69808	3.99886
13.5	1.68921	4.41505
14	1.37111	5.35414
14.5	1.48382	5.11416
15	1.22965	4.68724
15.5	0.952746	4.56272
16	0.747601	4.62961
16.5	0.529389	4.26502
17	0.781802	5.06826
17.5	1.26359	4.56993
18	0.718847	5.11185
18.5	0.623522	5.62458
19	0.793074	5.53155
19.5	1.02632	4.79373
20	1.09898	4.88049
20.5	1.14493	5.16634
21	0.685866	4.75781
21.5	1.69885	6.15942
22	0.76669	5.20769
22.5	1.9984	6.08893
23	1.6232	6.25074
23.5	1.44068	4.77735
24	1.03148	5.29079
24.5	1.02615	4.90064
25	1.5538	6.72094
25.5	0.805635	6.11179
26	1.68689	5.74637
26.5	1.22145	5.39007
27	0.929404	4.49903
27.5	0.851661	6.7087
28	0.841308	8.407
28.5	0.797977	7.83765
29	1.23295	7.34852
29.5	0.836384	5.90285
30	0.729069	3.89186
