# Supplementary material for: Large-scale identification of plasma membrane repair proteins revealed spatiotemporal cellular responses to plasma membrane damage
Source: eLife. 2026 Mar 10;14:RP108585. doi: 10.7554/eLife.108585 (PMC12975127; doi:10.7554/eLife.108585)
Supplement: Figure 5—source data 1. [file elife-108585-fig5-data1.zip › FIgure_5–Source Data/FIgure_5E–Source Data/Sho1-GFP_010_normalized.xlsx]

## Sheet: GFP
	normalized_budtip	normalized_damage_site
-0.0666667	4.62718	0.283534
0	5.9639	0.227557
0.5	5.03658	0.649972
1	5.17427	0.619747
1.5	5.02774	0.815642
2	5.49586	0.925593
2.5	3.60248	0.418936
3	3.65045	1.73995
3.5	4.60103	1.36054
4	4.1611	1.65966
4.5	4.69684	1.60251
5	4.74072	2.09318
5.5	3.12531	3.68959
6	4.41096	3.60602
6.5	3.52303	2.65244
7	2.96909	4.75565
7.5	4.1344	2.89892
8	2.07943	2.21691
8.5	2.24664	5.23079
9	2.73686	4.90651
9.5	1.82483	5.01091
10	2.28585	3.29555
10.5	2.04007	3.6787
11	2.19101	4.66747
11.5	2.05818	5.20663
12	3.30536	3.80185
12.5	4.00427	3.16546
13	3.18291	2.99825
13.5	2.03541	4.18539
14	1.79776	7.22127
14.5	2.55596	5.41394
15	2.81834	6.78113
15.5	3.42426	7.26603
16	2.70218	6.76589
16.5	2.60242	6.17087
17	2.7327	5.66771
17.5	1.84716	6.04802
18	1.55383	5.9392
18.5	1.98844	6.22223
19	3.10012	7.20427
19.5	2.87074	5.85366
20	2.85669	4.25568
