# Supplementary material for: Large-scale identification of plasma membrane repair proteins revealed spatiotemporal cellular responses to plasma membrane damage
Source: eLife. 2026 Mar 10;14:RP108585. doi: 10.7554/eLife.108585 (PMC12975127; doi:10.7554/eLife.108585)
Supplement: Figure 5—source data 1. [file elife-108585-fig5-data1.zip › FIgure_5–Source Data/FIgure_5E–Source Data/Sho1-GFP_011_normalized.xlsx]

## Sheet: GFP
	normalized_budtip	normalized_damage_site
-0.0666667	6.68346	0.515332
0	9.10263	0.163833
0.5	8.48507	0.187158
1	8.39213	0.443846
1.5	7.21273	0.488997
2	7.87699	0.335243
2.5	7.17533	0.317924
3	4.84312	0.567884
3.5	4.83845	0.461782
4	5.11781	0.579845
4.5	3.99005	0.524792
5	4.0185	0.604994
5.5	7.52838	0.264168
6	5.90862	0.887025
6.5	5.55904	0.711275
7	4.04644	2.13013
7.5	4.0921	2.32024
8	3.64275	2.11726
8.5	2.61951	2.55143
9	2.8118	1.64292
9.5	1.81494	3.50265
10	1.88446	2.03433
10.5	1.42734	3.23647
11	1.88031	2.27169
11.5	1.973	3.22832
12	2.08673	2.31708
12.5	1.24887	1.90435
13	1.11782	2.57031
13.5	0.904508	1.71428
14	1.11714	1.5048
14.5	1.43495	2.9464
15	1.65104	3.0559
15.5	1.67814	1.68737
16	1.6392	0.824693
16.5	1.54977	1.0739
17	1.16232	1.33723
17.5	1.48897	1.71778
18	1.32568	2.63104
18.5	1.18396	3.22803
19	1.65686	2.89149
19.5	1.16488	2.56212
20	1.35854	2.6192
