# Supplementary material for: Large-scale identification of plasma membrane repair proteins revealed spatiotemporal cellular responses to plasma membrane damage
Source: eLife. 2026 Mar 10;14:RP108585. doi: 10.7554/eLife.108585 (PMC12975127; doi:10.7554/eLife.108585)
Supplement: Figure 5—source data 1. [file elife-108585-fig5-data1.zip › FIgure_5–Source Data/FIgure_5E–Source Data/Sho1-GFP_012_normalized.xlsx]

## Sheet: GFP
	normalized_budtip	normalized_damage_site
-0.0666667	4.06928	0.496753
0	4.44076	0.1871
0.5	3.56649	0.628603
1	3.90324	0.437452
1.5	4.36796	0.54245
2	5.09384	0.301377
2.5	4.42124	0.790047
3	6.18435	0.352536
3.5	4.23503	0.601109
4	5.35337	1.00345
4.5	6.24155	1.51199
5	3.67974	1.42957
5.5	5.29934	2.14163
6	3.96617	2.25256
6.5	3.9015	3.25589
7	3.33208	2.93819
7.5	3.04381	2.11333
8	2.8768	1.70841
8.5	3.1926	2.99154
9	2.12522	2.88247
9.5	1.82342	4.8316
10	1.596	4.41
10.5	2.18959	4.93798
11	1.70251	4.93472
11.5	1.93481	6.22993
12	0.898681	4.77762
12.5	1.90375	5.40525
13	2.21938	5.82663
13.5	1.40914	4.60401
14	1.50354	4.59397
14.5	1.29435	6.06996
15	1.15022	4.80957
15.5	1.61487	3.71311
16	1.35189	4.77122
16.5	1.07471	5.54072
17	2.67433	5.38194
17.5	1.69522	5.75622
18	1.67748	6.13194
18.5	2.12179	5.18581
19	2.03299	6.89433
19.5	1.57016	5.81011
20	1.53616	6.47301
