# Supplementary material for: Large-scale identification of plasma membrane repair proteins revealed spatiotemporal cellular responses to plasma membrane damage
Source: eLife. 2026 Mar 10;14:RP108585. doi: 10.7554/eLife.108585 (PMC12975127; doi:10.7554/eLife.108585)
Supplement: Figure 5—source data 1. [file elife-108585-fig5-data1.zip › FIgure_5–Source Data/FIgure_5E–Source Data/Sho1-GFP_rvs167d_001_normalized.xlsx]

## Sheet: GFP
	normalized_budtip	normalized_damage_site
-0.0666667	3.7724	1.49196
0	4.43926	0.364186
0.5	4.65133	0.545795
1	4.12807	0.75695
1.5	3.71055	0.616138
2	3.49334	0.594827
2.5	5.00068	0.491916
3	3.14439	0.889489
3.5	3.05885	0.938381
4	3.16321	0.539364
4.5	4.08713	0.573269
5	3.80864	0.708654
5.5	2.5442	1.07586
6	2.88471	0.710761
6.5	2.87246	0.543949
7	2.54178	1.37674
7.5	2.91842	1.35991
8	3.07061	1.20467
8.5	3.10656	1.73434
9	3.04726	1.3292
9.5	3.44317	1.47754
10	2.81788	1.48202
10.5	3.82945	0.981703
11	3.98681	1.01682
11.5	3.15551	1.36033
12	3.84409	0.993402
12.5	3.58983	0.742148
13	4.15102	0.751334
13.5	4.16335	0.863197
14	3.78925	0.649966
14.5	4.10002	0.849557
15	4.21263	0.722063
15.5	4.39119	0.865343
16	2.54647	0.81559
16.5	3.07039	0.822177
17	3.5288	0.785593
17.5	3.72209	0.523879
18	3.52729	1.07178
18.5	3.81606	0.632087
19	3.36368	0.72412
19.5	2.50225	0.700059
20	2.52276	0.478811
