# Supplementary material for: Large-scale identification of plasma membrane repair proteins revealed spatiotemporal cellular responses to plasma membrane damage
Source: eLife. 2026 Mar 10;14:RP108585. doi: 10.7554/eLife.108585 (PMC12975127; doi:10.7554/eLife.108585)
Supplement: Figure 5—source data 1. [file elife-108585-fig5-data1.zip › FIgure_5–Source Data/FIgure_5E–Source Data/Sho1-GFP_rvs167d_002_normalized.xlsx]

## Sheet: GFP
	normalized_budtip	normalized_damage_site
-0.0666667	2.92142	0.891656
0	3.81195	0.326769
0.5	2.50484	0.436637
1	2.9489	0.577784
1.5	2.94293	0.565691
2	2.51929	0.668688
2.5	2.91286	0.421017
3	2.93407	0.594604
3.5	3.15376	0.459282
4	3.00646	0.438926
4.5	1.94606	0.863986
5	2.38282	0.541576
5.5	2.15832	0.817957
6	2.15199	0.678758
6.5	2.38507	0.506049
7	2.27991	0.695333
7.5	2.7772	0.496585
8	2.6212	0.624339
8.5	2.24549	0.747724
9	3.34811	0.6276
9.5	1.66502	0.564894
10	2.75717	0.818431
10.5	2.30077	0.692171
11	2.31965	0.564532
11.5	2.63796	0.602037
12	2.73956	1.05617
12.5	2.33314	0.898336
13	3.08006	0.884352
13.5	2.27822	0.813673
14	2.59668	0.783125
14.5	2.42964	0.488414
15	2.32044	0.689499
15.5	2.28008	0.61429
16	2.38249	0.722412
16.5	2.20863	0.761868
17	2.87303	0.57736
17.5	2.59541	0.623448
18	2.24142	0.553318
18.5	2.09395	0.615486
19	2.1788	0.647791
19.5	2.06428	0.738414
20	1.60994	0.760853
