# Supplementary material for: Large-scale identification of plasma membrane repair proteins revealed spatiotemporal cellular responses to plasma membrane damage
Source: eLife. 2026 Mar 10;14:RP108585. doi: 10.7554/eLife.108585 (PMC12975127; doi:10.7554/eLife.108585)
Supplement: Figure 5—source data 1. [file elife-108585-fig5-data1.zip › FIgure_5–Source Data/FIgure_5E–Source Data/Sho1-GFP_rvs167d_003_normalized.xlsx]

## Sheet: GFP
	normalized_budtip	normalized_damage_site
-0.0666667	4.892	0.857201
0	5.27559	0.279449
0.5	4.80816	0.357919
1	5.81275	0.481577
1.5	5.07399	0.528335
2	4.62583	0.912368
2.5	4.80466	0.600062
3	4.38455	1.2467
3.5	4.40069	0.720143
4	3.69271	0.43784
4.5	4.30941	0.651699
5	3.69086	0.74129
5.5	3.71636	0.567465
6	3.12655	0.677072
6.5	3.77016	0.518973
7	4.06897	0.419974
7.5	3.01226	0.39333
8	3.14123	0.557726
8.5	3.34279	0.443514
9	3.8813	0.540615
9.5	3.60508	0.673198
10	4.47319	0.45638
10.5	2.8733	0.838759
11	2.1529	0.810862
11.5	2.09883	0.720811
12	2.10616	0.698943
12.5	2.38202	0.602519
13	2.35245	0.521271
13.5	2.35483	0.414933
14	2.38183	0.515361
14.5	2.80177	0.54428
15	1.84109	0.433752
15.5	2.45719	0.753599
16	2.19169	0.887011
16.5	1.54002	0.584841
17	1.62341	0.812026
17.5	1.72911	0.71818
18	1.84157	0.599445
18.5	2.06893	0.756269
19	1.47975	0.572272
19.5	2.7192	0.737393
20	1.84019	0.595018
