# Supplementary material for: Large-scale identification of plasma membrane repair proteins revealed spatiotemporal cellular responses to plasma membrane damage
Source: eLife. 2026 Mar 10;14:RP108585. doi: 10.7554/eLife.108585 (PMC12975127; doi:10.7554/eLife.108585)
Supplement: Figure 5—source data 1. [file elife-108585-fig5-data1.zip › FIgure_5–Source Data/FIgure_5E–Source Data/Sho1-GFP_rvs167d_004_normalized.xlsx]

## Sheet: GFP
	normalized_budtip	normalized_damage_site
-0.0666667	3.48407	0.565688
0	3.92162	0.192239
0.5	5.31379	0.347543
1	4.13445	0.396874
1.5	4.40412	0.806269
2	4.00327	0.594152
2.5	4.19573	0.726466
3	3.76653	1.00106
3.5	3.73337	1.21371
4	4.09285	1.54954
4.5	3.70364	1.46186
5	3.15326	1.54034
5.5	3.44689	1.61354
6	3.83746	0.936522
6.5	2.9532	1.25403
7	3.0689	1.15374
7.5	3.0716	1.03512
8	3.04193	1.32102
8.5	2.53129	1.31333
9	2.70696	1.47648
9.5	3.56528	1.50493
10	1.67612	2.17741
10.5	3.49257	1.07699
11	2.73479	1.10879
11.5	3.18796	0.89158
12	4.38397	0.659709
12.5	3.83953	0.619546
13	3.94289	0.83497
13.5	3.85999	1.40639
14	2.45843	1.40095
14.5	2.70158	1.6718
15	2.45933	1.21052
15.5	3.84415	1.15703
16	3.86385	1.53762
16.5	3.91776	1.50378
17	3.14695	1.27096
17.5	3.2266	1.09741
18	3.034	1.43406
18.5	2.82675	1.68855
19	2.90851	1.50461
19.5	2.98848	1.35702
20	3.87774	1.5463
