# Supplementary material for: Large-scale identification of plasma membrane repair proteins revealed spatiotemporal cellular responses to plasma membrane damage
Source: eLife. 2026 Mar 10;14:RP108585. doi: 10.7554/eLife.108585 (PMC12975127; doi:10.7554/eLife.108585)
Supplement: Figure 5—source data 1. [file elife-108585-fig5-data1.zip › FIgure_5–Source Data/FIgure_5E–Source Data/Sho1-GFP_rvs167d_005_normalized.xlsx]

## Sheet: GFP
	normalized_budtip	normalized_damage_site
-0.0666667	2.46167	0.725882
0	3.44862	0.241267
0.5	3.34366	0.406508
1	3.18106	0.553689
1.5	3.79523	0.891203
2	4.09059	0.44923
2.5	2.492	0.786922
3	3.23124	1.4462
3.5	3.01755	1.70265
4	2.73528	1.27014
4.5	2.76462	0.941447
5	2.83312	0.533472
5.5	2.38673	1.04845
6	2.05474	1.68514
6.5	2.8634	1.20962
7	2.4974	1.30288
7.5	2.29215	1.50217
8	2.35161	1.33653
8.5	2.67666	1.72263
9	2.2301	1.24847
9.5	2.09384	1.89119
10	2.07217	1.70413
10.5	2.81335	1.38354
11	2.18234	1.42033
11.5	2.21363	1.77422
12	2.18597	2.04528
12.5	2.70089	2.50368
13	1.9794	1.85218
13.5	2.14851	1.30849
14	1.78557	1.58844
14.5	2.52376	2.38232
15	2.05795	1.74068
15.5	2.01544	2.18905
16	1.39898	1.74428
16.5	1.8682	2.51959
17	2.19974	1.93806
17.5	1.67742	2.49726
18	1.66927	2.10817
18.5	1.46251	2.26052
19	2.36346	2.22295
19.5	1.79351	2.48311
20	2.31465	2.2965
