# Supplementary material for: Large-scale identification of plasma membrane repair proteins revealed spatiotemporal cellular responses to plasma membrane damage
Source: eLife. 2026 Mar 10;14:RP108585. doi: 10.7554/eLife.108585 (PMC12975127; doi:10.7554/eLife.108585)
Supplement: Figure 5—source data 1. [file elife-108585-fig5-data1.zip › FIgure_5–Source Data/FIgure_5E–Source Data/Sho1-GFP_rvs167d_006_normalized.xlsx]

## Sheet: GFP
	normalized_budtip	normalized_damage_site
-0.0666667	2.23696	0.579549
0	3.34018	0.252868
0.5	2.66564	0.303598
1	3.09429	0.307537
1.5	2.94075	0.268932
2	3.69359	0.568137
2.5	2.75589	0.604164
3	3.405	0.396708
3.5	2.68473	0.438567
4	3.23945	1.21107
4.5	2.38179	1.03918
5	2.41647	0.870127
5.5	2.60038	0.590969
6	1.98666	1.27472
6.5	2.01922	0.794555
7	1.56123	0.900198
7.5	2.17051	1.08947
8	2.71024	1.59431
8.5	3.21484	1.06912
9	2.79185	0.86487
9.5	2.03819	1.41688
10	2.45225	1.64786
10.5	1.88648	1.4392
11	2.16486	1.09518
11.5	1.63672	0.975852
12	2.61805	0.795533
12.5	2.58554	1.05886
13	1.93566	1.21997
13.5	2.45445	1.11297
14	2.67936	1.11016
14.5	2.68194	0.858719
15	3.31529	1.01372
15.5	3.77692	0.740663
16	3.06232	0.794762
16.5	2.89565	0.772364
17	2.66316	0.829999
17.5	1.94104	0.888919
18	2.00995	1.18462
18.5	1.95219	1.04863
19	2.18854	0.760586
19.5	2.43959	0.789538
20	1.59011	0.999966
