# Supplementary material for: Large-scale identification of plasma membrane repair proteins revealed spatiotemporal cellular responses to plasma membrane damage
Source: eLife. 2026 Mar 10;14:RP108585. doi: 10.7554/eLife.108585 (PMC12975127; doi:10.7554/eLife.108585)
Supplement: Figure 5—source data 1. [file elife-108585-fig5-data1.zip › FIgure_5–Source Data/FIgure_5E–Source Data/Sho1-GFP_rvs167d_007_normalized.xlsx]

## Sheet: GFP
	normalized_budtip	normalized_damage_site
-0.0666667	2.14945	1.05187
0	4.15839	0.306069
0.5	2.29329	0.463381
1	2.71045	0.603448
1.5	3.14671	0.505874
2	3.07199	0.506601
2.5	2.91569	0.688192
3	3.0735	0.576602
3.5	2.98693	1.09223
4	3.04732	0.827149
4.5	2.78985	0.891242
5	3.11332	1.20448
5.5	2.14096	0.991268
6	2.9867	1.1903
6.5	2.34981	1.51699
7	2.5558	1.31484
7.5	3.04344	1.47156
8	2.7139	1.58571
8.5	3.04333	1.44832
9	2.70745	1.21909
9.5	3.03695	1.28917
10	3.41193	1.49586
10.5	2.5791	1.55961
11	2.38353	1.66547
11.5	2.29905	1.88593
12	2.1481	1.8428
12.5	2.31035	1.82825
13	2.14489	0.904068
13.5	2.61171	1.60528
14	2.99704	1.62686
14.5	2.56351	1.46211
15	2.34727	1.22505
15.5	2.31093	1.55323
16	3.13392	1.69525
16.5	2.88979	2.01342
17	2.11992	2.51412
17.5	2.94141	2.24371
18	3.02079	2.42848
18.5	2.54079	2.56192
19	3.37837	2.85742
19.5	3.06066	2.44584
20	3.10034	2.23352
