# Supplementary material for: Large-scale identification of plasma membrane repair proteins revealed spatiotemporal cellular responses to plasma membrane damage
Source: eLife. 2026 Mar 10;14:RP108585. doi: 10.7554/eLife.108585 (PMC12975127; doi:10.7554/eLife.108585)
Supplement: Figure 5—source data 1. [file elife-108585-fig5-data1.zip › FIgure_5–Source Data/FIgure_5E–Source Data/Sho1-GFP_rvs167d_008_normalized.xlsx]

## Sheet: GFP
	normalized_budtip	normalized_damage_site
-0.0666667	4.36973	0.547587
0	6.47431	0.283387
0.5	5.92232	0.276876
1	6.22155	0.385092
1.5	4.49977	0.303932
2	5.67001	0.341621
2.5	4.80034	0.264583
3	4.4639	0.357029
3.5	4.61312	0.803134
4	4.23628	0.81645
4.5	5.4075	0.526472
5	4.60006	0.497302
5.5	4.78268	0.592621
6	4.39285	0.817057
6.5	6.02013	0.820196
7	5.29959	1.24884
7.5	4.44154	1.32213
8	4.91156	2.23969
8.5	4.3984	2.10877
9	3.97378	2.00263
9.5	3.53746	1.77256
10	3.58098	0.984878
10.5	3.65919	1.09962
11	3.92869	1.58438
11.5	4.20929	1.79496
12	2.94084	1.6212
12.5	3.21266	2.12197
13	2.71382	1.34163
13.5	4.23337	0.89091
14	3.53604	1.49443
14.5	3.18714	1.28083
15	3.14087	1.31516
15.5	3.09819	1.02022
16	2.76861	1.10573
16.5	3.04012	0.948845
17	1.93142	1.66377
17.5	2.07829	1.55679
18	2.68759	1.03088
18.5	1.75779	0.850734
19	2.77415	1.15465
19.5	3.61788	1.3327
20	2.66223	3.25582
