# Supplementary material for: Large-scale identification of plasma membrane repair proteins revealed spatiotemporal cellular responses to plasma membrane damage
Source: eLife. 2026 Mar 10;14:RP108585. doi: 10.7554/eLife.108585 (PMC12975127; doi:10.7554/eLife.108585)
Supplement: Figure 5—source data 1. [file elife-108585-fig5-data1.zip › FIgure_5–Source Data/FIgure_5E–Source Data/Sho1-GFP_rvs167d_009_normalized.xlsx]

## Sheet: GFP
	normalized_budtip	normalized_damage_site
-0.0666667	4.20477	0.734768
0	5.19598	0.282641
0.5	4.05733	0.445183
1	3.01366	0.329499
1.5	2.79039	0.26735
2	2.45119	0.610632
2.5	3.05201	0.606739
3	3.12358	0.563829
3.5	4.82431	0.34393
4	4.52497	0.404172
4.5	4.62	1.15167
5	4.03186	1.92426
5.5	3.86476	2.20581
6	3.55973	2.80142
6.5	3.82776	1.00949
7	3.83092	1.25567
7.5	3.45051	1.19745
8	3.05261	1.67371
8.5	5.00307	1.62186
9	4.19852	1.19465
9.5	4.01884	1.3027
10	4.77582	1.10161
10.5	5.05431	0.952412
11	4.18773	0.853264
11.5	3.80703	0.691043
12	4.11123	0.773757
12.5	4.75372	0.708599
13	3.98235	0.830682
13.5	3.96636	0.759708
14	3.23902	0.712426
14.5	4.36644	0.673654
15	3.85018	0.546113
15.5	4.6345	0.372022
16	3.70258	0.453301
16.5	3.27441	0.840222
17	4.18653	0.736548
17.5	4.55205	0.694821
18	5.05275	1.24344
18.5	3.87513	0.699167
19	3.6092	0.617895
19.5	3.90938	0.806026
20	4.78311	0.481898
20.5	3.15264	0.645615
21	3.19763	0.480179
21.5	3.76141	0.528494
22	2.98151	1.07983
22.5	2.82887	1.3307
23	5.57643	0.999956
23.5	4.50848	1.32038
24	3.88135	1.3544
24.5	3.72766	1.35472
25	3.20455	0.980359
25.5	3.53389	0.85446
26	4.02638	0.656203
26.5	4.34255	0.824071
27	2.94187	1.0333
27.5	3.18602	1.14561
28	2.98949	1.04844
28.5	2.63211	1.09128
29	2.88762	0.716916
29.5	3.2113	0.599602
30	2.89906	0.832006
