# Supplementary material for: Large-scale identification of plasma membrane repair proteins revealed spatiotemporal cellular responses to plasma membrane damage
Source: eLife. 2026 Mar 10;14:RP108585. doi: 10.7554/eLife.108585 (PMC12975127; doi:10.7554/eLife.108585)
Supplement: Figure 5—source data 1. [file elife-108585-fig5-data1.zip › FIgure_5–Source Data/FIgure_5E–Source Data/Sho1-GFP_rvs167d_010_normalized.xlsx]

## Sheet: GFP
	normalized_budtip	normalized_damage_site
-0.0666667	4.0012	0.592069
0	5.67505	0.208867
0.5	5.0114	0.462336
1	5.96043	0.363774
1.5	6.58201	0.383142
2	5.90646	0.272986
2.5	5.49571	0.495698
3	7.27673	0.436441
3.5	6.84379	0.499243
4	6.16814	0.464903
4.5	6.04029	1.57374
5	4.54591	2.71759
5.5	6.18114	3.15948
6	4.97004	3.08971
6.5	4.91229	2.74639
7	4.32049	3.78154
7.5	3.30722	3.52391
8	4.51724	3.03268
8.5	6.44707	2.21326
9	7.02948	1.84907
9.5	7.44969	1.28612
10	5.6264	0.524584
10.5	7.29153	1.36235
11	5.91247	2.28843
11.5	5.29424	1.6766
12	3.96381	1.97346
12.5	3.82023	1.28315
13	5.47089	1.12078
13.5	3.90076	0.664448
14	3.98666	0.905159
14.5	3.87598	1.65451
15	3.90408	1.46174
15.5	4.06044	1.1983
16	4.54019	1.20429
16.5	3.98165	1.14599
17	3.00317	1.48392
17.5	3.18948	1.64489
18	3.34383	1.67498
18.5	2.73842	1.2109
19	3.09482	1.3629
19.5	3.90683	1.71099
20	4.39127	2.0362
