# Supplementary material for: Large-scale identification of plasma membrane repair proteins revealed spatiotemporal cellular responses to plasma membrane damage
Source: eLife. 2026 Mar 10;14:RP108585. doi: 10.7554/eLife.108585 (PMC12975127; doi:10.7554/eLife.108585)
Supplement: Figure 5—source data 1. [file elife-108585-fig5-data1.zip › FIgure_5–Source Data/FIgure_5E–Source Data/Sho1-GFP_rvs167d_011_normalized.xlsx]

## Sheet: GFP
	normalized_budtip	normalized_damage_site
-0.0666667	4.46913	0.601415
0	5.43405	0.576359
0.5	6.68881	0.698445
1	5.39758	0.600444
1.5	5.74851	0.439024
2	5.11819	0.631702
2.5	6.34948	0.554321
3	6.37228	0.833333
3.5	4.54741	1.04799
4	4.62902	0.706842
4.5	6.2082	1.1718
5	4.57638	0.937167
5.5	5.9057	0.948578
6	6.68576	0.531545
6.5	5.68611	1.16997
7	4.39276	1.96966
7.5	3.89927	2.0533
8	5.6458	1.70327
8.5	4.26461	1.60094
9	4.39425	1.6114
9.5	4.7272	1.72557
10	4.66838	1.27902
10.5	6.03564	1.35072
11	6.76103	1.35567
11.5	4.11233	1.58047
12	3.52433	1.94082
12.5	4.12153	2.16439
13	4.53745	1.87902
13.5	4.16606	2.1001
14	5.0225	1.71434
14.5	4.70436	1.52437
15	4.67407	1.63729
15.5	4.69416	1.74083
16	5.20841	1.93599
16.5	4.60802	1.44248
17	5.02562	1.54964
17.5	4.18162	1.86614
18	4.21012	1.9899
18.5	4.02508	1.87181
19	3.17853	2.0137
19.5	3.14138	1.97585
20	3.26058	2.0849
