# Supplementary material for: Large-scale identification of plasma membrane repair proteins revealed spatiotemporal cellular responses to plasma membrane damage
Source: eLife. 2026 Mar 10;14:RP108585. doi: 10.7554/eLife.108585 (PMC12975127; doi:10.7554/eLife.108585)
Supplement: Figure 5—source data 1. [file elife-108585-fig5-data1.zip › FIgure_5–Source Data/FIgure_5E–Source Data/Sho1-GFP_rvs167d_012_normalized.xlsx]

## Sheet: GFP
	normalized_budtip	normalized_damage_site
-0.0666667	3.3763	0.38343
0	3.00174	0.337341
0.5	2.92746	0.289585
1	3.75043	0.350167
1.5	2.93719	0.619589
2	2.31357	0.722114
2.5	3.3506	1.31694
3	2.34658	3.40378
3.5	2.78093	5.46696
4	2.9223	4.1321
4.5	2.87453	3.47016
5	2.80232	5.98448
5.5	2.19725	5.12208
6	2.03412	4.14576
6.5	1.51452	5.21733
7	1.54513	3.2415
7.5	1.58178	4.83891
8	1.74592	4.11402
8.5	2.56935	4.57023
9	2.83844	6.0024
9.5	1.52061	7.39031
10	2.59223	7.51776
10.5	2.16729	6.06946
11	1.44992	5.1168
11.5	2.96184	7.23026
12	2.74112	6.44073
12.5	2.06219	6.12776
13	2.35637	6.87302
13.5	2.11309	7.42432
14	2.2932	6.43578
14.5	2.05219	5.75341
15	3.75767	5.11195
15.5	2.65518	5.82838
16	1.61075	5.66638
16.5	1.45826	6.05405
17	1.89647	4.93835
17.5	2.1941	5.45311
18	1.86196	5.87812
18.5	1.42034	6.06472
19	1.25942	4.44497
19.5	1.66424	4.89776
20	1.89655	4.91685
