# Supplementary material for: Large-scale identification of plasma membrane repair proteins revealed spatiotemporal cellular responses to plasma membrane damage
Source: eLife. 2026 Mar 10;14:RP108585. doi: 10.7554/eLife.108585 (PMC12975127; doi:10.7554/eLife.108585)
Supplement: Figure 5—source data 1. [file elife-108585-fig5-data1.zip › FIgure_5–Source Data/FIgure_5F–Source Data/mNG-Snc1_001_normalized.xlsx]

## Sheet: GFP
	normalized_budtip	normalized_damage_site
-0.0666667	3.98506	0.590205
0	4.60231	0.159288
0.5	4.13534	0.267752
1	3.51933	0.667572
1.5	3.64914	0.663328
2	3.6178	0.492862
2.5	4.13273	1.18348
3	4.72891	1.07527
3.5	5.27687	0.933579
4	4.45181	1.6667
4.5	4.48825	2.60591
5	4.89166	3.11091
5.5	4.47558	3.72348
6	3.94998	2.57685
6.5	3.93386	2.31862
7	3.86997	3.00383
7.5	3.49329	1.82121
8	4.32755	2.43995
8.5	3.64542	2.73342
9	3.71636	2.74011
9.5	2.98812	2.48635
10	3.43335	3.05713
10.5	3.47755	2.70515
11	3.63337	2.3988
11.5	2.50204	2.21299
12	2.62994	2.34706
12.5	2.49003	2.39407
13	3.69734	3.01402
13.5	3.45527	2.71379
14	3.18319	2.39779
14.5	3.05415	3.22725
15	2.71433	3.13652
15.5	2.46435	2.47379
16	3.27621	3.22057
16.5	2.74323	2.48696
17	3.94414	2.27643
17.5	2.60284	2.59636
18	2.69669	2.71416
18.5	2.32168	2.52334
19	2.33099	2.64216
19.5	2.51034	2.48568
20	3.60416	2.35791
