# Supplementary material for: Large-scale identification of plasma membrane repair proteins revealed spatiotemporal cellular responses to plasma membrane damage
Source: eLife. 2026 Mar 10;14:RP108585. doi: 10.7554/eLife.108585 (PMC12975127; doi:10.7554/eLife.108585)
Supplement: Figure 5—source data 1. [file elife-108585-fig5-data1.zip › FIgure_5–Source Data/FIgure_5F–Source Data/mNG-Snc1_002_normalized.xlsx]

## Sheet: GFP
	normalized_budtip	normalized_damage_site
-0.0666667	4.10088	0.512074
0	4.62893	0.527584
0.5	4.13989	0.545736
1	5.52201	0.409163
1.5	3.80469	0.409916
2	4.74687	0.993001
2.5	4.41149	2.18933
3	2.83126	2.27733
3.5	3.08924	4.05896
4	2.37772	3.55971
4.5	3.09732	2.86204
5	2.80319	1.54827
5.5	3.29259	2.24721
6	2.64926	4.98895
6.5	3.43969	4.5706
7	2.63912	4.30482
7.5	2.53378	4.65893
8	3.12795	3.53362
8.5	2.76616	4.85536
9	2.96527	4.0847
9.5	2.22948	4.09066
10	2.27207	2.89351
10.5	2.04158	3.3484
11	1.69055	2.94735
11.5	1.68955	3.47119
12	2.33929	3.54392
12.5	2.46953	2.22731
13	2.41169	3.35312
13.5	2.41916	2.64694
14	2.74913	3.07159
14.5	2.68727	2.75373
15	2.34562	3.15442
15.5	2.62431	3.04114
16	2.49493	3.25765
16.5	1.63461	3.89794
17	1.22245	3.39838
17.5	1.98313	3.60435
18	2.65766	3.62096
18.5	1.97444	3.87997
19	2.04446	2.91491
19.5	2.67636	3.53846
20	2.16808	3.47006
