# Supplementary material for: Large-scale identification of plasma membrane repair proteins revealed spatiotemporal cellular responses to plasma membrane damage
Source: eLife. 2026 Mar 10;14:RP108585. doi: 10.7554/eLife.108585 (PMC12975127; doi:10.7554/eLife.108585)
Supplement: Figure 5—source data 1. [file elife-108585-fig5-data1.zip › FIgure_5–Source Data/FIgure_5F–Source Data/mNG-Snc1_003_normalized.xlsx]

## Sheet: GFP
	normalized_budtip	normalized_damage_site
-0.0666667	2.68617	0.481644
0	3.07598	0.220121
0.5	2.51768	0.364278
1	3.52251	0.469947
1.5	2.75911	0.782587
2	2.82569	1.18561
2.5	2.6519	1.59382
3	2.05603	1.13693
3.5	3.13942	1.97209
4	3.13678	3.58264
4.5	3.02702	3.39233
5	2.79208	3.0914
5.5	2.46171	3.204
6	2.82902	2.51972
6.5	2.4721	2.61019
7	3.14439	3.77957
7.5	2.3126	4.28307
8	2.3526	3.27511
8.5	1.90473	3.68533
9	2.5749	3.32569
9.5	2.43532	3.69851
10	1.86332	3.792
10.5	1.72072	3.47402
11	1.64813	3.65139
11.5	1.90954	2.97003
12	2.36517	2.80629
12.5	2.56949	2.42435
13	2.17713	3.41864
13.5	2.11868	3.34614
14	2.26549	3.66146
14.5	1.91511	3.75901
15	1.94399	3.29866
15.5	1.94781	3.03807
16	1.72541	2.90243
16.5	1.49426	3.82399
17	1.34715	3.4645
17.5	1.6576	3.91644
18	1.71391	3.55668
18.5	1.6671	3.81545
19	1.42342	3.49981
19.5	1.68012	3.60724
20	2.28996	3.45696
