# Supplementary material for: Large-scale identification of plasma membrane repair proteins revealed spatiotemporal cellular responses to plasma membrane damage
Source: eLife. 2026 Mar 10;14:RP108585. doi: 10.7554/eLife.108585 (PMC12975127; doi:10.7554/eLife.108585)
Supplement: Figure 5—source data 1. [file elife-108585-fig5-data1.zip › FIgure_5–Source Data/FIgure_5F–Source Data/mNG-Snc1_004_normalized.xlsx]

## Sheet: GFP
	normalized_budtip	normalized_damage_site
-0.0666667	2.93165	0.537973
0	3.93538	0.264284
0.5	3.04117	0.422158
1	3.34115	0.49979
1.5	3.22997	0.2943
2	3.99974	0.352654
2.5	4.28185	0.430773
3	4.17518	0.558757
3.5	3.24026	0.634124
4	5.58973	0.692191
4.5	4.87039	0.900908
5	3.69478	1.24647
5.5	3.05178	1.5119
6	2.97979	1.52544
6.5	2.57759	2.13313
7	2.02546	2.3965
7.5	2.22347	1.97609
8	3.09052	2.32837
8.5	2.51345	2.10125
9	2.47449	2.32827
9.5	1.65164	2.36761
10	2.05929	2.2733
10.5	1.93207	2.24839
11	3.03854	1.50746
11.5	1.74835	1.60326
12	1.61896	1.54595
12.5	1.41779	1.96215
13	1.73961	1.76944
13.5	1.64696	1.67203
14	1.90445	1.70888
14.5	2.14214	1.79035
15	2.52884	1.53926
15.5	1.155	2.02988
16	1.18099	1.37407
16.5	1.31059	1.17399
17	0.973962	2.06512
17.5	0.816014	1.02523
18	0.593983	1.15806
18.5	1.75947	1.46042
19	1.57702	1.13194
19.5	1.32055	1.66891
20	1.18503	1.75826
