# Supplementary material for: Large-scale identification of plasma membrane repair proteins revealed spatiotemporal cellular responses to plasma membrane damage
Source: eLife. 2026 Mar 10;14:RP108585. doi: 10.7554/eLife.108585 (PMC12975127; doi:10.7554/eLife.108585)
Supplement: Figure 5—source data 1. [file elife-108585-fig5-data1.zip › FIgure_5–Source Data/FIgure_5F–Source Data/mNG-Snc1_005_normalized.xlsx]

## Sheet: GFP
	normalized_budtip	normalized_damage_site
-0.0666667	4.10852	0.550166
0	5.11735	0.148387
0.5	4.77751	0.612398
1	4.79502	0.891951
1.5	4.15048	0.515637
2	3.93963	0.474294
2.5	3.70868	0.791651
3	4.40651	1.05164
3.5	5.54713	1.49882
4	4.35874	0.663447
4.5	4.09914	2.03538
5	3.63419	2.52244
5.5	3.80925	2.93258
6	3.80591	2.62566
6.5	3.76999	2.17141
7	2.80548	2.28373
7.5	3.26056	3.45835
8	3.38715	1.5751
8.5	3.2412	3.0721
9	3.57711	2.36361
9.5	3.28676	2.51074
10	2.99248	2.82481
10.5	3.80359	2.58926
11	3.57311	2.6099
11.5	3.05013	2.41712
12	3.01879	2.57384
12.5	3.24663	2.28285
13	2.83101	2.43766
13.5	2.54511	2.25395
14	3.07521	2.56201
14.5	3.13454	1.96338
15	2.76525	2.5249
15.5	2.37915	2.73431
16	2.62916	2.59833
16.5	2.54614	2.2292
17	2.36196	2.37976
17.5	2.77093	2.44199
18	2.68192	2.31281
18.5	2.0898	2.3451
19	2.27134	1.90583
19.5	1.97232	2.14942
20	2.06571	2.36027
