# Supplementary material for: Large-scale identification of plasma membrane repair proteins revealed spatiotemporal cellular responses to plasma membrane damage
Source: eLife. 2026 Mar 10;14:RP108585. doi: 10.7554/eLife.108585 (PMC12975127; doi:10.7554/eLife.108585)
Supplement: Figure 5—source data 1. [file elife-108585-fig5-data1.zip › FIgure_5–Source Data/FIgure_5F–Source Data/mNG-Snc1_006_normalized.xlsx]

## Sheet: GFP
	normalized_budtip	normalized_damage_site
-0.0666667	4.66079	0.594547
0	6.96422	0.156423
0.5	5.74751	0.36455
1	4.19293	0.541981
1.5	5.14464	0.954536
2	5.7423	1.44304
2.5	4.34199	2.27134
3	3.13531	1.96328
3.5	3.21077	2.22328
4	4.22097	2.74289
4.5	4.66933	4.41846
5	4.68747	4.58643
5.5	4.64399	5.63073
6	3.69454	4.93494
6.5	4.4773	4.2917
7	4.11397	3.27944
7.5	3.50146	4.56776
8	4.14441	4.71942
8.5	4.0687	6.26897
9	3.15001	6.65616
9.5	3.09827	6.82128
10	2.77051	6.5567
10.5	4.33721	5.95671
11	3.06584	6.53557
11.5	2.10428	5.1757
12	2.21828	4.1708
12.5	1.67528	4.54127
13	2.72479	4.35799
13.5	1.96052	3.82409
14	3.85517	3.39721
14.5	2.75396	3.15175
15	2.86323	3.01416
15.5	2.55532	3.7697
16	2.22261	2.53422
16.5	2.91823	1.49214
17	2.7544	1.4395
17.5	2.64443	1.99365
18	1.44369	2.12993
18.5	1.61747	1.18101
19	1.56851	1.84529
19.5	1.93478	2.14668
20	1.73827	1.65416
