# Supplementary material for: Large-scale identification of plasma membrane repair proteins revealed spatiotemporal cellular responses to plasma membrane damage
Source: eLife. 2026 Mar 10;14:RP108585. doi: 10.7554/eLife.108585 (PMC12975127; doi:10.7554/eLife.108585)
Supplement: Figure 5—source data 1. [file elife-108585-fig5-data1.zip › FIgure_5–Source Data/FIgure_5F–Source Data/mNG-Snc1_007_normalized.xlsx]

## Sheet: GFP
	normalized_budtip	normalized_damage_site
-0.0666667	4.51602	0.895501
0	6.69428	0.637308
0.5	3.78403	0.363084
1	3.50998	0.423726
1.5	3.63206	0.712504
2	4.03549	1.18194
2.5	3.07323	1.96849
3	2.35299	2.78356
3.5	2.48198	3.40525
4	2.16892	3.7993
4.5	2.36999	4.61219
5	2.84195	2.97416
5.5	2.61247	3.72562
6	2.38307	3.46745
6.5	2.84748	4.28552
7	3.35324	4.27973
7.5	3.14344	4.27483
8	2.483	3.61098
8.5	1.91911	5.35214
9	1.9649	3.44529
9.5	2.33559	5.0712
10	1.92914	4.36268
10.5	2.07178	3.71771
11	1.95587	3.50395
11.5	2.07337	3.69938
12	1.53099	4.44101
12.5	1.46444	5.52556
13	1.63479	4.18971
13.5	1.79549	3.31265
14	1.85305	2.80957
14.5	1.77737	2.08742
15	1.38824	2.80616
15.5	2.08142	3.774
16	1.67145	3.61174
16.5	2.13326	3.21723
17	1.63662	2.63105
17.5	1.54606	3.50068
18	2.09446	3.28975
18.5	2.10085	3.44224
19	1.9853	3.01028
19.5	1.43418	3.32812
20	1.93996	2.92904
