# Supplementary material for: Large-scale identification of plasma membrane repair proteins revealed spatiotemporal cellular responses to plasma membrane damage
Source: eLife. 2026 Mar 10;14:RP108585. doi: 10.7554/eLife.108585 (PMC12975127; doi:10.7554/eLife.108585)
Supplement: Figure 5—source data 1. [file elife-108585-fig5-data1.zip › FIgure_5–Source Data/FIgure_5F–Source Data/mNG-Snc1_008_normalized.xlsx]

## Sheet: GFP
	normalized_budtip	normalized_damage_site
-0.0666667	4.08208	0.58678
0	4.44606	0.157556
0.5	6.1244	0.234134
1	4.71837	0.251469
1.5	4.87225	0.4069
2	5.3552	0.401029
2.5	4.92842	0.734999
3	5.55152	0.803448
3.5	5.63374	1.13862
4	5.76309	2.63088
4.5	4.18123	2.5627
5	5.26787	1.46118
5.5	5.47631	2.9752
6	4.3059	3.22519
6.5	4.7333	2.69315
7	5.68152	4.30344
7.5	4.7274	4.77283
8	5.31601	4.80984
8.5	3.05956	6.92558
9	3.63028	5.82106
9.5	2.68241	3.53649
10	3.04309	4.5742
10.5	2.35046	5.03068
11	2.01464	4.58517
11.5	2.487	5.18887
12	4.63929	3.28074
12.5	3.58044	4.19942
13	3.6192	3.40658
13.5	4.29441	3.34571
14	3.89693	3.78137
14.5	2.91801	4.04038
15	3.31039	4.08854
15.5	3.43968	3.74779
16	3.47184	2.77382
16.5	3.20771	2.38552
17	3.19155	2.17092
17.5	2.93622	1.87774
18	3.15011	1.77355
18.5	2.37648	2.25581
19	2.70759	1.87682
19.5	2.82786	1.66622
20	2.77765	1.64281
