# Supplementary material for: Large-scale identification of plasma membrane repair proteins revealed spatiotemporal cellular responses to plasma membrane damage
Source: eLife. 2026 Mar 10;14:RP108585. doi: 10.7554/eLife.108585 (PMC12975127; doi:10.7554/eLife.108585)
Supplement: Figure 5—source data 1. [file elife-108585-fig5-data1.zip › FIgure_5–Source Data/FIgure_5F–Source Data/mNG-Snc1_009_normalized.xlsx]

## Sheet: GFP
	normalized_budtip	normalized_damage_site
-0.0666667	3.74708	0.542368
0	3.29987	0.477272
0.5	4.16477	0.491421
1	4.22555	0.452623
1.5	3.45964	0.520137
2	2.84391	0.701664
2.5	2.1824	1.3001
3	2.72365	2.54235
3.5	3.02217	1.25227
4	2.588	2.33647
4.5	3.285	2.49984
5	4.14982	2.45966
5.5	3.04218	2.45844
6	2.8716	2.1569
6.5	2.68737	3.08331
7	2.02582	3.10048
7.5	2.53517	2.82013
8	3.16633	3.69907
8.5	3.85322	3.1165
9	2.12844	2.6342
9.5	1.67612	2.48669
10	2.47451	2.62629
10.5	3.2971	2.89171
11	2.08156	2.61395
11.5	2.33116	2.06537
12	2.43701	2.32083
12.5	1.90678	1.94484
13	1.83616	2.29485
13.5	2.24892	2.16203
14	1.522	1.84101
14.5	1.52655	2.34087
15	2.08535	2.29732
15.5	1.27899	2.18128
16	1.30329	2.49699
16.5	1.91862	2.0932
17	2.14612	1.59812
17.5	1.71091	1.34007
18	1.94509	1.41855
18.5	2.38122	2.232
19	1.12891	1.59204
19.5	1.61793	1.40886
20	1.31077	1.24128
