# Supplementary material for: Large-scale identification of plasma membrane repair proteins revealed spatiotemporal cellular responses to plasma membrane damage
Source: eLife. 2026 Mar 10;14:RP108585. doi: 10.7554/eLife.108585 (PMC12975127; doi:10.7554/eLife.108585)
Supplement: Figure 5—source data 1. [file elife-108585-fig5-data1.zip › FIgure_5–Source Data/FIgure_5F–Source Data/mNG-Snc1_010_normalized.xlsx]

## Sheet: GFP
	normalized_budtip	normalized_damage_site
-0.0666667	4.97109	0.402484
0	6.06052	0.168583
0.5	5.79187	0.388657
1	5.53612	0.440095
1.5	5.41457	0.88595
2	5.87085	0.906141
2.5	4.82388	2.22137
3	5.75946	2.05944
3.5	5.00446	2.01631
4	4.76494	1.52529
4.5	4.8246	2.7814
5	4.67403	2.46578
5.5	4.31638	3.02661
6	3.87327	2.9234
6.5	3.42085	4.02726
7	4.10623	3.4162
7.5	4.75276	4.36223
8	3.68872	3.91707
8.5	3.83989	3.70006
9	3.8115	3.63229
9.5	3.28611	3.9166
10	2.87397	2.91868
10.5	2.61115	2.24342
11	2.70764	2.66679
11.5	2.84756	2.04217
12	2.46338	1.37836
12.5	2.39198	1.04797
13	3.77602	1.46611
13.5	3.00197	1.45659
14	2.86973	1.62944
14.5	2.18653	0.981862
15	3.27239	1.2324
15.5	3.08069	1.39747
16	1.93378	1.87937
16.5	2.8789	1.32265
17	2.2667	1.07022
17.5	2.08152	1.0277
18	2.3636	1.53143
18.5	1.83789	0.882618
19	1.54009	1.53477
19.5	2.16655	1.62958
20	1.85635	1.51297
