# Supplementary material for: Large-scale identification of plasma membrane repair proteins revealed spatiotemporal cellular responses to plasma membrane damage
Source: eLife. 2026 Mar 10;14:RP108585. doi: 10.7554/eLife.108585 (PMC12975127; doi:10.7554/eLife.108585)
Supplement: Figure 5—source data 1. [file elife-108585-fig5-data1.zip › FIgure_5–Source Data/FIgure_5F–Source Data/mNG-Snc1_rvs167d_001_normalized.xlsx]

## Sheet: GFP
	normalized_budtip	normalized_damage_site
-0.0666667	2.34765	0.883557
0	2.86677	0.286184
0.5	2.28245	0.43032
1	2.41553	0.599322
1.5	2.42315	0.499838
2	2.02716	0.521082
2.5	3.25288	0.616507
3	2.56454	0.7426
3.5	3.12151	1.00375
4	2.59972	1.10487
4.5	2.9653	1.06087
5	3.09354	1.47516
5.5	2.89085	1.2029
6	2.9042	1.23071
6.5	3.02483	1.17252
7	2.89126	1.18522
7.5	3.34203	0.948494
8	3.33935	1.02918
8.5	3.35207	0.894373
9	3.27188	0.79964
9.5	3.14304	0.954249
10	2.82585	0.830124
10.5	2.89967	0.651874
11	3.01293	0.757022
11.5	3.14759	0.739013
12	2.95416	0.643431
12.5	2.7191	0.663959
13	3.22721	0.791988
13.5	3.1584	0.814971
14	3.07179	1.06729
14.5	3.09866	0.855044
15	2.60794	0.868055
15.5	2.766	1.01208
16	2.8877	0.995162
16.5	2.55846	0.75024
17	3.39544	1.04847
17.5	2.86895	1.18216
18	2.76555	1.04261
18.5	2.97037	0.955638
19	2.88571	1.01202
19.5	2.59743	0.810237
20	2.73431	0.950442
