# Supplementary material for: Large-scale identification of plasma membrane repair proteins revealed spatiotemporal cellular responses to plasma membrane damage
Source: eLife. 2026 Mar 10;14:RP108585. doi: 10.7554/eLife.108585 (PMC12975127; doi:10.7554/eLife.108585)
Supplement: Figure 5—source data 1. [file elife-108585-fig5-data1.zip › FIgure_5–Source Data/FIgure_5F–Source Data/mNG-Snc1_rvs167d_002_normalized.xlsx]

## Sheet: GFP
	normalized_budtip	normalized_damage_site
-0.0666667	3.08311	0.394865
0	3.54713	0.180179
0.5	3.12417	0.251475
1	3.04478	0.235765
1.5	2.58964	0.285393
2	2.79441	0.258243
2.5	2.716	0.238134
3	2.84475	0.243357
3.5	3.02284	0.285681
4	2.39919	0.197534
4.5	2.34825	0.284666
5	2.65637	0.278808
5.5	3.10884	0.337254
6	3.07837	0.318222
6.5	2.25833	0.27541
7	3.27417	0.28517
7.5	3.16027	0.383451
8	3.98786	0.454744
8.5	2.97528	0.478227
9	3.42594	0.497238
9.5	2.60558	0.498819
10	2.92786	1.05433
10.5	2.6543	0.709561
11	3.70202	0.540073
11.5	3.04998	0.619848
12	3.43119	0.611401
12.5	2.81093	0.648929
13	2.9175	0.602476
13.5	2.79365	0.624364
14	3.31389	0.772639
14.5	2.92488	0.511892
15	3.1442	0.562732
15.5	3.42237	0.288342
16	3.69123	0.444453
16.5	3.50303	0.416454
17	3.78594	0.61893
17.5	3.00293	0.575302
18	3.11003	0.497608
18.5	3.71629	0.352995
19	3.11215	0.485536
19.5	3.46261	0.798433
20	3.60822	0.601415
