# Supplementary material for: Large-scale identification of plasma membrane repair proteins revealed spatiotemporal cellular responses to plasma membrane damage
Source: eLife. 2026 Mar 10;14:RP108585. doi: 10.7554/eLife.108585 (PMC12975127; doi:10.7554/eLife.108585)
Supplement: Figure 5—source data 1. [file elife-108585-fig5-data1.zip › FIgure_5–Source Data/FIgure_5F–Source Data/mNG-Snc1_rvs167d_003_normalized.xlsx]

## Sheet: GFP
	normalized_budtip	normalized_damage_site
-0.0666667	2.28668	0.806966
0	2.77368	0.316146
0.5	2.65714	0.421979
1	2.27296	0.473522
1.5	2.27449	0.608224
2	2.72266	0.70895
2.5	2.27492	0.611059
3	3.13944	0.550421
3.5	2.73332	0.534429
4	2.24199	0.544119
4.5	2.70876	1.07672
5	1.975	0.859648
5.5	2.64845	0.933682
6	1.93457	1.02622
6.5	2.01183	1.56959
7	2.34706	1.76362
7.5	2.07416	2.23391
8	2.44625	1.56274
8.5	2.82467	1.35305
9	1.90944	1.08905
9.5	2.00122	1.17646
10	2.71741	1.06913
10.5	2.65317	0.908377
11	2.46672	0.792888
11.5	2.49419	0.835694
12	2.41732	0.633597
12.5	2.29896	0.46612
13	1.82525	0.872557
13.5	2.09392	0.560061
14	1.79915	0.845871
14.5	2.33357	0.667695
15	1.87103	1.77261
15.5	2.06534	1.2574
16	2.10322	1.35935
16.5	1.56809	1.39974
17	1.93216	1.61721
17.5	2.09944	2.09218
18	2.26425	1.60458
18.5	2.21009	1.29346
19	2.31149	0.983538
19.5	1.86976	1.38588
20	2.51166	1.25471
