# Supplementary material for: Large-scale identification of plasma membrane repair proteins revealed spatiotemporal cellular responses to plasma membrane damage
Source: eLife. 2026 Mar 10;14:RP108585. doi: 10.7554/eLife.108585 (PMC12975127; doi:10.7554/eLife.108585)
Supplement: Figure 5—source data 1. [file elife-108585-fig5-data1.zip › FIgure_5–Source Data/FIgure_5F–Source Data/mNG-Snc1_rvs167d_004_normalized.xlsx]

## Sheet: GFP
	normalized_budtip	normalized_damage_site
-0.0666667	3.8219	0.488443
0	5.06571	0.233419
0.5	4.16982	0.355986
1	5.28864	0.265057
1.5	4.4592	0.356368
2	3.44899	0.504511
2.5	4.50017	0.74067
3	3.86292	0.90554
3.5	3.44317	0.940913
4	3.66842	1.25647
4.5	4.09437	1.80279
5	4.01018	1.80591
5.5	2.89568	1.31786
6	3.9131	1.48757
6.5	4.50361	1.34484
7	4.09154	1.68467
7.5	4.17729	2.27232
8	3.7844	2.00442
8.5	3.52026	1.58739
9	3.92082	1.58172
9.5	4.75969	1.29204
10	4.1255	1.22631
10.5	3.7996	1.28434
11	4.03602	1.67819
11.5	4.21385	1.90304
12	4.26626	2.45401
12.5	3.96991	2.12009
13	3.59971	1.72735
13.5	4.24951	1.81906
14	4.21395	1.89606
14.5	3.26435	1.80906
15	3.31304	1.97889
15.5	3.48543	1.93388
16	3.16285	1.78724
16.5	3.60439	1.49415
17	3.73436	1.79884
17.5	2.98053	1.86316
18	2.97848	1.79722
18.5	2.57785	1.60554
19	2.62979	1.65855
19.5	2.74175	2.11282
20	3.23231	1.42256
