# Supplementary material for: Large-scale identification of plasma membrane repair proteins revealed spatiotemporal cellular responses to plasma membrane damage
Source: eLife. 2026 Mar 10;14:RP108585. doi: 10.7554/eLife.108585 (PMC12975127; doi:10.7554/eLife.108585)
Supplement: Figure 5—source data 1. [file elife-108585-fig5-data1.zip › FIgure_5–Source Data/FIgure_5F–Source Data/mNG-Snc1_rvs167d_005_normalized.xlsx]

## Sheet: GFP
	normalized_budtip	normalized_damage_site
-0.0666667	2.2438	0.576036
0	2.99016	0.203883
0.5	2.37167	0.388577
1	2.61938	0.659678
1.5	3.13622	0.832664
2	2.27715	1.04031
2.5	1.73138	1.12608
3	2.37828	1.26495
3.5	2.55964	1.78036
4	2.70434	2.09764
4.5	2.85829	1.85306
5	2.67944	2.43364
5.5	3.02603	2.33586
6	2.91066	1.94075
6.5	2.70677	2.19391
7	2.82801	2.07654
7.5	3.08494	2.09552
8	2.78212	2.05281
8.5	2.86328	1.75691
9	2.88232	1.78579
9.5	2.85352	2.09596
10	2.65265	1.96895
10.5	2.43911	1.79797
11	2.93143	2.07177
11.5	2.66977	1.78692
12	3.19652	1.66342
12.5	3.0319	1.40114
13	2.98806	1.42283
13.5	2.75213	1.53887
14	2.43786	1.80347
14.5	2.31119	1.28053
15	2.46892	1.3805
15.5	2.55069	1.15888
16	2.669	1.26443
16.5	2.81083	0.954041
17	3.15953	1.33945
17.5	3.43141	1.35126
18	2.95811	1.03397
18.5	3.01621	1.16457
19	2.92937	0.942078
19.5	2.80188	1.17118
20	2.9866	0.831539
