# Supplementary material for: Large-scale identification of plasma membrane repair proteins revealed spatiotemporal cellular responses to plasma membrane damage
Source: eLife. 2026 Mar 10;14:RP108585. doi: 10.7554/eLife.108585 (PMC12975127; doi:10.7554/eLife.108585)
Supplement: Figure 5—source data 1. [file elife-108585-fig5-data1.zip › FIgure_5–Source Data/FIgure_5F–Source Data/mNG-Snc1_rvs167d_006_normalized.xlsx]

## Sheet: GFP
	normalized_budtip	normalized_damage_site
-0.0666667	2.72407	0.488839
0	3.69281	0.277129
0.5	3.5354	0.316072
1	2.59257	0.448269
1.5	3.12206	1.05276
2	3.50883	1.86072
2.5	2.28977	2.19901
3	2.52127	2.56803
3.5	2.45513	2.09846
4	2.55595	2.44445
4.5	2.3081	2.62691
5	2.84685	3.16006
5.5	2.13701	3.05875
6	2.32532	1.40399
6.5	2.9659	1.95518
7	2.71149	1.66646
7.5	2.59248	1.81747
8	3.63008	1.48026
8.5	2.8803	3.0256
9	2.40013	2.32182
9.5	2.91674	1.84687
10	2.89756	1.27459
10.5	3.19251	1.27453
11	2.75622	1.19735
11.5	2.61452	1.23018
12	2.76696	1.41257
12.5	2.31086	1.68537
13	1.74616	1.32749
13.5	2.39818	1.98082
14	2.89654	1.08343
14.5	2.9372	1.02917
15	2.5152	1.13514
15.5	2.53432	1.12582
16	3.68129	0.805788
16.5	3.0505	0.899442
17	3.55729	1.11077
17.5	2.43217	1.09473
18	1.99498	0.663652
18.5	2.83675	0.965486
19	3.79921	0.870856
19.5	3.96823	0.862075
20	3.50077	1.12835
