# Supplementary material for: Large-scale identification of plasma membrane repair proteins revealed spatiotemporal cellular responses to plasma membrane damage
Source: eLife. 2026 Mar 10;14:RP108585. doi: 10.7554/eLife.108585 (PMC12975127; doi:10.7554/eLife.108585)
Supplement: Figure 5—source data 1. [file elife-108585-fig5-data1.zip › FIgure_5–Source Data/FIgure_5F–Source Data/mNG-Snc1_rvs167d_007_normalized.xlsx]

## Sheet: GFP
	normalized_budtip	normalized_damage_site
-0.0666667	1.99126	0.759815
0	2.75978	0.420418
0.5	2.70698	0.563129
1	2.3443	0.390708
1.5	1.91217	0.463134
2	1.96085	0.684191
2.5	2.46439	0.457898
3	2.24219	0.430836
3.5	1.98235	0.268739
4	2.30762	0.407224
4.5	2.06496	0.315794
5	2.15578	0.381484
5.5	2.00823	0.320619
6	1.60934	0.619618
6.5	2.15433	0.390569
7	1.62312	0.982415
7.5	2.24206	0.739717
8	1.39009	0.771188
8.5	2.34113	0.591864
9	2.15619	0.591042
9.5	2.05736	0.706205
10	2.46734	0.915374
10.5	2.12281	0.474323
11	2.32447	0.423564
11.5	3.0778	0.908081
12	2.73206	0.598708
12.5	2.86426	0.451219
13	2.0468	0.624107
13.5	2.07019	0.629625
14	2.2586	0.721476
14.5	1.93885	0.417525
15	1.97655	0.799772
15.5	2.35696	0.657814
16	2.42711	0.522141
16.5	2.88945	0.637108
17	3.03629	0.742372
17.5	3.26326	0.83778
18	2.96218	1.07295
18.5	3.01498	1.34698
19	3.4056	1.24592
19.5	3.08973	1.18215
20	2.72774	1.01736
