# Supplementary material for: Large-scale identification of plasma membrane repair proteins revealed spatiotemporal cellular responses to plasma membrane damage
Source: eLife. 2026 Mar 10;14:RP108585. doi: 10.7554/eLife.108585 (PMC12975127; doi:10.7554/eLife.108585)
Supplement: Figure 5—source data 1. [file elife-108585-fig5-data1.zip › FIgure_5–Source Data/FIgure_5F–Source Data/mNG-Snc1_rvs167d_008_normalized.xlsx]

## Sheet: GFP
	normalized_budtip	normalized_damage_site
-0.0666667	4.77845	1.2929
0	4.72052	0.211174
0.5	3.76364	0.340789
1	4.2196	0.259166
1.5	3.65992	0.369889
2	3.96546	0.326151
2.5	3.30612	0.401714
3	3.45623	0.46582
3.5	2.52208	0.441801
4	2.90414	0.681545
4.5	3.63073	0.87088
5	3.46505	0.390952
5.5	2.81295	0.414861
6	2.59964	0.526344
6.5	2.97806	0.347859
7	3.05712	0.560025
7.5	2.91372	0.586037
8	3.57181	0.794871
8.5	3.65853	0.915391
9	2.90702	0.734218
9.5	3.30975	0.877544
10	3.25196	0.919139
10.5	3.24868	0.835297
11	3.71023	0.900197
11.5	3.3165	0.915887
12	3.88457	0.831915
12.5	3.60375	0.969243
13	3.01585	0.815243
13.5	3.24602	0.860774
14	3.25951	1.08658
14.5	3.40735	0.978701
15	3.70199	1.04072
15.5	3.26915	1.10133
16	3.4006	1.24041
16.5	2.92068	1.29195
17	2.62238	1.02398
17.5	3.62091	1.01277
18	3.86357	0.883766
18.5	2.89682	0.933929
19	2.61272	0.870789
19.5	1.73829	0.590952
20	2.50277	0.816453
