# Supplementary material for: Large-scale identification of plasma membrane repair proteins revealed spatiotemporal cellular responses to plasma membrane damage
Source: eLife. 2026 Mar 10;14:RP108585. doi: 10.7554/eLife.108585 (PMC12975127; doi:10.7554/eLife.108585)
Supplement: Figure 5—source data 1. [file elife-108585-fig5-data1.zip › FIgure_5–Source Data/FIgure_5F–Source Data/mNG-Snc1_rvs167d_009_normalized.xlsx]

## Sheet: GFP
	normalized_budtip	normalized_damage_site
-0.0666667	2.14447	1.14374
0	2.33255	0.112488
0.5	2.43505	0.311334
1	2.58382	0.354205
1.5	2.68345	0.274054
2	2.0699	0.729339
2.5	1.60725	0.596706
3	1.12902	0.675912
3.5	1.97733	0.491785
4	2.99383	1.04051
4.5	2.11006	0.779989
5	2.07307	0.792379
5.5	2.47879	1.10548
6	2.41193	1.3423
6.5	2.88257	1.30672
7	2.32772	1.00337
7.5	2.50491	0.802541
8	2.50216	0.82565
8.5	2.19584	0.959071
9	2.08008	0.922301
9.5	2.69136	0.870654
10	2.44823	0.848842
10.5	2.60342	1.01281
11	2.65067	0.911763
11.5	2.31008	1.01136
12	2.46497	0.911438
12.5	2.10247	1.00544
13	1.94043	1.11002
13.5	2.30884	0.916968
14	2.25498	0.963458
14.5	2.57479	0.806424
15	2.32181	0.768237
15.5	2.25216	1.00936
16	2.17596	1.08342
16.5	2.41394	1.12908
17	2.42574	0.831796
17.5	2.50653	1.01608
18	2.00168	0.950861
18.5	1.85821	1.12985
19	1.9187	1.10017
19.5	2.19505	1.02931
20	2.25225	1.1728
