# Supplementary material for: Large-scale identification of plasma membrane repair proteins revealed spatiotemporal cellular responses to plasma membrane damage
Source: eLife. 2026 Mar 10;14:RP108585. doi: 10.7554/eLife.108585 (PMC12975127; doi:10.7554/eLife.108585)
Supplement: Figure 5—source data 1. [file elife-108585-fig5-data1.zip › FIgure_5–Source Data/FIgure_5F–Source Data/mNG-Snc1_rvs167d_010_normalized.xlsx]

## Sheet: GFP
	normalized_budtip	normalized_damage_site
-0.0666667	1.57463	0.898823
0	1.94936	0.220089
0.5	2.13905	0.374977
1	2.37782	0.398493
1.5	2.16532	0.228018
2	2.48367	0.376821
2.5	2.2928	0.54223
3	2.11966	0.504817
3.5	2.0194	0.715306
4	2.04606	0.801308
4.5	2.291	0.769793
5	1.91058	0.755495
5.5	1.79735	1.17853
6	2.2879	1.26089
6.5	1.69069	1.22076
7	2.12324	1.22618
7.5	2.0376	1.26654
8	1.95537	1.17517
8.5	2.228	1.0183
9	2.26865	1.06494
9.5	2.22023	0.865603
10	2.86776	0.962435
10.5	2.28064	0.940178
11	2.7192	0.890308
11.5	3.3012	0.877412
12	2.19739	0.896672
12.5	3.22993	0.860926
13	2.43954	0.956802
13.5	2.24421	0.911066
14	1.97622	1.07234
14.5	2.57374	0.967853
15	2.36297	1.09402
15.5	2.00781	0.960828
16	1.84127	0.868516
16.5	1.40823	1.27074
17	1.66001	1.03521
17.5	1.99815	1.25166
18	2.41595	1.34588
18.5	2.00753	1.08624
19	2.47245	1.35385
19.5	2.40157	1.25364
20	2.21908	1.23254
