# Supplementary material for: Large-scale identification of plasma membrane repair proteins revealed spatiotemporal cellular responses to plasma membrane damage
Source: eLife. 2026 Mar 10;14:RP108585. doi: 10.7554/eLife.108585 (PMC12975127; doi:10.7554/eLife.108585)
Supplement: Figure 6—source data 1. [file elife-108585-fig6-data1.zip]

Archive with 9 entries (8 files):
- Figure_6–Source Data/
- Figure_6–Source Data/20240324_Galpr-mNG-Snc1_Ede1-mNG_001_normalized.xlsx
- Figure_6–Source Data/20240324_Galpr-mNG-Snc1_Ede1-mNG_002_normalized.xlsx
- Figure_6–Source Data/20240324_Galpr-mNG-Snc1_Ede1-mNG_004_normalized.xlsx
- Figure_6–Source Data/20240324_Galpr-mNG-Snc1_Ede1-mNG_005_normalized.xlsx
- Figure_6–Source Data/20240325_Galpr-mNG-Snc1_Ede1-mNG_001_normalized.xlsx
- Figure_6–Source Data/20240325_Galpr-mNG-Snc1_Ede1-mNG_002_normalized.xlsx
- Figure_6–Source Data/20240417_Galpr-mNG-Snc1_Ede1-mNG_001_normalized.xlsx
- Figure_6–Source Data/20240417_Galpr-mNG-Snc1_Ede1-mNG_002_normalized.xlsx
